# Supplementary material for: Crystal structure of 2-{(E)-[(2-hy­droxy­phen­yl)iminium­yl]meth­yl}-4-methyl­phenolate
Source: Acta Crystallogr E Crystallogr Commun. 2015 Apr 9;71(Pt 5):o288. doi: 10.1107/S2056989015006374 (PMC4420074; doi:10.1107/S2056989015006374)
Supplement: Supplementary file 1 [file e-71-0o288-sup1.cif]

##############################################################################
#                                                                            #
# This CIF contains the data in a paper accepted for publication in          #
# Acta Crystallographica Section E. It conforms to the requirements of       #
# Notes for Authors for Acta Crystallographica Section E, and has been       #
# peer reviewed under the auspices of the IUCr Commission on Journals.       #
#                                                                            #
# Full details of the Crystallographic Information File format               #
# are given in the paper "The Crystallographic Information File (CIF):       #
# a New Standard Archive File for Crystallography" by S. R. Hall, F. H.      #
# Allen and I. D. Brown [Acta Cryst. (1991), A47, 655-685].                  #
#                                                                            #
# The current version of the core CIF dictionary is obtainable from          #
# ftp://ftp.iucr.org/pub/cif_core.dic.                                       #
#                                                                            #
# Software is freely available for graphical display of the structure(s)     #
# in this CIF. For information consult the CIF software page                 #
# http://www.iucr.org/resources/cif/software.                                #
#                                                                            #
# This file may be used for bona fide research purposes within the           #
# scientific community so long as proper attribution is given to the journal # 
# article from which it was obtained.                                        #
#                                                                            #
##############################################################################
data_I
_database_code_depnum_ccdc_archive 'CCDC 1005919'
_audit_creation_method     'SHELXL-2014/7'
_journal_date_recd_electronic     2015-02-11
_journal_date_accepted     2015-03-29
_journal_name_full     'Acta Crystallographica, Section E'
_journal_year     2015
_journal_volume     71
_journal_issue      5
_journal_page_first     o288
_journal_page_last     o288
_journal_paper_category     HO
_journal_paper_doi     10.1107/S2056989015006374
_journal_coeditor_code     HB7370
_publ_contact_author_name     'Girija C.R.'
_publ_contact_author_address
;
Govt.Science College,Nrupatunga road,Ambedkar Veedhi,Sampangi Rama Nagar,
Bengaluru,560001,Karnataka,
India
;
_publ_contact_author_email     'girija.shivakumar@rediffmail.com'
_publ_contact_author_fax     ?
_publ_contact_author_phone     '08026660708'
_publ_section_title
;
Crystal structure of
2-{(<i>E</i>)-[(2-hydroxyphenyl)iminiumyl]methyl}-4-methylphenolate
;
_publ_section_title_footnote     .
loop_
    _publ_author_name
    _publ_author_footnote
    _publ_author_address
    'Shalini, Suresh' .
;
Chemistry Research Centre (Affiliated to Kuvempu University)
SSMRV Degree College
Jayanagar 4th T Block
Bangalore 560 041
Karnataka
India
;
    'C. R. Girija' .
;
Govt. Science College
Nrupatunga Road
Bengaluru 560 001
Karnataka
India
;
    'Jotani, Mukesh M.' .
;
Department of Physics
Bhavans Sheth R. A. College of Science
Khanpur
Ahmedabad 380 001
Gujarat
India
;
    'C. D. Sathish' .
;
Department of Chemistry
PESIT
BSK III Stage
Bangalore 560 085
India
;
    'T. V. Venkatesha' .
;
Department of Chemistry
Jnana Sahyadri
Kuvempu University
Shankaragatta 577 451
India
;
_publ_section_synopsis
;
The title compound exists as a zwitterion in the solid state with the H atom of
the phenol group transferred to the imine N atom. An intramolecular N---H...O
hydrogen bond generates an <i>S</i>(6) ring. In the crystal, molecules are
connected by O---H...O hydrogen bonds to generate <i>C</i>(9) chains
propagating in the [010] direction.
;
_chemical_name_systematic
;
2-{(<i>E</i>)-[(2-Hydroxyphenyl)iminiumyl]methyl}-4-methylphenolate
;
_chemical_name_common     'N-(5-methylsalicylidene)aniline'
_chemical_formula_moiety     'C14 H13 N O2'
_chemical_formula_sum     'C14 H13 N O2'
_chemical_formula_iupac     'C14 H13 N O2'
_chemical_formula_weight     227.25
_chemical_melting_point     355
_shelx_space_group_comment
;
The symmetry employed for this shelxl refinement is uniquely defined
by the following loop, which should always be used as a source of
symmetry information in preference to the above space-group names.
They are only intended as comments.
;
_space_group_crystal_system     orthorhombic
_space_group_name_H-M_alt     'P b c a'
_space_group_name_Hall     '-P 2ac 2ab'
loop_
    _space_group_symop_operation_xyz
    'x, y, z'
    'x+1/2, -y+1/2, -z'
    '-x, y+1/2, -z+1/2'
    '-x+1/2, -y, z+1/2'
    '-x, -y, -z'
    '-x-1/2, y-1/2, z'
    'x, -y-1/2, z-1/2'
    'x-1/2, y, -z-1/2'
_cell_length_a     12.9474(18)
_cell_length_b     9.0660(13)
_cell_length_c     19.583(3)
_cell_angle_alpha     90
_cell_angle_beta     90
_cell_angle_gamma     90
_cell_volume     2298.7(6)
_cell_formula_units_Z     8
_cell_measurement_reflns_used     500
_cell_measurement_theta_min     5.0
_cell_measurement_theta_max     50.0
_cell_measurement_temperature     293(2)
_exptl_crystal_description     block
_exptl_crystal_colour     colorless
_exptl_crystal_size_max     0.3
_exptl_crystal_size_mid     0.25
_exptl_crystal_size_min     0.20
_exptl_crystal_density_diffrn     1.313
_exptl_crystal_density_meas     ?
_exptl_crystal_density_method     ?
_exptl_crystal_F_000     960
_exptl_absorpt_coefficient_mu     0.088
_exptl_absorpt_correction_type     multi-scan
_exptl_absorpt_process_details
;
(SADABS; Bruker, 2009)
;
_shelx_estimated_absorpt_T_min     ?
_shelx_estimated_absorpt_T_max     ?
_exptl_absorpt_correction_T_min     0.8754
_exptl_absorpt_correction_T_max     1.0000
_diffrn_ambient_temperature     293(2)
_diffrn_radiation_type     MoK\a
_diffrn_radiation_wavelength     0.71073
_diffrn_measurement_device_type     'Bruker APEXII CCD'
_diffrn_measurement_method     OMEGA-PHI
_diffrn_detector_area_resol_mean     ?
_diffrn_reflns_number     29481
_diffrn_reflns_av_R_equivalents     0.0589
_diffrn_reflns_theta_min     2.608
_diffrn_reflns_theta_max     27.550
_diffrn_reflns_theta_full     25.000
_diffrn_measured_fraction_theta_max     0.973
_diffrn_measured_fraction_theta_full     0.974
_diffrn_reflns_limit_h_min     -16
_diffrn_reflns_limit_h_max     16
_diffrn_reflns_limit_k_min     -11
_diffrn_reflns_limit_k_max     8
_diffrn_reflns_limit_l_min     -25
_diffrn_reflns_limit_l_max     25
_refine_special_details     ?
_reflns_number_total     2583
_reflns_number_gt     1810
_reflns_threshold_expression     I>2\s(I)
_refine_ls_structure_factor_coef     Fsqd
_refine_ls_matrix_type     full
_refine_ls_R_factor_all     0.0805
_refine_ls_R_factor_gt     0.0498
_refine_ls_wR_factor_gt     0.1113
_refine_ls_wR_factor_ref     0.1298
_refine_ls_goodness_of_fit_ref     1.052
_refine_ls_restrained_S_all     1.052
_refine_ls_number_reflns     2583
_refine_ls_number_parameters     163
_refine_ls_number_restraints     2
_refine_ls_hydrogen_treatment     mixed
_refine_ls_weighting_scheme     calc
_refine_ls_weighting_details
              'w=1/[\s^2^(Fo^2^)+(0.0467P)^2^+1.0454P] where P=(Fo^2^+2Fc^2^)/3'
_atom_sites_solution_hydrogens     mixed
_atom_sites_solution_primary     ?
_atom_sites_solution_secondary     ?
_refine_ls_shift/su_max     0.015
_refine_ls_shift/su_mean     0.000
_refine_diff_density_max     0.213
_refine_diff_density_min     -0.201
_refine_ls_extinction_method     none
_refine_ls_extinction_coef     .
loop_
    _atom_type_symbol
    _atom_type_description
    _atom_type_scat_dispersion_real
    _atom_type_scat_dispersion_imag
    _atom_type_scat_source
    'C' 'C' 0.0033 0.0016
                         'International Tables Vol C Tables 4.2.6.8 and 6.1.1.4'
    'H' 'H' 0.0000 0.0000
                         'International Tables Vol C Tables 4.2.6.8 and 6.1.1.4'
    'N' 'N' 0.0061 0.0033
                         'International Tables Vol C Tables 4.2.6.8 and 6.1.1.4'
    'O' 'O' 0.0106 0.0060
                         'International Tables Vol C Tables 4.2.6.8 and 6.1.1.4'
_computing_data_collection
;
APEX2 (Bruker, 2009)
;
_computing_cell_refinement
;
SAINT (Bruker, 2009)
;
_computing_data_reduction
;
SAINT (Bruker, 2009)
;
_computing_structure_solution
;
SHELXS97 (Sheldrick, 2008)
;
_computing_structure_refinement
;
SHELXL2014 (Sheldrick, 2015)
;
_computing_molecular_graphics
;
ORTEP-3 for Windows (Farrugia, 2012) and PLATON (Spek, 2009)
;
_computing_publication_material
;
SHELXL2014 (Sheldrick, 2015) and PLATON (Spek, 2009)
;
loop_
    _atom_site_type_symbol
    _atom_site_label
    _atom_site_fract_x
    _atom_site_fract_y
    _atom_site_fract_z
    _atom_site_U_iso_or_equiv
    _atom_site_adp_type
    _atom_site_calc_flag
    _atom_site_occupancy
    _atom_site_disorder_assembly
    _atom_site_disorder_group
    H H1 0.6541(13) 0.138(3) 0.2650(11) 0.063(7) Uiso d 1 . .
    H H4 0.5002(18) 0.378(3) 0.1982(14) 0.099(9) Uiso d 1 . .
    N N1 0.71804(10) 0.16956(16) 0.25537(7) 0.0328(3) Uani d 1 . .
    C C8 0.78912(12) 0.1022(2) 0.29051(8) 0.0345(4) Uani d 1 . .
    H H8 0.8579 0.1254 0.2819 0.041 Uiso calc 1 . .
    O O1 0.58630(9) 0.00525(16) 0.31990(7) 0.0465(4) Uani d 1 . .
    C C9 0.73191(11) 0.2767(2) 0.20440(8) 0.0315(4) Uani d 1 . .
    O O2 0.55197(9) 0.31121(17) 0.20963(7) 0.0494(4) Uani d 1 . .
    C C14 0.64308(12) 0.3480(2) 0.18036(9) 0.0350(4) Uani d 1 . .
    C C5 0.66350(13) -0.0477(2) 0.35492(9) 0.0358(4) Uani d 1 . .
    C C10 0.82779(13) 0.3143(2) 0.17751(9) 0.0389(4) Uani d 1 . .
    H H10 0.8872 0.2685 0.1937 0.047 Uiso calc 1 . .
    C C4 0.76708(12) -0.0042(2) 0.34097(8) 0.0335(4) Uani d 1 . .
    C C2 0.83378(15) -0.1684(2) 0.42880(10) 0.0451(5) Uani d 1 . .
    C C13 0.65167(14) 0.4516(2) 0.12897(9) 0.0415(5) Uani d 1 . .
    H H13 0.5928 0.4982 0.1124 0.050 Uiso calc 1 . .
    C C6 0.64951(14) -0.1513(2) 0.40786(9) 0.0441(5) Uani d 1 . .
    H H6 0.5830 -0.1815 0.4191 0.053 Uiso calc 1 . .
    C C11 0.83474(14) 0.4189(2) 0.12694(10) 0.0462(5) Uani d 1 . .
    H H11 0.8990 0.4445 0.1094 0.055 Uiso calc 1 . .
    C C3 0.84905(13) -0.0673(2) 0.37804(9) 0.0418(5) Uani d 1 . .
    H H3 0.9163 -0.0390 0.3676 0.050 Uiso calc 1 . .
    C C7 0.73159(15) -0.2085(2) 0.44311(9) 0.0461(5) Uani d 1 . .
    H H7 0.7190 -0.2763 0.4778 0.055 Uiso calc 1 . .
    C C12 0.74692(16) 0.4864(2) 0.10209(9) 0.0457(5) Uani d 1 . .
    H H12 0.7520 0.5554 0.0671 0.055 Uiso calc 1 . .
    C C1 0.92146(18) -0.2371(3) 0.46830(12) 0.0691(7) Uani d 1 . .
    H H1A 0.9742 -0.2687 0.4372 0.104 Uiso calc 1 . .
    H H1B 0.8963 -0.3205 0.4935 0.104 Uiso calc 1 . .
    H H1C 0.9497 -0.1658 0.4994 0.104 Uiso calc 1 . .
loop_
    _atom_site_aniso_label
    _atom_site_aniso_U_11
    _atom_site_aniso_U_22
    _atom_site_aniso_U_33
    _atom_site_aniso_U_12
    _atom_site_aniso_U_13
    _atom_site_aniso_U_23
    N1 0.0232(6) 0.0327(9) 0.0425(8) -0.0010(6) -0.0004(6) -0.0013(6)
    C8 0.0243(7) 0.0355(11) 0.0437(9) -0.0001(7) -0.0016(7) -0.0035(8)
    O1 0.0253(6) 0.0571(10) 0.0572(8) -0.0049(6) -0.0043(5) 0.0051(7)
    C9 0.0267(8) 0.0304(10) 0.0372(8) -0.0001(7) -0.0005(6) -0.0027(7)
    O2 0.0249(6) 0.0582(10) 0.0651(9) 0.0050(6) 0.0004(6) 0.0148(7)
    C14 0.0271(8) 0.0381(11) 0.0398(9) 0.0005(7) -0.0008(7) -0.0029(8)
    C5 0.0305(8) 0.0360(11) 0.0410(9) -0.0041(7) 0.0000(7) -0.0059(8)
    C10 0.0281(8) 0.0410(12) 0.0477(10) 0.0032(7) 0.0011(7) -0.0013(8)
    C4 0.0289(8) 0.0332(10) 0.0383(8) -0.0017(7) -0.0016(7) -0.0022(7)
    C2 0.0450(10) 0.0474(13) 0.0429(10) 0.0017(9) -0.0054(8) 0.0043(9)
    C13 0.0381(9) 0.0443(12) 0.0423(10) 0.0050(8) -0.0062(8) 0.0023(8)
    C6 0.0378(9) 0.0485(13) 0.0459(10) -0.0095(8) 0.0057(8) 0.0001(9)
    C11 0.0377(10) 0.0494(13) 0.0516(11) -0.0049(9) 0.0109(8) 0.0016(9)
    C3 0.0288(8) 0.0483(13) 0.0482(10) 0.0004(8) -0.0034(7) 0.0044(9)
    C7 0.0528(11) 0.0463(13) 0.0392(9) -0.0045(9) 0.0019(8) 0.0038(9)
    C12 0.0516(11) 0.0447(13) 0.0408(9) -0.0021(9) 0.0033(9) 0.0053(9)
    C1 0.0560(13) 0.085(2) 0.0662(14) 0.0045(12) -0.0112(11) 0.0278(14)
_geom_special_details
;
All e.s.d.'s (except the e.s.d. in the dihedral angle between two l.s. planes)
are estimated using the full covariance matrix. The cell e.s.d.'s are taken
into account individually in the estimation of e.s.d.'s in distances, angles
and torsion angles; correlations between e.s.d.'s in cell parameters are only
used when they are defined by crystal symmetry. An approximate (isotropic)
treatment of cell e.s.d.'s is used for estimating e.s.d.'s involving l.s.
planes.
;
loop_
    _geom_bond_atom_site_label_1
    _geom_bond_atom_site_label_2
    _geom_bond_site_symmetry_2
    _geom_bond_distance
    _geom_bond_publ_flag
    N1 C8 . 1.301(2) ?
    N1 C9 . 1.404(2) ?
    N1 H1 . 0.895(16) ?
    C8 C4 . 1.410(2) ?
    C8 H8 . 0.9300 ?
    O1 C5 . 1.304(2) ?
    C9 C10 . 1.391(2) ?
    C9 C14 . 1.401(2) ?
    O2 C14 . 1.353(2) ?
    O2 H4 . 0.932(17) ?
    C14 C13 . 1.381(3) ?
    C5 C6 . 1.410(3) ?
    C5 C4 . 1.424(2) ?
    C10 C11 . 1.374(3) ?
    C10 H10 . 0.9300 ?
    C4 C3 . 1.407(2) ?
    C2 C3 . 1.367(3) ?
    C2 C7 . 1.400(3) ?
    C2 C1 . 1.508(3) ?
    C13 C12 . 1.377(3) ?
    C13 H13 . 0.9300 ?
    C6 C7 . 1.369(3) ?
    C6 H6 . 0.9300 ?
    C11 C12 . 1.380(3) ?
    C11 H11 . 0.9300 ?
    C3 H3 . 0.9300 ?
    C7 H7 . 0.9300 ?
    C12 H12 . 0.9300 ?
    C1 H1A . 0.9600 ?
    C1 H1B . 0.9600 ?
    C1 H1C . 0.9600 ?
loop_
    _geom_angle_atom_site_label_1
    _geom_angle_atom_site_label_2
    _geom_angle_atom_site_label_3
    _geom_angle_site_symmetry_1
    _geom_angle_site_symmetry_3
    _geom_angle
    _geom_angle_publ_flag
    C8 N1 C9 . . 127.59(14) ?
    C8 N1 H1 . . 113.3(15) ?
    C9 N1 H1 . . 119.1(15) ?
    N1 C8 C4 . . 123.26(15) ?
    N1 C8 H8 . . 118.4 ?
    C4 C8 H8 . . 118.4 ?
    C10 C9 C14 . . 119.50(16) ?
    C10 C9 N1 . . 123.55(15) ?
    C14 C9 N1 . . 116.95(14) ?
    C14 O2 H4 . . 111.4(18) ?
    O2 C14 C13 . . 123.12(15) ?
    O2 C14 C9 . . 117.36(16) ?
    C13 C14 C9 . . 119.52(15) ?
    O1 C5 C6 . . 122.24(16) ?
    O1 C5 C4 . . 121.25(16) ?
    C6 C5 C4 . . 116.51(16) ?
    C11 C10 C9 . . 120.02(16) ?
    C11 C10 H10 . . 120.0 ?
    C9 C10 H10 . . 120.0 ?
    C3 C4 C8 . . 119.13(15) ?
    C3 C4 C5 . . 119.91(16) ?
    C8 C4 C5 . . 120.96(15) ?
    C3 C2 C7 . . 117.15(17) ?
    C3 C2 C1 . . 122.77(18) ?
    C7 C2 C1 . . 120.08(18) ?
    C12 C13 C14 . . 120.40(17) ?
    C12 C13 H13 . . 119.8 ?
    C14 C13 H13 . . 119.8 ?
    C7 C6 C5 . . 121.52(17) ?
    C7 C6 H6 . . 119.2 ?
    C5 C6 H6 . . 119.2 ?
    C10 C11 C12 . . 120.41(17) ?
    C10 C11 H11 . . 119.8 ?
    C12 C11 H11 . . 119.8 ?
    C2 C3 C4 . . 122.59(17) ?
    C2 C3 H3 . . 118.7 ?
    C4 C3 H3 . . 118.7 ?
    C6 C7 C2 . . 122.30(18) ?
    C6 C7 H7 . . 118.9 ?
    C2 C7 H7 . . 118.9 ?
    C13 C12 C11 . . 120.12(18) ?
    C13 C12 H12 . . 119.9 ?
    C11 C12 H12 . . 119.9 ?
    C2 C1 H1A . . 109.5 ?
    C2 C1 H1B . . 109.5 ?
    H1A C1 H1B . . 109.5 ?
    C2 C1 H1C . . 109.5 ?
    H1A C1 H1C . . 109.5 ?
    H1B C1 H1C . . 109.5 ?
loop_
    _geom_torsion_atom_site_label_1
    _geom_torsion_atom_site_label_2
    _geom_torsion_atom_site_label_3
    _geom_torsion_atom_site_label_4
    _geom_torsion_site_symmetry_1
    _geom_torsion_site_symmetry_2
    _geom_torsion_site_symmetry_3
    _geom_torsion_site_symmetry_4
    _geom_torsion
    _geom_torsion_publ_flag
    C9 N1 C8 C4 . . . . 179.90(16) ?
    C8 N1 C9 C10 . . . . 8.4(3) ?
    C8 N1 C9 C14 . . . . -171.45(17) ?
    C10 C9 C14 O2 . . . . -177.89(16) ?
    N1 C9 C14 O2 . . . . 2.0(2) ?
    C10 C9 C14 C13 . . . . 1.8(3) ?
    N1 C9 C14 C13 . . . . -178.31(16) ?
    C14 C9 C10 C11 . . . . -1.1(3) ?
    N1 C9 C10 C11 . . . . 179.06(17) ?
    N1 C8 C4 C3 . . . . -177.72(17) ?
    N1 C8 C4 C5 . . . . 2.0(3) ?
    O1 C5 C4 C3 . . . . -177.76(17) ?
    C6 C5 C4 C3 . . . . 1.7(3) ?
    O1 C5 C4 C8 . . . . 2.5(3) ?
    C6 C5 C4 C8 . . . . -177.99(17) ?
    O2 C14 C13 C12 . . . . 178.77(18) ?
    C9 C14 C13 C12 . . . . -0.9(3) ?
    O1 C5 C6 C7 . . . . 178.47(18) ?
    C4 C5 C6 C7 . . . . -1.0(3) ?
    C9 C10 C11 C12 . . . . -0.6(3) ?
    C7 C2 C3 C4 . . . . 0.1(3) ?
    C1 C2 C3 C4 . . . . 179.5(2) ?
    C8 C4 C3 C2 . . . . 178.41(19) ?
    C5 C4 C3 C2 . . . . -1.3(3) ?
    C5 C6 C7 C2 . . . . -0.2(3) ?
    C3 C2 C7 C6 . . . . 0.7(3) ?
    C1 C2 C7 C6 . . . . -178.8(2) ?
    C14 C13 C12 C11 . . . . -0.8(3) ?
    C10 C11 C12 C13 . . . . 1.5(3) ?
loop_
    _geom_hbond_atom_site_label_D
    _geom_hbond_atom_site_label_H
    _geom_hbond_atom_site_label_A
    _geom_hbond_site_symmetry_A
    _geom_hbond_distance_DH
    _geom_hbond_distance_HA
    _geom_hbond_distance_DA
    _geom_hbond_angle_DHA
    O2 H4 O1 3_655 0.932(17) 1.645(17) 2.5756(18) 176(3)
    N1 H1 O2 . 0.896(18) 2.32(2) 2.6598(19) 102.2(19)
    N1 H1 O1 . 0.896(18) 1.84(2) 2.5933(19) 141(2)
_shelx_hkl_file
;
   1   0   0    1.01    0.09
   1   0   0    0.87    0.08
   1   0   0    1.03    0.08
   1   0   0    1.03    0.09
  -1   0   0    1.00    0.08
  -1   0   0    1.11    0.09
  -1   0   0    0.70    0.07
   1   1   0   -0.02    0.04
   1   1   0    0.00    0.05
   1  -1   0    0.04    0.04
  -1   1   0   -0.04    0.04
  -1  -1   0    0.04    0.06
   1   1   0    0.02    0.06
   1   1   0    0.02    0.04
  -1  -1   0   -0.04    0.05
  -1  -1   0    0.00    0.05
  -1  -1   0    0.03    0.06
  -1  -1   0   -0.01    0.05
  -1  -2   0    0.02    0.08
  -1  -2   0    0.04    0.06
  -2  -1   0   93.99    4.48
   2  -1   0   97.62    4.05
   2  -1   0   89.43    4.30
   2   1   0   96.07    4.31
  -2  -1   0   94.18    4.46
   2  -1   0   99.06    4.47
   2  -1   0   91.41    4.47
   2   1   0  101.57    4.46
   2   1   0   93.31    4.45
   2   1   0   91.07    4.48
  -2   1   0  100.09    4.04
  -2   1   0   94.54    4.30
  -2  -1   0   99.78    4.32
  -2   1   0   98.87    4.44
  -2   1   0  100.56    4.44
   2  -1   0   88.50    4.44
  -2  -1   0  100.25    4.46
  -2  -1   0   99.76    4.49
   2  -1   0  104.86    4.45
   2   2   0   18.26    0.90
  -2  -2   0   19.25    0.92
   2   2   0   16.91    0.90
  -2  -2   0   20.02    0.92
  -2  -2   0   19.56    0.89
  -2  -2   0   16.87    0.90
  -2  -2   0   17.72    0.91
  -2   2   0   18.41    0.86
  -2  -3   0   16.83    0.88
  -2  -3   0   18.22    0.86
  -2  -4   0    0.23    0.10
  -2  -4   0    0.27    0.13
  -2  -4   0    0.12    0.11
  -2  -5   0    0.06    0.12
  -2  -5   0    0.17    0.13
  -2  -5   0   -0.06    0.09
  -2  -6   0    4.07    0.33
  -3   0   0    0.11    0.11
  -3   0   0    0.11    0.13
   3   0   0   -0.07    0.10
  -3   0   0   -0.05    0.12
   3   0   0    0.23    0.13
   3   0   0    0.21    0.13
   3   0   0    0.05    0.11
  -3   0   0   -0.05    0.10
  -3   0   0   -0.11    0.11
   3   0   0    0.08    0.13
   3   1   0    0.02    0.13
   3  -1   0   -0.02    0.11
   3  -1   0    0.20    0.11
   3   1   0   -0.03    0.07
  -3   1   0   -0.09    0.08
   3   1   0    0.08    0.12
   3   1   0   -0.12    0.10
  -3   1   0   -0.05    0.11
   3  -1   0    0.11    0.11
   3  -1   0    0.04    0.12
  -3  -1   0   -0.03    0.13
  -3  -1   0    0.12    0.10
  -3   1   0   -0.06    0.08
  -3  -1   0   -0.03    0.10
  -3   1   0    0.04    0.10
  -3  -1   0   -0.16    0.10
  -3   1   0   -0.10    0.09
  -3  -1   0   -0.25    0.12
   3  -1   0    0.08    0.11
  -3  -2   0   -0.08    0.11
   3  -2   0   -0.08    0.09
  -3  -2   0   -0.19    0.10
  -3  -2   0   -0.07    0.11
   3  -2   0   -0.24    0.10
   3   2   0   -0.13    0.10
   3   2   0   -0.06    0.14
  -3  -2   0    0.11    0.15
   3  -2   0   -0.12    0.10
   3   2   0   -0.05    0.10
   3   2   0   -0.18    0.12
  -3   2   0   -0.15    0.09
  -3   3   0    0.01    0.08
  -3  -3   0    0.09    0.11
  -3  -3   0   -0.01    0.11
   3   3   0    0.16    0.12
  -3  -3   0    0.02    0.12
  -3  -3   0    0.00    0.13
   3   3   0   -0.05    0.08
   3  -3   0    0.15    0.09
  -3  -3   0    0.02    0.10
  -3  -4   0   -0.04    0.09
  -3  -4   0   -0.15    0.12
  -3  -4   0   -0.02    0.12
  -3  -4   0   -0.23    0.11
  -3  -4   0   -0.05    0.14
  -3  -5   0   -0.16    0.13
  -3  -5   0   -0.11    0.10
  -3  -5   0   -0.11    0.11
  -3  -5   0   -0.07    0.14
  -3  -6   0    0.03    0.11
  -3  -6   0   -0.30    0.14
  -3  -7   0    0.07    0.15
  -3  -7   0    0.39    0.19
  -3  -8   0   -0.04    0.16
   4   0   0   39.67    1.91
   4   0   0   41.98    1.98
   4   0   0   44.01    1.98
  -4   0   0   41.35    1.90
  -4   0   0   41.37    1.97
  -4   0   0   39.76    1.97
  -4   0   0   39.89    1.96
   4   0   0   41.32    1.98
  -4   0   0   39.48    1.97
   4   0   0   40.27    1.98
   4  -1   0  138.94    6.35
   4   1   0  136.27    6.12
   4  -1   0  135.42    6.31
  -4  -1   0  133.54    6.36
  -4   1   0  139.12    5.74
   4   1   0  130.54    6.36
  -4   1   0  143.82    6.31
  -4  -1   0  137.92    6.11
   4  -1   0  131.27    6.35
   4   1   0  134.18    6.35
  -4   1   0  127.97    6.30
   4  -1   0  130.12    6.10
   4  -1   0  149.78    6.32
   4   1   0  134.49    6.32
  -4  -1   0  135.01    6.32
  -4  -1   0  133.44    6.32
  -4   1   0  143.47    6.34
  -4   1   0  138.49    6.10
  -4  -1   0  139.41    6.37
  -4  -2   0   47.74    2.39
  -4   2   0   48.74    2.12
   4  -2   0   48.41    2.36
   4  -2   0   45.93    2.37
  -4  -2   0   50.70    2.40
   4   2   0   49.91    2.32
  -4   2   0   50.56    2.34
  -4  -2   0   51.16    2.32
  -4  -2   0   51.26    2.40
   4   2   0   45.87    2.38
   4  -2   0   53.29    2.37
  -4   2   0   51.21    2.28
   4  -2   0   48.44    2.28
  -4   2   0   51.12    2.35
   4  -2   0   50.84    2.37
  -4  -2   0   50.21    2.39
   4   2   0   49.21    2.39
   4   2   0   50.44    2.38
  -4  -3   0    0.71    0.20
  -4   3   0    1.02    0.15
   4  -3   0    0.81    0.16
   4  -3   0    0.58    0.15
   4   3   0    0.62    0.15
  -4  -3   0    0.66    0.17
  -4  -3   0    1.13    0.20
   4  -3   0    0.94    0.16
  -4  -3   0    0.68    0.19
   4   3   0    0.90    0.17
   4   3   0    0.60    0.18
   4  -4   0   41.21    1.89
   4   4   0   40.91    1.98
  -4  -4   0   43.91    1.96
  -4  -4   0   37.90    1.99
  -4  -4   0   39.20    2.01
  -4  -4   0   40.89    2.02
   4   4   0   41.95    1.97
  -4  -5   0    6.24    0.46
  -4  -5   0    6.30    0.47
  -4  -5   0    5.70    0.44
  -4  -5   0    5.44    0.44
  -4  -6   0    0.40    0.19
  -4  -6   0    0.99    0.21
  -4  -6   0    0.88    0.25
  -4  -7   0    0.80    0.28
  -4  -7   0    1.22    0.25
  -4  -7   0    0.30    0.20
  -4  -8   0    4.62    0.51
  -4  -8   0    6.02    0.50
  -4  -8   0    4.77    0.52
  -5   0   0   -0.08    0.12
  -5   0   0    0.16    0.15
   5   0   0    0.12    0.13
  -5   0   0    0.16    0.16
   5   0   0   -0.15    0.12
   5   0   0    0.16    0.16
  -5   0   0    0.22    0.14
   5   0   0    0.07    0.16
   5   0   0   -0.07    0.15
   5   1   0    0.02    0.11
  -5  -1   0   -0.04    0.13
  -5  -1   0   -0.09    0.12
  -5   1   0   -0.10    0.10
   5  -1   0    0.05    0.13
   5   1   0    0.05    0.14
   5   1   0   -0.08    0.15
   5  -1   0   -0.03    0.14
   5  -1   0   -0.21    0.11
   5   1   0    0.13    0.16
  -5  -1   0   -0.04    0.12
   5  -1   0    0.01    0.14
  -5  -1   0   -0.13    0.15
   5  -1   0    0.01    0.12
  -5   1   0    0.01    0.12
  -5   1   0    0.06    0.11
  -5   1   0    0.12    0.12
  -5  -1   0   -0.08    0.14
  -5   1   0   -0.13    0.14
  -5   2   0   -0.15    0.11
   5  -2   0   -0.03    0.13
  -5   2   0   -0.16    0.10
  -5   2   0    0.03    0.11
   5  -2   0   -0.07    0.14
  -5   2   0   -0.07    0.08
   5   2   0   -0.16    0.09
   5  -2   0    0.04    0.13
  -5  -2   0    0.07    0.15
  -5  -2   0   -0.03    0.13
  -5  -2   0    0.28    0.18
  -5  -2   0    0.04    0.14
  -5   2   0    0.00    0.13
   5   2   0   -0.02    0.13
   5  -2   0    0.01    0.13
   5   2   0    0.40    0.11
   5   2   0    0.00    0.15
   5  -2   0    0.12    0.15
   5  -3   0    0.06    0.14
  -5  -3   0    0.03    0.17
   5   3   0   -0.02    0.14
  -5   3   0    0.15    0.12
   5   3   0   -0.06    0.12
  -5  -3   0   -0.09    0.14
  -5  -3   0   -0.20    0.13
   5   3   0   -0.17    0.09
   5  -3   0    0.03    0.13
  -5  -3   0    0.01    0.14
   5  -3   0   -0.11    0.12
   5  -3   0    0.01    0.13
   5  -3   0    0.02    0.14
   5  -4   0    0.30    0.13
   5   4   0    0.28    0.15
  -5  -4   0   -0.02    0.15
   5  -4   0    0.13    0.14
  -5  -4   0    0.07    0.14
  -5   4   0    0.20    0.11
   5   4   0   -0.09    0.09
   5   5   0   -0.21    0.11
  -5  -5   0    0.16    0.16
  -5  -5   0   -0.17    0.18
   5   5   0   -0.09    0.10
  -5  -6   0   -0.29    0.17
  -5  -6   0   -0.37    0.21
  -5  -7   0   -0.11    0.20
  -5  -7   0   -0.26    0.25
  -5  -8   0    0.28    0.24
  -5  -8   0   -0.36    0.26
  -5  -9   0   -0.06    0.24
  -5 -10   0    0.34    0.29
  -5 -11   0    0.32    0.34
   6   0   0    3.46    0.37
  -6   0   0    3.00    0.31
   6   0   0    3.29    0.34
  -6   0   0    3.21    0.33
  -6   0   0    3.14    0.36
   6   0   0    3.62    0.34
   6   0   0    3.66    0.37
  -6   1   0   26.16    1.34
   6  -1   0   28.62    1.38
   6   1   0   27.22    1.38
  -6   1   0   25.37    1.31
   6   1   0   24.63    1.38
  -6   1   0   26.37    1.36
   6  -1   0   25.57    1.37
   6  -1   0   26.77    1.36
   6  -1   0   27.08    1.33
  -6  -1   0   27.37    1.40
  -6  -1   0   26.05    1.37
   6   1   0   25.03    1.34
  -6  -1   0   26.02    1.39
  -6   1   0   26.85    1.38
  -6   1   0   26.70    1.23
  -6  -1   0   26.83    1.34
   6   2   0    0.44    0.16
   6   2   0    0.11    0.17
   6  -2   0    0.68    0.19
  -6   2   0    0.29    0.16
   6  -2   0    0.12    0.16
  -6   2   0    0.55    0.12
  -6  -2   0    0.19    0.17
   6  -2   0    0.45    0.18
  -6  -2   0    0.23    0.18
  -6   2   0    0.50    0.16
  -6  -2   0    0.56    0.20
  -6   2   0    0.58    0.15
   6   2   0    0.18    0.18
  -6   2   0    0.24    0.15
   6  -2   0    0.27    0.17
  -6  -3   0   42.91    2.05
   6   3   0   40.14    1.96
   6  -3   0   40.97    1.93
   6   3   0   40.07    2.01
   6   3   0   40.32    2.02
  -6  -3   0   39.37    2.04
   6  -3   0   41.32    2.00
   6  -3   0   42.16    2.00
  -6   3   0   40.26    1.75
  -6   3   0   41.37    1.96
  -6   3   0   41.93    1.96
  -6   3   0   36.06    1.90
  -6  -3   0   39.47    2.03
   6  -3   0   39.05    2.00
   6  -4   0  189.22    8.71
   6  -4   0  179.57    8.72
   6   4   0  192.09    8.69
   6  -4   0  189.27    8.38
  -6  -4   0  185.53    8.76
  -6   4   0  181.93    8.36
  -6  -4   0  189.29    8.72
  -6  -4   0  187.59    8.78
   6  -4   0  190.38    8.66
  -6  -5   0    4.63    0.48
   6  -5   0    5.08    0.40
  -6   5   0    4.63    0.37
  -6  -5   0    5.64    0.52
   6   5   0    5.03    0.43
  -6  -5   0    5.39    0.49
   6  -5   0    5.31    0.43
   6   5   0    5.10    0.41
  -6  -6   0    6.68    0.57
   6   6   0    6.08    0.47
  -6  -6   0    5.73    0.54
   6   6   0    6.33    0.45
  -6  -6   0    6.27    0.59
  -6  -7   0    6.28    0.63
  -6  -7   0    5.82    0.61
  -6  -7   0    5.28    0.58
  -6  -8   0   31.58    1.77
  -6  -8   0   33.93    1.80
  -6 -10   0   13.88    1.01
  -6 -11   0    0.46    0.37
  -7   0   0    0.03    0.15
   7   0   0   -0.35    0.13
   7   0   0   -0.14    0.14
   7   0   0   -0.07    0.15
  -7   0   0    0.03    0.17
   7   0   0   -0.06    0.16
   7   1   0    0.03    0.15
   7  -1   0   -0.16    0.14
   7   1   0    0.10    0.16
   7  -1   0    0.03    0.15
  -7   1   0    0.06    0.11
  -7  -1   0   -0.16    0.15
  -7   1   0    0.03    0.14
  -7  -1   0   -0.24    0.15
   7  -1   0   -0.25    0.15
   7  -1   0    0.09    0.16
  -7   1   0   -0.06    0.13
   7   1   0   -0.18    0.14
  -7   2   0   -0.07    0.14
   7  -2   0    0.06    0.15
  -7   2   0   -0.04    0.09
   7   2   0    0.22    0.16
   7   2   0   -0.02    0.15
  -7  -2   0   -0.23    0.14
   7   2   0   -0.16    0.14
  -7  -2   0   -0.03    0.17
  -7   2   0    0.04    0.14
   7  -2   0    0.13    0.16
  -7   2   0   -0.13    0.13
   7  -2   0   -0.28    0.14
   7  -2   0   -0.03    0.16
  -7   3   0   -0.10    0.12
  -7  -3   0   -0.02    0.17
   7  -3   0   -0.05    0.15
   7  -3   0    0.05    0.18
  -7  -3   0    0.08    0.19
   7   3   0    0.09    0.16
  -7  -3   0    0.03    0.16
   7  -3   0    0.13    0.17
   7  -3   0   -0.08    0.16
   7   3   0   -0.14    0.16
   7   3   0   -0.14    0.15
  -7   3   0    0.10    0.12
  -7   3   0    0.04    0.08
   7   4   0    0.10    0.16
  -7  -4   0    0.11    0.20
  -7  -4   0    0.06    0.17
  -7  -4   0    0.29    0.22
   7  -4   0    0.15    0.18
   7  -4   0   -0.23    0.15
   7  -4   0    0.15    0.18
   7  -4   0    0.36    0.20
   7   4   0    0.15    0.16
  -7  -5   0   -0.24    0.21
   7  -5   0    0.00    0.16
   7  -5   0    0.00    0.18
   7   5   0   -0.22    0.15
   7  -5   0    0.12    0.20
  -7  -5   0    0.38    0.24
   7  -5   0   -0.03    0.19
  -7  -5   0    0.08    0.18
   7  -6   0   -0.14    0.18
  -7  -6   0   -0.06    0.23
   7   6   0   -0.12    0.16
  -7  -6   0   -0.33    0.19
   7  -6   0   -0.01    0.17
  -7  -6   0   -0.34    0.25
   7  -7   0    0.15    0.22
  -7  -7   0   -0.20    0.20
  -7  -7   0    0.17    0.27
  -7  -8   0    0.73    0.33
  -7  -8   0    0.11    0.25
  -7  -9   0    0.22    0.29
  -7 -10   0   -0.13    0.34
   8   0   0    3.11    0.36
  -8   0   0    2.51    0.34
   8   0   0    2.83    0.37
  -8   0   0    2.83    0.39
   8   0   0    3.12    0.38
   8   0   0    2.96    0.38
  -8   0   0    2.74    0.32
   8   1   0    0.57    0.21
   8  -1   0    0.26    0.19
  -8   1   0    0.80    0.20
   8  -1   0    0.75    0.22
  -8   1   0    0.62    0.17
  -8   1   0    0.96    0.25
   8  -1   0    1.10    0.24
   8   1   0    0.08    0.17
  -8  -1   0    0.33    0.20
   8   1   0    0.44    0.21
   8  -1   0    0.41    0.21
  -8  -1   0    0.71    0.23
  -8   2   0   11.97    0.70
   8  -2   0   10.26    0.71
   8   2   0   10.38    0.71
   8  -2   0    9.73    0.70
   8  -2   0   11.92    0.71
   8  -2   0   10.55    0.70
   8   2   0    9.63    0.69
  -8   2   0   10.46    0.59
  -8  -2   0   10.70    0.75
  -8  -2   0   10.45    0.72
   8   2   0   10.12    0.72
  -8   3   0    6.50    0.49
  -8   3   0    6.26    0.48
   8  -3   0    6.97    0.53
  -8  -3   0    5.89    0.57
   8   3   0    5.98    0.53
  -8  -3   0    6.40    0.58
  -8   3   0    6.40    0.40
   8  -3   0    6.15    0.54
   8  -3   0    5.90    0.52
   8   3   0    7.02    0.54
   8   3   0    6.17    0.55
   8  -3   0    6.30    0.51
  -8  -3   0    7.00    0.57
   8  -4   0    3.34    0.38
  -8  -4   0    3.36    0.43
   8  -4   0    3.45    0.38
   8  -4   0    3.02    0.35
  -8  -4   0    3.35    0.46
   8   4   0    2.66    0.36
  -8  -4   0    2.81    0.42
   8  -4   0    3.15    0.38
   8   4   0    2.93    0.40
   8  -5   0    0.00    0.21
   8  -5   0   -0.06    0.21
  -8  -5   0    0.02    0.30
   8  -5   0    0.13    0.19
   8  -5   0    0.58    0.25
  -8  -5   0    0.21    0.26
  -8  -5   0    0.06    0.21
   8   5   0    0.03    0.20
   8  -6   0   -0.13    0.23
  -8  -6   0   -0.18    0.23
   8  -6   0   -0.22    0.19
   8   6   0    0.08    0.19
  -8  -6   0    0.08    0.27
   8  -6   0   -0.15    0.21
   8  -6   0   -0.14    0.21
  -8  -7   0    0.80    0.35
   8  -7   0    0.57    0.26
   8   7   0    0.83    0.25
  -8  -7   0    0.71    0.34
  -8  -8   0    8.19    0.88
  -8  -8   0    7.16    0.78
  -8  -9   0    1.44    0.43
  -8 -10   0    0.80    0.42
  -9   0   0    0.22    0.16
   9   0   0    0.10    0.20
   9   0   0   -0.07    0.19
  -9   0   0   -0.16    0.18
   9   0   0   -0.26    0.17
  -9   0   0   -0.17    0.17
  -9   1   0    0.12    0.15
   9   1   0   -0.16    0.17
  -9  -1   0    0.13    0.20
   9   1   0    0.03    0.18
  -9  -1   0   -0.31    0.18
   9  -1   0    0.25    0.21
  -9   1   0   -0.06    0.16
   9  -1   0    0.26    0.20
   9  -1   0   -0.07    0.19
   9  -1   0    0.10    0.20
   9   1   0   -0.18    0.17
  -9   1   0    0.02    0.17
   9  -2   0    0.25    0.20
   9   2   0    0.03    0.20
   9   2   0   -0.27    0.18
  -9   2   0    0.25    0.14
  -9  -2   0   -0.05    0.21
   9  -2   0    0.13    0.21
   9   2   0   -0.10    0.18
  -9  -2   0    0.20    0.24
   9  -2   0    0.08    0.20
  -9   2   0    0.13    0.18
   9  -2   0   -0.04    0.19
   9  -3   0    0.31    0.23
   9  -3   0    0.19    0.20
  -9  -3   0   -0.04    0.22
  -9  -3   0    0.14    0.24
   9  -3   0    0.24    0.21
   9   3   0   -0.21    0.18
   9   3   0   -0.02    0.20
  -9   3   0    0.07    0.12
  -9   3   0   -0.07    0.17
   9  -3   0    0.07    0.21
   9  -4   0    0.20    0.24
  -9   4   0    0.40    0.16
   9  -4   0   -0.04    0.22
  -9   4   0    0.02    0.11
   9   4   0    0.12    0.22
  -9   4   0   -0.15    0.16
  -9  -4   0   -0.01    0.24
   9  -4   0    0.30    0.24
   9  -4   0   -0.06    0.20
  -9  -4   0   -0.11    0.25
   9  -5   0    0.31    0.23
   9   5   0    0.01    0.20
   9  -5   0    0.21    0.26
  -9  -5   0   -0.14    0.24
  -9  -5   0   -0.52    0.24
   9  -5   0   -0.24    0.24
   9  -5   0   -0.20    0.23
  -9  -6   0   -0.21    0.22
   9  -6   0   -0.21    0.20
  -9  -6   0    0.07    0.30
   9  -6   0    0.12    0.23
   9  -6   0   -0.39    0.26
   9   6   0   -0.15    0.19
   9  -6   0    0.14    0.25
   9   7   0    0.03    0.20
   9  -7   0    0.07    0.28
  -9  -7   0   -0.01    0.31
  -9  -7   0    0.14    0.28
  -9  -8   0    0.17    0.33
  -9  -8   0    0.54    0.33
  -9  -9   0   -0.19    0.29
  -9  -9   0   -0.14    0.34
 -10   0   0  107.15    4.63
  10   0   0  102.37    4.94
 -10   0   0  108.82    5.11
  10   0   0  108.40    5.12
  10   0   0  101.39    5.09
 -10  -1   0    3.73    0.52
  10   1   0    3.21    0.47
 -10  -1   0    4.36    0.51
  10  -1   0    3.87    0.46
  10  -1   0    3.82    0.49
 -10   1   0    3.51    0.41
  10   1   0    4.20    0.51
 -10   1   0    3.26    0.46
  10   1   0    3.08    0.47
  10  -1   0    3.16    0.43
  10  -1   0    3.25    0.44
 -10   1   0    3.39    0.38
 -10  -2   0    0.86    0.30
  10   2   0    0.72    0.28
 -10   2   0    0.72    0.18
  10  -2   0    1.13    0.30
 -10   2   0    0.56    0.23
 -10  -2   0    0.73    0.29
  10  -2   0    1.09    0.28
  10   2   0    1.13    0.30
  10  -2   0    0.82    0.28
  10  -2   0    0.86    0.29
  10   2   0    0.50    0.28
  10   3   0    0.52    0.29
  10   3   0    0.25    0.25
 -10  -3   0    0.09    0.26
 -10   3   0    0.70    0.24
  10  -3   0    0.30    0.27
  10  -3   0    0.58    0.28
 -10   3   0    0.12    0.14
 -10  -3   0    0.53    0.31
  10  -3   0    0.68    0.29
  10  -3   0    0.66    0.27
 -10   4   0    0.22    0.20
  10  -4   0   -0.08    0.22
 -10   4   0   -0.12    0.11
 -10  -4   0   -0.15    0.25
 -10  -4   0   -0.11    0.29
  10  -4   0    0.07    0.27
  10  -4   0    0.23    0.27
 -10  -5   0    0.27    0.28
  10  -5   0    0.21    0.26
 -10  -5   0   -0.39    0.29
  10  -5   0   -0.20    0.23
  10  -5   0   -0.09    0.23
  10   5   0   -0.31    0.20
 -10  -6   0    2.11    0.48
  10  -6   0    1.85    0.38
  10  -6   0    2.37    0.38
  10   6   0    2.55    0.41
  10  -6   0    1.86    0.40
 -10  -6   0    2.39    0.51
  10   7   0    3.42    0.46
 -10  -7   0    3.17    0.58
 -10  -7   0    3.08    0.58
  10  -7   0    3.29    0.49
  10  -8   0    3.02    0.50
 -10  -8   0    5.02    0.66
 -10  -8   0    3.69    0.65
 -10  -9   0    0.68    0.46
 -10  -9   0   -0.39    0.35
 -11   0   0   -0.18    0.22
  11   0   0   -0.20    0.24
  11   0   0    0.07    0.26
 -11   0   0    0.23    0.22
  11   0   0   -0.08    0.25
 -11   1   0    0.17    0.19
 -11  -1   0   -0.02    0.25
  11   1   0    0.24    0.28
 -11  -1   0    0.29    0.26
  11  -1   0    0.52    0.33
  11  -1   0   -0.14    0.24
 -11   1   0    0.23    0.26
  11  -1   0   -0.03    0.25
  11   1   0   -0.03    0.25
  11   1   0    0.32    0.28
 -11  -1   0    0.34    0.25
 -11   2   0    0.13    0.24
  11  -2   0    0.26    0.27
  11   2   0    0.77    0.29
  11   2   0    0.41    0.27
 -11  -2   0    0.02    0.25
 -11   2   0    0.32    0.19
  11  -2   0    0.29    0.27
  11  -2   0    0.56    0.29
  11   3   0    0.00    0.23
  11  -3   0    0.00    0.26
 -11  -3   0    0.09    0.31
 -11  -3   0    0.09    0.29
 -11   3   0    0.09    0.22
  11  -3   0   -0.01    0.27
  11  -3   0   -0.19    0.25
 -11   3   0    0.30    0.17
  11   3   0   -0.38    0.23
  11  -4   0   -0.05    0.26
  11   4   0   -0.05    0.25
 -11  -4   0   -0.19    0.26
 -11   4   0    0.14    0.14
 -11  -4   0   -0.45    0.29
  11  -4   0   -0.25    0.27
 -11   4   0   -0.01    0.19
  11  -4   0    0.18    0.25
  11  -5   0   -0.08    0.30
  11  -5   0   -0.03    0.24
  11  -5   0   -0.16    0.26
 -11  -5   0    0.62    0.38
 -11  -5   0    0.04    0.29
  11   5   0   -0.01    0.26
 -11  -6   0   -0.32    0.34
  11  -6   0    0.29    0.26
 -11  -6   0   -0.04    0.30
  11  -6   0    0.06    0.25
  11   6   0   -0.27    0.22
  11  -6   0    0.60    0.36
 -11  -7   0   -0.26    0.35
 -11  -7   0   -0.04    0.27
  11  -7   0   -0.24    0.31
  11   7   0    0.68    0.29
  11  -8   0    0.42    0.34
 -11  -8   0   -0.31    0.35
 -11  -8   0    0.30    0.37
  12   0   0   32.12    1.86
  12   0   0   33.60    1.87
 -12   0   0   32.77    1.88
 -12   0   0   32.34    1.66
  12   0   0   33.14    1.81
 -12  -1   0   15.91    0.99
 -12   1   0   16.09    0.95
  12  -1   0   15.18    1.10
  12   1   0   14.93    1.07
  12  -1   0   16.63    1.08
 -12  -1   0   15.28    1.13
 -12   1   0   15.99    1.08
  12   1   0   16.00    1.12
  12  -1   0   17.06    1.12
  12   2   0   14.34    1.01
 -12  -2   0   14.70    1.08
  12  -2   0   14.86    1.05
  12  -2   0   15.01    1.05
  12  -2   0   14.40    1.01
 -12   2   0   14.49    0.99
  12   2   0   15.88    1.08
 -12   2   0   12.68    0.82
 -12  -3   0   -0.34    0.31
 -12   3   0   -0.25    0.14
  12  -3   0   -0.17    0.31
 -12   3   0   -0.34    0.22
  12   3   0   -0.04    0.27
  12   3   0    0.08    0.31
  12  -3   0   -0.03    0.28
  12  -3   0   -0.10    0.29
  12  -4   0   15.69    1.08
 -12  -4   0   18.61    1.24
 -12   4   0   14.84    0.81
  12  -4   0   13.31    1.07
 -12  -4   0   14.73    1.15
  12   4   0   15.12    1.09
  12  -4   0   15.02    1.04
 -12  -5   0    0.47    0.35
  12  -5   0    0.45    0.32
 -12  -5   0    0.46    0.38
  12  -5   0    0.31    0.35
  12   5   0    0.47    0.30
  12  -5   0    0.48    0.33
  12  -6   0    0.73    0.33
 -12  -6   0    0.48    0.39
  12   6   0    0.92    0.34
  12  -6   0    0.40    0.37
 -12  -6   0    0.47    0.39
  12  -6   0    0.59    0.34
  12  -7   0    2.51    0.50
  12   7   0    3.73    0.54
 -12  -7   0    2.94    0.66
 -12  -8   0   -0.09    0.38
 -12  -8   0   -0.10    0.40
  12  -8   0   -0.28    0.37
 -13   0   0    0.01    0.24
  13   0   0   -0.19    0.26
 -13   0   0    0.19    0.28
  13   0   0    0.20    0.30
 -13  -1   0    0.44    0.25
  13  -1   0    0.02    0.27
  13  -1   0   -0.34    0.29
  13   1   0    0.28    0.30
  13   1   0    0.03    0.26
 -13   1   0   -0.12    0.21
 -13  -1   0    0.28    0.32
  13  -1   0    0.22    0.30
 -13   1   0   -0.25    0.25
 -13  -2   0   -0.06    0.31
 -13   2   0   -0.21    0.22
  13  -2   0    0.13    0.26
  13  -2   0   -0.38    0.30
 -13  -2   0    0.05    0.25
  13   2   0   -0.30    0.25
 -13   2   0    0.02    0.19
  13   2   0    0.05    0.29
  13  -2   0    0.10    0.30
  13  -3   0   -0.64    0.30
  13   3   0   -0.49    0.24
 -13   3   0    0.00    0.18
 -13   3   0    0.01    0.24
 -13  -3   0    0.25    0.34
  13  -3   0    0.16    0.26
  13  -3   0   -0.13    0.29
  13  -4   0   -0.05    0.31
  13   4   0   -0.29    0.28
  13  -4   0   -0.39    0.33
 -13   4   0   -0.18    0.15
 -13   4   0   -0.06    0.24
 -13  -4   0   -0.06    0.33
  13  -4   0    0.16    0.24
  13   5   0    0.22    0.31
 -13  -5   0    0.31    0.34
  13  -5   0    0.66    0.42
  13  -5   0    0.42    0.28
  13  -5   0   -0.06    0.32
  13  -6   0   -0.01    0.35
  13  -6   0   -0.09    0.39
  13   6   0    0.26    0.31
 -13  -6   0    0.06    0.38
  13  -6   0    0.04    0.31
  13   7   0    0.22    0.31
 -13  -7   0    0.14    0.42
  13  -7   0   -0.18    0.36
  14   0   0   13.61    1.03
 -14   0   0   15.17    1.08
  14   0   0   12.76    1.06
 -14   0   0   12.40    0.89
 -14   1   0    0.49    0.27
 -14  -1   0    0.42    0.27
  14   1   0    0.01    0.30
  14  -1   0    0.38    0.33
 -14  -1   0    0.25    0.33
  14   1   0    0.49    0.30
  14  -1   0    0.19    0.30
 -14   1   0   -0.15    0.28
 -14   2   0   -0.29    0.23
 -14  -2   0    0.08    0.26
  14  -2   0   -0.08    0.27
  14  -2   0    0.30    0.36
  14   2   0    0.00    0.27
  14   2   0   -0.18    0.31
  14  -2   0   -0.37    0.32
 -14   2   0   -0.25    0.18
 -14  -2   0    0.14    0.34
  14   3   0   -0.33    0.29
  14  -3   0    0.09    0.30
 -14   3   0   -0.14    0.23
  14  -3   0   -0.39    0.28
 -14  -3   0    0.01    0.37
 -14  -3   0    0.17    0.25
  14  -3   0   -0.21    0.35
 -14   3   0   -0.05    0.21
  14   4   0    4.24    0.65
  14  -4   0    4.58    0.59
  14  -4   0    4.65    0.69
 -14   4   0    5.07    0.46
  14  -4   0    3.80    0.61
 -14   4   0    4.27    0.54
 -14  -4   0    6.13    0.86
  14  -5   0    0.93    0.35
 -14  -5   0    0.32    0.39
  14  -5   0    0.80    0.47
  14  -5   0    0.63    0.37
  14   5   0    0.63    0.38
 -14  -6   0   -0.11    0.39
  14   6   0    0.27    0.36
  14  -6   0   -0.14    0.41
  15   0   0   -0.09    0.28
 -15   0   0    0.10    0.29
  15   0   0   -0.44    0.32
 -15   0   0    0.42    0.30
 -15  -1   0    0.42    0.29
 -15  -1   0    0.24    0.32
  15  -1   0   -0.20    0.29
 -15   1   0    0.37    0.31
 -15   1   0   -0.23    0.24
  15   1   0    0.44    0.37
  15  -1   0   -0.02    0.33
  15   1   0   -0.14    0.31
 -15  -2   0    0.30    0.31
  15  -2   0    0.18    0.32
 -15   2   0    0.00    0.23
 -15  -2   0    0.49    0.38
  15  -2   0    0.32    0.36
  15   2   0    0.09    0.36
 -15   2   0    0.10    0.31
  15  -3   0    0.05    0.43
 -15  -3   0    0.58    0.40
  15  -3   0    0.11    0.37
  15   3   0   -0.45    0.33
 -15   3   0    0.01    0.29
  15  -3   0   -0.24    0.30
 -15  -3   0    0.40    0.27
 -15   3   0   -0.31    0.21
  15  -4   0   -0.15    0.45
 -15   4   0    0.06    0.20
 -15  -4   0   -0.13    0.38
  15   4   0    0.28    0.38
 -15   4   0    0.80    0.32
  15  -4   0   -0.03    0.37
  15  -4   0    0.15    0.33
  15   5   0    0.14    0.35
  15  -5   0   -0.32    0.34
 -15  -5   0    0.15    0.42
  15  -5   0    0.22    0.36
  15  -5   0    0.35    0.44
 -16   0   0   24.17    1.54
 -16   0   0   23.46    1.35
  16   0   0   22.55    1.50
  16   0   0   19.55    1.53
  16  -1   0    0.09    0.31
 -16  -1   0    0.25    0.41
 -16   1   0    0.17    0.34
 -16  -1   0    0.01    0.31
  16  -1   0    0.12    0.41
  16   1   0   -0.18    0.35
  16   1   0    0.30    0.38
 -16   1   0   -0.40    0.25
 -16   2   0    1.48    0.43
  16  -2   0    1.35    0.49
  16   2   0    2.05    0.54
  16  -2   0    1.44    0.45
 -16  -2   0    1.71    0.43
 -16   2   0    1.33    0.35
 -16  -2   0    2.31    0.55
  16   3   0    0.48    0.45
  16  -3   0    1.18    0.44
 -16   3   0    1.10    0.32
  16  -3   0    1.19    0.50
 -16   3   0    1.47    0.42
 -16  -3   0    1.13    0.50
 -16  -3   0    1.19    0.42
   0  -1   1    0.02    0.03
   0  -1   1   -0.08    0.04
   0   1  -1   -0.01    0.05
   0   1  -1    0.01    0.03
   0  -1   1    0.00    0.03
   1   0  -1   -0.07    0.04
   1   0  -1   -0.08    0.04
  -1   0   1   -0.08    0.04
  -1   0   1   -0.01    0.05
   1   0  -1   -0.04    0.05
   1   0   1   -0.06    0.04
   1   0   1   -0.08    0.04
   1   0   1    0.00    0.05
   1   0   1   -0.07    0.05
  -1   0  -1   -0.03    0.04
   1   0  -1    0.02    0.04
   1   0  -1    0.04    0.05
  -1   0   1    0.09    0.05
  -1   0  -1   -0.03    0.04
  -1   0  -1   -0.05    0.04
  -1   0  -1   -0.04    0.05
  -1   0   1   -0.08    0.04
  -1  -1   1   13.98    0.67
  -1   1  -1   14.01    0.59
   1   1   1   13.52    0.65
   1  -1  -1   13.70    0.64
  -1  -1   1   14.58    0.67
  -1  -1   1   13.84    0.64
  -1  -1   1   14.50    0.67
  -1   1  -1   13.17    0.65
  -1   1  -1   13.74    0.66
  -1  -1   1   13.38    0.66
   1  -1   1   12.79    0.66
   1   1  -1   13.84    0.66
   1  -1   1   14.37    0.66
   1   1  -1   14.16    0.67
   1   1  -1   13.37    0.67
  -1  -1  -1   13.15    0.66
   1  -1   1   13.60    0.66
  -1   1   1   13.14    0.64
  -1  -1  -1   11.51    0.66
  -1  -1  -1   13.90    0.66
   1   1  -1   14.07    0.66
   1   1  -1   13.54    0.64
   1  -1   1   13.34    0.66
   1  -1   1   14.27    0.59
  -1  -2   1    8.60    0.45
  -1  -2   1    8.72    0.44
   1  -2  -1    8.10    0.44
  -1  -2   1    9.06    0.47
  -1  -2   1    8.67    0.45
   1   2  -1    9.16    0.44
  -1  -3   1    3.28    0.22
   1  -3  -1    3.02    0.21
  -1  -4   1   16.23    0.81
  -2   0   1   -0.12    0.08
  -2   0  -1    0.12    0.10
  -2   0   1    0.03    0.08
   2   0  -1   -0.12    0.08
  -2   0  -1   -0.14    0.09
  -2   0   1   -0.08    0.09
   2   0  -1   -0.10    0.08
   2   0   1    0.17    0.09
  -2   0  -1   -0.09    0.08
   2   0  -1   -0.06    0.09
  -2   0  -1   -0.07    0.07
   2   0   1   -0.02    0.08
  -2   0   1    0.10    0.09
  -2   0   1   -0.04    0.02
   2   0   1   -0.02    0.08
   2   0   1    0.06    0.09
  -2   0  -1    0.10    0.08
  -2   0  -1   -0.01    0.07
   2   0  -1   -0.15    0.09
   2   0   1    0.03    0.08
   2  -1  -1    2.25    0.21
  -2  -1   1    2.54    0.23
   2  -1  -1    2.19    0.19
  -2   1  -1    2.74    0.20
  -2  -1   1    2.65    0.23
   2  -1  -1    2.43    0.21
  -2   1  -1    2.54    0.20
  -2   1  -1    2.40    0.19
  -2  -1   1    2.39    0.22
   2   1   1    2.40    0.20
   2   1   1    2.51    0.22
  -2  -1   1    2.63    0.23
   2  -1  -1    2.89    0.21
   2   1   1    2.60    0.22
  -2  -1   1    2.53    0.23
  -2   1  -1    2.60    0.21
  -2   1  -1    2.83    0.22
   2   1   1    2.50    0.22
  -2   1  -1    2.61    0.17
  -2   1   1    2.27    0.21
   2  -1   1    2.21    0.20
   2   1  -1    1.89    0.21
   2   1  -1    2.49    0.21
  -2   1   1    2.59    0.19
  -2  -1  -1    2.72    0.21
   2   1  -1    2.76    0.24
   2  -1   1    2.94    0.22
   2   1  -1    2.44    0.20
   2  -1   1    2.67    0.22
  -2  -1  -1    2.60    0.25
  -2  -1  -1    2.98    0.21
   2  -1   1    2.06    0.18
  -2  -1  -1    2.43    0.21
  -2  -1  -1    2.30    0.21
  -2   1   1    2.51    0.17
  -2   1   1    2.37    0.21
   2   2   1    6.85    0.39
  -2  -2   1    7.04    0.41
   2   2   1    6.77    0.39
   2  -2  -1    7.00    0.38
  -2  -2   1    6.21    0.40
  -2  -2   1    7.46    0.40
  -2  -2   1    7.42    0.42
  -2  -2  -1    6.91    0.40
   2   2  -1    7.24    0.40
   2  -2   1    6.92    0.39
  -2   2   1    7.30    0.38
   2   2  -1    7.06    0.40
   2   2  -1    7.43    0.40
  -2  -2  -1    6.54    0.40
   2  -2   1    7.31    0.39
   2   2  -1    6.52    0.42
  -2  -3   1   23.38    1.15
   2  -3  -1   22.00    1.07
  -2  -3   1   22.74    1.14
  -2  -3   1   24.16    1.10
  -2  -3   1   21.76    1.13
  -2   3   1   23.85    1.09
  -2  -3  -1   23.55    1.13
   2   3  -1   22.35    1.13
   2   3  -1   23.42    1.11
  -2  -4   1   18.24    0.85
  -2  -4   1   16.16    0.87
  -2  -4   1   15.84    0.86
  -2  -4  -1   17.75    0.87
  -2  -5   1    7.34    0.47
  -2  -5   1    7.82    0.50
  -2  -6   1   18.73    0.99
  -2  -7   1    1.42    0.23
  -2  -7  -1    1.04    0.23
   3   0   1   -0.04    0.12
  -3   0  -1    0.11    0.10
   3   0  -1    0.12    0.13
   3   0   1   -0.05    0.10
   3   0  -1    0.02    0.13
  -3   0   1   -0.06    0.11
  -3   0  -1   -0.23    0.13
   3   0  -1   -0.01    0.12
  -3   0   1    0.11    0.12
  -3   0  -1   -0.25    0.10
  -3   0  -1   -0.05    0.13
  -3   0   1   -0.08    0.10
   3   0   1   -0.04    0.10
   3   0  -1    0.22    0.11
   3   0  -1    0.09    0.13
  -3   0   1   -0.04    0.10
   3   0   1    0.03    0.12
  -3   0  -1   -0.09    0.10
   3   0   1   -0.16    0.11
  -3   0  -1    0.01    0.09
  -3   0   1    0.01    0.07
  -3  -1   1    0.97    0.16
   3  -1  -1    0.71    0.15
  -3   1  -1    1.10    0.15
   3  -1  -1    0.80    0.15
  -3  -1   1    0.67    0.14
   3   1   1    0.88    0.16
  -3   1  -1    0.99    0.13
   3  -1  -1    1.04    0.15
   3   1   1    0.96    0.15
  -3   1  -1    0.84    0.12
   3  -1  -1    0.65    0.13
   3   1   1    0.80    0.15
  -3   1  -1    0.96    0.14
  -3  -1   1    0.86    0.17
   3   1   1    0.68    0.14
  -3   1  -1    0.85    0.15
  -3  -1   1    1.00    0.16
   3  -1  -1    0.72    0.14
   3  -1   1    0.88    0.15
  -3   1   1    0.86    0.13
   3   1  -1    0.83    0.14
  -3  -1  -1    0.47    0.16
  -3   1   1    0.97    0.16
   3   1  -1    1.10    0.16
   3  -1   1    0.59    0.14
   3  -1   1    0.62    0.14
   3  -1   1    0.85    0.15
  -3   1   1    0.76    0.13
   3   1  -1    0.75    0.17
   3  -1   1    1.21    0.17
   3   1  -1    0.62    0.16
  -3  -1  -1    0.76    0.15
  -3  -1  -1    1.11    0.18
  -3   1   1    0.93    0.12
  -3  -1  -1    0.84    0.15
  -3  -1  -1    0.84    0.14
   3   1  -1    0.91    0.16
  -3   1   1    1.21    0.14
   3  -2  -1   -0.03    0.10
   3   2   1    0.02    0.11
   3   2   1    0.05    0.08
  -3  -2   1   -0.05    0.11
  -3   2  -1   -0.04    0.08
  -3   2  -1    0.01    0.08
  -3  -2   1    0.11    0.12
  -3  -2   1    0.14    0.13
  -3  -2   1    0.00    0.11
   3  -2  -1   -0.10    0.09
  -3  -2   1   -0.05    0.10
  -3   2  -1    0.02    0.07
  -3   2  -1   -0.11    0.09
   3  -2  -1    0.16    0.09
   3   2   1    0.02    0.08
   3   2  -1    0.07    0.13
  -3  -2  -1    0.02    0.11
   3  -2   1   -0.01    0.11
   3   2  -1   -0.16    0.12
  -3  -2  -1   -0.14    0.11
   3   2  -1    0.13    0.11
  -3   2   1    0.02    0.08
  -3  -2  -1    0.09    0.10
  -3  -2  -1   -0.01    0.10
   3  -2   1   -0.01    0.09
  -3  -2  -1   -0.02    0.14
   3  -2   1   -0.09    0.10
   3  -2   1   -0.11    0.10
   3   2  -1   -0.07    0.07
   3  -2   1   -0.01    0.09
  -3  -3   1    3.70    0.31
  -3  -3   1    3.89    0.33
  -3  -3   1    4.27    0.31
  -3  -3   1    3.83    0.33
  -3  -3   1    3.64    0.33
   3   3   1    4.14    0.30
   3  -3  -1    3.91    0.28
   3   3   1    4.27    0.28
   3   3  -1    3.54    0.33
   3  -3   1    4.24    0.28
  -3  -3  -1    4.14    0.32
   3  -3   1    4.08    0.29
   3   3  -1    3.95    0.29
  -3   3   1    4.27    0.28
   3   3  -1    4.23    0.32
  -3  -3  -1    3.25    0.32
  -3  -3  -1    4.01    0.32
  -3  -3  -1    4.36    0.33
   3   3  -1    4.23    0.29
  -3  -4   1    1.49    0.22
  -3  -4   1    1.82    0.22
  -3  -4   1    1.73    0.22
  -3  -4   1    1.61    0.21
   3  -4  -1    1.63    0.18
  -3  -4   1    1.67    0.23
  -3  -4  -1    1.74    0.22
  -3  -4  -1    1.91    0.23
  -3  -4  -1    1.66    0.21
  -3  -4  -1    1.92    0.23
  -3   4   1    1.53    0.18
   3   4  -1    1.84    0.18
  -3  -4  -1    1.79    0.22
   3   4  -1    1.49    0.19
  -3  -5   1    0.72    0.19
  -3  -5   1    1.07    0.19
  -3  -5   1    0.95    0.18
  -3  -5   1    1.16    0.20
  -3  -5  -1    1.06    0.20
  -3  -5  -1    1.31    0.20
  -3  -6   1    0.55    0.18
  -3  -6   1    0.37    0.16
  -3  -6   1    0.25    0.20
  -3  -6  -1    0.31    0.16
  -3  -6  -1    0.49    0.19
  -3  -7   1    2.17    0.31
  -3  -7  -1    2.38    0.31
  -3  -8   1    0.10    0.18
  -3  -8  -1   -0.07    0.17
  -4   0  -1    0.01    0.11
  -4   0  -1   -0.06    0.14
   4   0  -1   -0.12    0.14
  -4   0  -1   -0.23    0.13
  -4   0   1    0.00    0.11
   4   0   1    0.07    0.12
   4   0  -1   -0.09    0.12
   4   0   1    0.15    0.12
   4   0  -1    0.06    0.12
   4   0   1   -0.03    0.10
  -4   0   1   -0.14    0.09
   4   0   1   -0.03    0.13
  -4   0  -1    0.14    0.10
  -4   0   1   -0.27    0.13
   4   0  -1   -0.03    0.14
  -4   0  -1   -0.02    0.11
   4   0  -1    0.02    0.10
  -4   0  -1   -0.03    0.09
  -4   0   1   -0.03    0.10
   4   0   1   -0.04    0.13
  -4   0   1   -0.06    0.10
   4  -1  -1   10.41    0.61
  -4   1  -1   11.00    0.62
  -4  -1   1   10.56    0.64
  -4  -1   1   11.10    0.60
   4  -1  -1   10.80    0.61
   4  -1  -1    9.20    0.59
   4   1   1   10.13    0.62
   4   1   1   10.90    0.61
   4  -1  -1   10.77    0.60
  -4   1  -1   11.35    0.60
   4   1   1   10.88    0.60
  -4   1  -1   11.07    0.58
   4   1   1   10.55    0.61
   4  -1  -1   12.23    0.62
   4   1   1   11.28    0.62
  -4  -1   1   10.72    0.61
  -4   1  -1   10.59    0.54
  -4  -1   1   10.12    0.62
  -4  -1   1   10.51    0.62
  -4   1  -1   10.94    0.59
  -4   1   1   11.10    0.62
  -4  -1  -1   10.90    0.60
   4  -1   1   10.91    0.60
  -4   1   1   10.60    0.58
   4   1  -1   11.07    0.62
  -4  -1  -1   11.27    0.61
  -4  -1  -1    9.70    0.60
  -4   1   1   10.88    0.58
  -4   1   1   11.50    0.60
   4  -1   1   10.14    0.60
   4   1  -1   10.85    0.62
  -4  -1  -1   10.46    0.64
  -4   1   1   10.03    0.54
   4  -1   1   10.35    0.61
   4   1  -1   10.24    0.62
  -4  -1  -1   10.91    0.63
   4  -1   1   11.28    0.62
   4   1  -1   10.25    0.63
   4  -1   1   11.02    0.61
   4   1  -1   10.23    0.60
   4   2   1  161.95    7.22
   4   2   1  152.98    7.20
   4  -2  -1  147.91    6.95
  -4  -2   1  159.29    7.26
   4  -2  -1  151.94    7.17
  -4  -2   1  161.41    7.22
  -4  -2   1  153.48    7.26
   4  -2  -1  143.99    7.22
  -4  -2   1  160.78    6.98
   4  -2  -1  161.40    7.23
  -4   2  -1  156.93    7.17
   4  -2  -1  160.94    7.18
  -4   2  -1  161.49    6.94
  -4   2  -1  165.54    7.18
  -4   2  -1  158.15    6.53
   4   2   1  151.14    7.24
  -4  -2  -1  152.18    7.21
  -4  -2  -1  157.48    7.21
   4  -2   1  152.16    7.23
  -4   2   1  160.12    7.16
   4   2  -1  156.32    7.21
   4  -2   1  152.35    6.95
   4  -2   1  152.38    7.19
   4  -2   1  163.52    7.19
   4   2  -1  151.82    6.98
  -4   2   1  154.38    7.16
   4   2  -1  160.32    7.20
  -4  -2  -1  162.90    6.99
   4  -2   1  145.31    7.23
   4   2  -1  148.06    7.25
  -4  -2  -1  147.95    7.25
  -4   2   1  153.48    6.95
  -4  -2  -1  159.07    7.26
  -4   2   1  160.05    6.52
   4  -3  -1  141.03    6.37
  -4  -3   1  122.21    6.42
  -4  -3   1  144.97    6.21
   4   3   1  145.73    6.40
  -4  -3   1  135.19    6.45
  -4  -3   1  140.07    6.47
  -4   3  -1  133.73    6.16
   4   3   1  132.24    6.43
   4   3   1  135.47    6.40
   4  -3  -1  146.53    6.38
   4  -3  -1  135.11    6.17
   4  -3   1  139.84    6.42
   4   3  -1  137.14    6.45
   4  -3   1  130.57    6.16
   4  -3   1  141.90    6.39
  -4   3   1  141.18    6.17
  -4  -3  -1  139.72    6.42
   4   3  -1  138.30    6.41
  -4  -3  -1  131.88    6.45
   4   3  -1  145.35    6.41
  -4  -3  -1  140.33    6.46
  -4  -3  -1  142.96    6.22
  -4  -3  -1  138.38    6.42
   4   3  -1  137.06    6.21
   4   4   1    6.13    0.40
   4  -4  -1    6.21    0.39
  -4  -4   1    5.97    0.44
  -4  -4   1    6.80    0.46
  -4  -4   1    6.42    0.46
  -4  -4   1    6.30    0.44
   4   4   1    6.12    0.41
  -4  -4  -1    5.86    0.45
   4   4  -1    5.83    0.43
  -4  -4  -1    6.04    0.45
  -4  -4  -1    5.84    0.43
  -4   4   1    6.04    0.39
   4   4  -1    6.02    0.40
  -4  -5   1    8.54    0.55
  -4  -5   1    7.50    0.55
  -4  -5   1    7.46    0.51
  -4  -5   1    7.97    0.53
  -4  -5  -1    7.30    0.51
   4   5  -1    7.60    0.46
  -4  -5  -1    7.48    0.53
   4   5  -1    8.40    0.50
  -4  -6   1    1.94    0.29
  -4  -6   1    2.17    0.30
  -4  -6   1    2.40    0.32
  -4  -6   1    1.68    0.30
  -4  -6  -1    2.40    0.32
  -4  -6  -1    2.51    0.30
  -4  -7   1    4.74    0.47
  -4  -7   1    4.44    0.45
  -4  -7   1    4.06    0.45
  -4  -8   1    7.22    0.62
  -4  -8   1    5.85    0.56
  -4  -8   1    7.33    0.59
  -4  -9   1    9.31    0.70
  -5   0   1    0.01    0.12
  -5   0  -1   -0.01    0.11
   5   0   1    0.28    0.16
  -5   0  -1   -0.05    0.11
  -5   0  -1   -0.06    0.16
  -5   0   1    0.20    0.12
   5   0  -1    0.06    0.11
  -5   0  -1    0.06    0.11
   5   0  -1    0.03    0.13
   5   0   1   -0.04    0.10
   5   0  -1   -0.11    0.14
  -5   0   1    0.13    0.13
   5   0   1    0.13    0.15
   5   0  -1   -0.16    0.13
   5   0   1    0.01    0.13
  -5   0   1    0.11    0.15
   5   0  -1    0.05    0.14
   5   0   1   -0.08    0.12
  -5   0  -1   -0.14    0.13
  -5  -1   1   22.34    1.15
   5   1   1   21.13    1.14
  -5   1  -1   20.73    1.00
   5  -1  -1   22.38    1.13
   5   1   1   21.73    1.10
  -5   1  -1   21.84    1.11
   5  -1  -1   20.31    1.12
  -5  -1   1   22.52    1.13
  -5   1  -1   21.81    1.13
   5  -1  -1   21.28    1.09
   5  -1  -1   23.28    1.13
   5  -1  -1   22.78    1.12
  -5   1  -1   21.95    1.08
  -5  -1   1   22.68    1.14
  -5   1  -1   20.83    1.10
   5   1   1   22.20    1.13
  -5  -1   1   21.44    1.13
   5   1   1   20.94    1.13
  -5   1   1   21.40    1.13
  -5  -1  -1   22.82    1.14
   5   1  -1   19.24    1.11
   5   1  -1   22.57    1.15
   5  -1   1   21.87    1.11
   5  -1   1   21.25    1.13
  -5  -1  -1   19.74    1.12
   5   1  -1   21.73    1.12
   5  -1   1   20.50    1.12
  -5   1   1   22.23    1.08
  -5   1   1   21.50    1.11
  -5  -1  -1   21.50    1.09
  -5  -1  -1   20.28    1.13
   5  -1   1   22.24    1.13
   5  -1   1   22.07    1.09
  -5  -1  -1   20.75    1.14
  -5   1   1   22.55    1.10
   5   1  -1   21.35    1.13
   5   1  -1   21.35    1.14
  -5   1   1   22.25    1.01
  -5   2  -1    5.21    0.38
  -5  -2   1    4.85    0.42
  -5   2  -1    5.30    0.36
   5  -2  -1    4.91    0.39
   5   2   1    4.76    0.38
  -5  -2   1    5.59    0.44
   5  -2  -1    4.70    0.38
   5  -2  -1    5.34    0.39
  -5  -2   1    5.33    0.41
   5  -2  -1    4.95    0.38
  -5   2  -1    5.07    0.35
   5   2   1    5.40    0.40
   5   2   1    5.16    0.41
  -5   2  -1    5.17    0.31
  -5   2  -1    5.21    0.39
   5   2   1    5.95    0.42
   5  -2  -1    5.98    0.39
   5  -2   1    6.01    0.41
   5  -2   1    5.03    0.38
  -5   2   1    4.23    0.30
  -5   2   1    4.87    0.38
  -5   2   1    5.23    0.36
  -5  -2  -1    5.00    0.43
  -5   2   1    5.46    0.37
   5   2  -1    4.46    0.42
   5   2  -1    5.34    0.43
   5  -2   1    4.93    0.40
  -5  -2  -1    5.38    0.44
  -5  -2  -1    4.95    0.40
  -5  -2  -1    5.27    0.41
   5  -2   1    5.20    0.38
   5  -2   1    4.57    0.39
   5   2  -1    4.94    0.39
  -5   3  -1    0.34    0.12
  -5  -3   1    0.50    0.17
  -5   3  -1    0.18    0.09
   5  -3  -1    0.14    0.14
   5   3   1    0.17    0.12
   5   3   1    0.34    0.15
  -5   3  -1    0.05    0.11
   5  -3  -1    0.31    0.15
  -5  -3   1    0.31    0.17
   5  -3  -1    0.20    0.14
   5   3   1    0.27    0.14
  -5  -3   1    0.39    0.18
  -5   3  -1    0.34    0.13
   5  -3  -1    0.39    0.15
   5  -3  -1    0.34    0.15
  -5  -3  -1    0.40    0.18
  -5   3   1    0.18    0.12
   5   3  -1    0.25    0.12
   5  -3   1    0.05    0.13
  -5  -3  -1    0.43    0.17
  -5  -3  -1    0.22    0.15
   5   3  -1    0.37    0.17
   5   3  -1    0.55    0.17
   5  -3   1    0.34    0.14
   5  -3   1    0.11    0.15
   5   3  -1    0.24    0.14
   5  -3   1    0.21    0.15
  -5  -4   1   -0.12    0.16
   5   4   1    0.10    0.12
   5  -4  -1    0.15    0.14
  -5  -4   1    0.03    0.16
  -5   4  -1    0.11    0.11
   5  -4  -1    0.06    0.13
   5   4   1    0.01    0.12
   5  -4  -1    0.11    0.13
  -5  -4  -1    0.09    0.16
   5  -4   1   -0.09    0.14
   5   4  -1   -0.13    0.13
  -5   4   1    0.11    0.11
   5  -4   1    0.18    0.14
   5  -4   1    0.15    0.14
   5  -4   1   -0.17    0.12
  -5  -4  -1   -0.06    0.14
  -5  -4  -1   -0.21    0.13
   5   4  -1   -0.03    0.10
   5   5   1    0.10    0.10
  -5  -5   1    0.02    0.18
  -5  -5   1    0.10    0.15
   5   5   1    0.07    0.12
   5  -5  -1    0.02    0.13
  -5  -5   1   -0.30    0.17
   5   5  -1   -0.02    0.10
   5  -5   1    0.10    0.14
  -5  -5  -1    0.19    0.17
  -5  -5  -1   -0.05    0.15
   5   5  -1    0.00    0.14
  -5   5   1   -0.12    0.12
  -5  -5  -1    0.00    0.17
  -5  -6   1    0.31    0.18
  -5  -6   1    0.09    0.18
  -5  -6   1   -0.19    0.21
  -5  -6  -1   -0.19    0.16
  -5  -6  -1   -0.09    0.19
  -5  -6  -1    0.05    0.23
  -5  -7   1    3.20    0.42
  -5  -7   1    2.93    0.42
  -5  -7   1    3.80    0.43
  -5  -7  -1    3.00    0.41
  -5  -7  -1    3.12    0.44
  -5  -8   1    2.61    0.44
  -5  -8   1    3.34    0.44
  -5  -8   1    3.14    0.45
  -5  -8  -1    3.35    0.45
  -5  -8  -1    2.65    0.44
  -5  -9   1   -0.18    0.27
  -5  -9  -1   -0.10    0.24
  -5 -10   1   -0.13    0.27
  -5 -11   1    1.10    0.40
   6   0   1    0.10    0.15
   6   0   1   -0.30    0.13
   6   0  -1   -0.17    0.14
   6   0   1    0.07    0.15
  -6   0   1   -0.30    0.12
  -6   0  -1   -0.13    0.15
  -6   0  -1   -0.07    0.12
  -6   0   1   -0.25    0.14
   6   0  -1    0.09    0.16
   6   0  -1    0.00    0.14
  -6   0   1    0.04    0.14
  -6   0  -1   -0.27    0.15
   6   0  -1   -0.21    0.14
  -6   0  -1    0.17    0.13
   6   0   1    0.00    0.15
   6  -1  -1    4.29    0.39
   6  -1  -1    4.46    0.38
   6  -1  -1    4.39    0.39
  -6   1  -1    4.82    0.40
   6   1   1    4.29    0.41
  -6  -1   1    4.70    0.42
  -6   1  -1    4.38    0.32
  -6   1  -1    4.37    0.41
  -6   1  -1    4.67    0.36
   6   1   1    4.37    0.38
   6   1   1    4.51    0.40
   6  -1  -1    3.78    0.37
  -6   1  -1    4.22    0.35
  -6  -1   1    4.66    0.42
   6  -1   1    4.56    0.40
   6  -1   1    4.14    0.38
  -6   1   1    3.80    0.36
  -6  -1  -1    4.34    0.38
   6   1  -1    3.85    0.39
   6   1  -1    4.48    0.40
  -6   1   1    4.10    0.32
   6  -1   1    4.33    0.40
  -6  -1  -1    3.01    0.38
  -6   1   1    4.20    0.35
  -6  -1  -1    4.01    0.37
  -6   1   1    4.53    0.42
  -6  -1  -1    4.61    0.41
   6   1  -1    3.96    0.39
  -6   1   1    3.67    0.36
   6  -1   1    4.18    0.38
  -6   2  -1   91.76    4.16
  -6  -2   1   86.13    4.21
  -6   2  -1   87.80    3.77
   6  -2  -1   89.22    4.18
   6  -2  -1   85.29    4.19
   6   2   1   87.34    4.19
   6  -2  -1   93.33    4.20
  -6  -2   1   88.84    4.21
   6  -2  -1   88.11    4.04
   6   2   1   86.66    4.07
  -6   2  -1   81.93    4.01
  -6   2  -1   90.09    4.16
  -6  -2   1   92.30    4.23
  -6   2  -1   90.07    4.16
  -6   2   1   91.03    4.15
  -6  -2  -1   84.99    4.21
   6   2  -1   90.94    4.08
   6  -2   1   87.87    4.20
   6   2  -1   85.34    4.20
   6  -2   1   84.27    4.19
   6   2  -1   89.72    4.23
   6  -2   1   87.77    4.18
  -6   2   1   92.33    4.15
  -6   2   1   90.62    4.03
  -6  -2  -1   90.07    4.22
   6  -2   1   82.59    4.04
  -6  -2  -1   86.75    4.22
  -6   2   1   91.61    3.77
  -6   3  -1    3.03    0.28
   6  -3  -1    2.03    0.27
  -6   3  -1    1.85    0.23
   6   3   1    2.00    0.27
   6  -3  -1    2.07    0.27
   6  -3  -1    1.98    0.27
  -6  -3   1    2.60    0.35
  -6   3  -1    1.93    0.19
   6   3   1    2.32    0.30
   6  -3  -1    2.00    0.26
  -6  -3   1    2.17    0.31
  -6  -3   1    2.55    0.32
  -6   3  -1    2.75    0.27
   6   3  -1    1.52    0.28
   6  -3   1    1.94    0.26
  -6  -3  -1    2.43    0.31
   6   3  -1    2.09    0.29
  -6  -3  -1    2.19    0.32
   6  -3   1    2.06    0.26
  -6   3   1    2.04    0.23
   6   3  -1    2.14    0.29
  -6  -3  -1    2.30    0.31
   6  -3   1    2.75    0.29
  -6   3   1    2.27    0.26
  -6   3   1    1.94    0.23
   6  -3   1    1.86    0.27
   6  -4  -1   10.61    0.61
  -6   4  -1    8.61    0.56
  -6  -4   1   10.31    0.69
  -6  -4   1    9.35    0.69
   6   4   1   10.41    0.65
   6  -4  -1    9.31    0.63
   6  -4  -1   10.59    0.62
  -6  -4   1    9.85    0.67
   6  -4   1   10.95    0.64
   6  -4   1    9.83    0.60
   6  -4   1    8.81    0.61
  -6  -4  -1   10.03    0.68
  -6   4   1    9.43    0.58
   6   4  -1    8.88    0.65
   6   4  -1    9.89    0.64
   6  -4   1   10.29    0.62
  -6  -4  -1   10.95    0.68
  -6  -4  -1   10.16    0.66
   6   5   1    0.80    0.19
   6  -5  -1    1.17    0.22
  -6  -5   1    0.49    0.23
   6   5   1    0.72    0.19
  -6  -5   1    0.31    0.24
   6  -5  -1    0.82    0.19
   6  -5   1    0.45    0.20
   6  -5   1    0.74    0.21
  -6  -5  -1    0.80    0.25
  -6   5   1    0.76    0.17
  -6  -5  -1    1.06    0.26
   6  -5   1    0.76    0.17
   6  -5   1    0.54    0.20
   6   5  -1    0.78    0.22
  -6  -5  -1    0.93    0.24
  -6  -6   1    0.11    0.22
   6  -6  -1    0.47    0.18
  -6  -6   1    0.06    0.24
  -6  -6  -1    0.42    0.24
   6  -6   1    0.38    0.21
   6   6  -1    0.34    0.18
  -6  -6  -1   -0.17    0.22
   6   6  -1    0.30    0.14
  -6  -6  -1   -0.24    0.24
  -6  -7   1    0.78    0.28
  -6  -7   1    0.37    0.31
  -6  -7  -1    0.66    0.32
   6  -7   1    0.74    0.24
  -6  -7  -1    0.61    0.28
  -6  -7  -1    0.73    0.30
  -6  -8   1    7.91    0.70
  -6  -8  -1    8.26    0.69
  -6  -8  -1    8.83    0.71
  -6  -9   1   12.12    0.90
  -6  -9  -1   12.22    0.90
  -6 -10   1    4.87    0.63
  -6 -10  -1    5.26    0.66
  -6 -11   1    0.28    0.37
  -6 -11  -1    0.41    0.38
  -7   0   1    0.04    0.14
   7   0   1    0.08    0.17
   7   0  -1    0.10    0.16
   7   0   1   -0.01    0.14
   7   0  -1   -0.15    0.14
   7   0   1    0.10    0.18
   7   0   1   -0.08    0.14
  -7   0  -1   -0.02    0.12
  -7   0  -1   -0.13    0.15
   7   0  -1   -0.14    0.14
   7   0  -1    0.11    0.17
  -7   0  -1   -0.21    0.14
  -7   0   1    0.19    0.15
  -7   1  -1    0.06    0.15
   7   1   1    0.25    0.18
  -7   1  -1    0.27    0.13
  -7   1  -1    0.13    0.15
  -7  -1   1    0.28    0.18
   7   1   1    0.15    0.16
   7  -1  -1    0.18    0.17
   7  -1  -1    0.51    0.19
   7   1   1   -0.01    0.16
   7  -1  -1    0.33    0.17
  -7  -1   1    0.16    0.18
   7  -1  -1    0.34    0.17
   7   1  -1    0.29    0.18
   7  -1   1    0.10    0.17
  -7  -1  -1    0.37    0.20
  -7   1   1    0.34    0.13
  -7  -1  -1    0.63    0.21
   7   1  -1    0.18    0.17
   7  -1   1    0.13    0.18
   7  -1   1    0.29    0.18
  -7   1   1    0.15    0.15
   7   1  -1    0.11    0.16
  -7   1   1    0.27    0.17
   7  -1   1    0.00    0.15
   7  -2  -1   -0.11    0.15
  -7  -2   1   -0.10    0.15
   7  -2  -1    0.01    0.16
   7   2   1    0.16    0.16
   7  -2  -1   -0.10    0.15
   7  -2  -1    0.09    0.16
  -7   2  -1   -0.04    0.13
  -7   2  -1    0.12    0.14
  -7   2  -1    0.02    0.09
  -7  -2   1   -0.13    0.17
   7   2   1   -0.10    0.14
  -7   2  -1    0.04    0.13
  -7  -2   1    0.01    0.15
   7   2   1   -0.07    0.15
   7  -2   1    0.00    0.15
   7   2  -1   -0.10    0.16
  -7  -2  -1    0.12    0.18
  -7   2   1   -0.09    0.09
   7  -2   1    0.13    0.16
  -7  -2  -1    0.10    0.17
  -7  -2  -1   -0.19    0.16
   7  -2   1    0.11    0.17
   7  -2   1    0.16    0.16
   7   2  -1    0.24    0.17
  -7   2   1    0.09    0.14
  -7   2   1   -0.04    0.13
   7   2  -1   -0.01    0.16
   7  -3  -1    0.15    0.18
  -7   3  -1    0.18    0.11
   7  -3  -1    0.21    0.18
   7  -3  -1    0.12    0.17
  -7  -3   1    0.08    0.19
   7  -3  -1   -0.17    0.16
   7   3   1    0.09    0.16
  -7  -3   1    0.22    0.20
   7   3   1    0.20    0.17
  -7   3  -1   -0.08    0.13
  -7  -3   1    0.13    0.18
  -7   3  -1    0.31    0.16
  -7   3   1    0.14    0.14
  -7   3   1    0.07    0.14
  -7  -3  -1    0.19    0.20
   7   3  -1    0.23    0.17
  -7  -3  -1    0.03    0.18
   7  -3   1    0.07    0.16
  -7  -3  -1    0.24    0.19
   7  -3   1    0.32    0.18
   7   3  -1    0.29    0.17
   7   3  -1    0.09    0.17
   7  -3   1    0.01    0.17
  -7   3   1    0.11    0.09
   7  -3   1    0.37    0.19
   7  -4  -1    0.63    0.20
   7  -4  -1    0.87    0.22
  -7  -4   1    1.05    0.27
  -7  -4   1    0.51    0.24
   7  -4  -1    0.62    0.22
   7   4   1    0.81    0.23
  -7  -4   1    0.42    0.23
   7  -4  -1    0.78    0.23
   7   4  -1    0.77    0.23
   7  -4   1    0.37    0.19
   7  -4   1    0.44    0.20
   7  -4   1    0.30    0.20
  -7  -4  -1    0.67    0.24
   7   4  -1    0.84    0.23
   7   4  -1    0.67    0.22
   7  -4   1    0.39    0.20
  -7  -4  -1    0.88    0.25
   7  -5  -1    1.08    0.24
  -7  -5   1    1.88    0.35
   7  -5  -1    1.30    0.26
  -7  -5   1    0.86    0.30
  -7   5  -1    1.44    0.22
   7  -5  -1    1.69    0.28
   7   5   1    1.53    0.27
  -7  -5   1    2.28    0.37
   7  -5   1    1.41    0.27
   7  -5   1    1.60    0.25
  -7  -5  -1    1.30    0.32
  -7  -5  -1    1.41    0.32
  -7  -5  -1    1.37    0.33
   7  -5   1    1.51    0.28
   7  -5   1    1.22    0.26
   7   5  -1    1.96    0.32
  -7  -6   1    0.07    0.23
  -7  -6   1    0.23    0.25
   7  -6  -1   -0.01    0.20
  -7  -6   1   -0.18    0.25
   7  -6  -1    0.09    0.21
   7   6   1    0.03    0.18
   7   6  -1    0.25    0.19
   7  -6   1    0.08    0.22
   7  -6   1    0.34    0.19
  -7  -6  -1   -0.28    0.26
  -7  -6  -1   -0.30    0.24
   7  -6   1    0.00    0.22
  -7  -6  -1    0.03    0.23
  -7  -7   1    3.63    0.50
  -7  -7   1    2.72    0.46
  -7  -7  -1    2.96    0.46
   7  -7   1    2.58    0.37
  -7  -7  -1    2.75    0.47
  -7  -8   1    2.39    0.46
  -7  -8   1    3.32    0.54
  -7  -8  -1    2.80    0.46
  -7  -8  -1    3.44    0.50
  -7  -9   1    0.77    0.33
  -7  -9   1    1.12    0.36
  -7  -9  -1    1.06    0.38
  -7 -10   1   -0.07    0.31
  -7 -10  -1   -0.02    0.34
   8   0   1   -0.16    0.15
   8   0  -1    0.00    0.16
  -8   0  -1    0.02    0.16
   8   0   1   -0.10    0.18
  -8   0  -1   -0.08    0.16
  -8   0   1   -0.03    0.15
  -8   0  -1    0.27    0.15
   8   0  -1   -0.13    0.15
   8   0  -1   -0.02    0.16
   8   0  -1   -0.01    0.14
   8   0   1   -0.14    0.16
  -8   1  -1    3.74    0.35
   8  -1  -1    3.61    0.39
  -8  -1   1    4.09    0.42
   8  -1  -1    3.07    0.41
  -8  -1   1    3.54    0.44
   8   1   1    3.77    0.42
   8  -1  -1    3.73    0.39
   8  -1  -1    3.21    0.39
   8   1   1    4.51    0.47
   8   1   1    3.67    0.41
  -8   1  -1    3.58    0.42
  -8   1  -1    3.60    0.37
   8  -1   1    4.09    0.40
   8   1  -1    3.39    0.40
  -8   1   1    3.51    0.34
   8   1  -1    3.19    0.39
  -8  -1  -1    3.62    0.44
   8  -1   1    3.95    0.44
  -8  -1  -1    3.68    0.43
  -8   1   1    4.14    0.43
   8  -1   1    3.20    0.37
   8   1  -1    3.59    0.44
   8  -1   1    3.48    0.38
  -8   1   1    3.96    0.38
   8  -2  -1    0.49    0.22
  -8   2  -1    0.95    0.21
   8  -2  -1    0.87    0.24
  -8  -2   1    0.32    0.22
  -8  -2   1    0.40    0.21
   8   2   1    0.60    0.21
   8   2   1    0.95    0.25
   8  -2  -1    0.85    0.24
  -8   2  -1    0.66    0.19
   8  -2  -1    0.64    0.21
  -8   2  -1    0.65    0.16
   8   2   1    0.41    0.20
   8  -2   1    0.91    0.24
   8   2  -1    0.77    0.26
   8   2  -1    0.64    0.21
  -8  -2  -1    0.26    0.21
  -8   2   1    0.83    0.20
   8  -2   1    0.56    0.20
   8  -2   1    0.67    0.22
  -8  -2  -1    0.31    0.22
   8   2  -1    0.76    0.24
   8  -2   1    0.65    0.23
  -8   2   1    0.93    0.18
   8   3   1    2.36    0.35
   8  -3  -1    2.98    0.37
   8   3   1    2.35    0.35
  -8   3  -1    3.14    0.35
  -8   3  -1    3.36    0.29
  -8  -3   1    2.84    0.42
   8  -3  -1    3.59    0.40
  -8  -3   1    2.90    0.40
  -8  -3   1    3.18    0.42
   8  -3  -1    3.38    0.38
   8  -3  -1    2.15    0.32
   8  -3   1    2.48    0.34
  -8  -3  -1    2.99    0.45
  -8   3   1    2.88    0.32
  -8   3   1    3.37    0.35
   8  -3   1    2.60    0.36
   8  -3   1    3.24    0.37
  -8  -3  -1    2.74    0.38
  -8   3   1    2.86    0.26
   8  -3   1    2.89    0.35
   8   3  -1    2.64    0.37
   8   3  -1    2.67    0.36
   8  -4  -1    5.32    0.50
  -8   4  -1    4.90    0.43
  -8  -4   1    5.49    0.56
  -8  -4   1    5.45    0.61
   8   4   1    4.94    0.46
  -8   4  -1    5.64    0.43
   8  -4  -1    5.70    0.51
   8  -4  -1    4.40    0.44
   8  -4  -1    5.05    0.49
   8   4   1    5.85    0.51
  -8  -4   1    4.81    0.53
   8   4  -1    5.96    0.57
   8  -4   1    5.50    0.49
   8   4  -1    5.66    0.50
  -8  -4  -1    5.83    0.61
   8  -4   1    5.69    0.50
   8  -4   1    6.12    0.52
   8  -4   1    5.32    0.48
   8   4  -1    4.78    0.52
  -8  -4  -1    5.13    0.54
  -8  -4  -1    5.26    0.54
  -8  -5   1    7.95    0.71
   8  -5  -1    8.84    0.66
   8  -5  -1    7.86    0.65
   8  -5  -1    9.54    0.67
  -8  -5   1    8.29    0.71
   8  -5  -1   10.53    0.65
   8   5   1    9.86    0.69
   8  -5   1    8.87    0.68
   8  -5   1    9.60    0.64
  -8  -5  -1    9.65    0.74
  -8  -5  -1    9.97    0.78
   8   5  -1   10.02    0.71
  -8  -5  -1    7.89    0.70
   8  -5   1    9.55    0.67
   8  -5   1    9.38    0.67
   8  -6  -1    0.93    0.26
  -8  -6   1    1.31    0.36
   8   6   1    1.06    0.27
  -8  -6   1    1.24    0.36
   8  -6  -1    0.89    0.27
   8  -6   1    1.54    0.28
   8  -6   1    0.87    0.29
  -8  -6  -1    1.07    0.36
   8   6  -1    0.82    0.27
  -8  -6  -1    0.89    0.34
   8  -6   1    1.02    0.29
   8  -6   1    0.79    0.30
  -8  -7   1    2.92    0.51
   8  -7  -1    3.17    0.39
  -8  -7   1    3.77    0.55
   8   7   1    2.66    0.37
  -8  -7  -1    2.40    0.47
   8  -7   1    3.07    0.43
   8  -7   1    2.54    0.41
   8  -7   1    1.87    0.36
   8   7  -1    2.47    0.38
  -8  -7  -1    2.98    0.50
  -8  -8   1    0.25    0.31
  -8  -8   1    0.45    0.30
  -8  -8  -1    0.55    0.32
  -8  -8  -1    0.49    0.31
  -8  -9   1    6.11    0.77
  -8  -9   1    6.36    0.74
  -8  -9  -1    5.29    0.69
  -8 -10   1    2.77    0.56
  -8 -10  -1    2.15    0.51
   9   0   1   -0.14    0.17
  -9   0  -1   -0.05    0.17
   9   0   1    0.11    0.20
  -9   0   1    0.04    0.19
   9   0   1   -0.33    0.18
   9   0  -1   -0.14    0.19
  -9   0  -1   -0.13    0.17
   9   0  -1   -0.18    0.17
  -9   0   1   -0.09    0.17
  -9   0  -1    0.05    0.15
   9   0  -1    0.06    0.19
   9  -1  -1   -0.02    0.20
  -9   1  -1   -0.01    0.17
   9   1   1    0.35    0.23
   9  -1  -1   -0.01    0.18
   9  -1  -1   -0.26    0.17
  -9  -1   1    0.20    0.20
  -9   1  -1    0.05    0.14
   9   1   1    0.00    0.19
  -9   1  -1   -0.09    0.19
  -9  -1   1   -0.13    0.18
   9  -1  -1    0.04    0.21
   9   1   1   -0.19    0.19
   9  -1   1    0.16    0.20
   9  -1   1   -0.08    0.19
  -9  -1  -1   -0.20    0.20
   9  -1   1    0.31    0.21
  -9   1   1   -0.07    0.16
  -9  -1  -1    0.31    0.22
  -9   1   1    0.03    0.14
   9   1  -1    0.06    0.20
  -9   1   1   -0.02    0.18
   9  -1   1    0.37    0.23
   9   1  -1   -0.25    0.16
   9   1  -1    0.16    0.20
   9  -2  -1    1.28    0.28
   9  -2  -1    0.72    0.25
   9  -2  -1    1.20    0.29
   9  -2  -1    1.44    0.30
   9   2   1    0.83    0.27
  -9  -2   1    1.17    0.30
   9   2   1    0.83    0.26
  -9   2  -1    1.15    0.26
  -9  -2   1    0.62    0.26
  -9   2  -1    1.67    0.29
   9   2   1    0.68    0.26
  -9   2  -1    0.85    0.18
   9   2  -1    0.99    0.27
   9   2  -1    1.40    0.30
   9  -2   1    1.39    0.28
  -9   2   1    1.12    0.26
   9  -2   1    1.19    0.28
   9  -2   1    1.06    0.28
  -9  -2  -1    1.21    0.31
   9  -2   1    0.90    0.26
  -9   2   1    0.81    0.18
   9   2  -1    1.08    0.29
  -9  -2  -1    0.55    0.27
   9  -3  -1    6.35    0.58
  -9  -3   1    6.42    0.64
   9  -3  -1    6.10    0.55
  -9   3  -1    7.01    0.54
   9  -3  -1    6.24    0.58
   9  -3  -1    5.67    0.53
   9   3   1    7.66    0.60
  -9  -3   1    6.74    0.68
  -9   3  -1    6.22    0.43
   9  -3   1    6.58    0.57
  -9  -3  -1    6.04    0.62
   9  -3   1    7.51    0.58
  -9  -3  -1    5.69    0.63
   9   3  -1    6.39    0.58
  -9   3   1    6.00    0.41
   9   3  -1    6.27    0.59
  -9   3   1    7.16    0.53
   9  -3   1    6.68    0.57
   9  -3   1    6.33    0.58
  -9   4  -1    0.04    0.18
  -9  -4   1   -0.04    0.25
  -9  -4   1    0.23    0.23
  -9   4  -1    0.11    0.17
  -9   4  -1    0.19    0.12
   9  -4  -1   -0.16    0.19
   9  -4  -1    0.51    0.26
   9  -4  -1    0.04    0.23
   9   4   1   -0.02    0.21
   9  -4  -1   -0.05    0.22
  -9   4   1    0.15    0.16
   9  -4   1   -0.11    0.23
   9  -4   1   -0.14    0.19
   9  -4   1   -0.08    0.22
  -9  -4  -1    0.20    0.26
   9  -4   1    0.42    0.24
   9   4  -1    0.22    0.21
  -9  -4  -1    0.15    0.24
   9   4  -1   -0.03    0.22
   9  -5  -1    0.09    0.23
   9  -5  -1    0.22    0.24
   9  -5  -1    0.28    0.24
  -9  -5   1    0.22    0.30
  -9  -5   1    0.00    0.23
   9   5   1    0.27    0.22
   9  -5  -1    0.11    0.25
   9  -5   1    0.36    0.23
  -9  -5  -1    0.16    0.26
   9  -5   1    0.12    0.24
   9  -5   1    0.04    0.26
  -9  -5  -1   -0.12    0.27
   9  -5   1    0.66    0.27
   9   5  -1    0.19    0.23
  -9  -6   1    0.16    0.28
   9  -6  -1    0.19    0.26
   9  -6  -1   -0.10    0.23
  -9  -6   1    0.21    0.31
   9   6   1   -0.06    0.20
   9  -6  -1    0.25    0.22
   9  -6  -1    0.04    0.26
  -9  -6  -1   -0.37    0.24
   9  -6   1   -0.20    0.20
   9  -6   1    0.02    0.29
   9  -6   1    0.17    0.25
   9   6  -1   -0.20    0.22
  -9  -6  -1   -0.13    0.29
  -9  -7   1    1.98    0.47
  -9  -7   1    2.36    0.48
   9   7   1    2.79    0.40
   9  -7  -1    2.58    0.37
   9  -7  -1    1.76    0.39
  -9  -7  -1    2.45    0.51
  -9  -7  -1    1.64    0.43
   9   7  -1    2.03    0.37
   9  -7   1    1.57    0.38
   9  -7   1    1.43    0.38
  -9  -8   1    0.29    0.31
  -9  -8   1    0.58    0.34
  -9  -8  -1    0.51    0.35
  -9  -8  -1    0.10    0.30
   9  -8   1   -0.01    0.30
  -9  -9   1    0.02    0.33
  -9  -9   1    0.22    0.39
  -9  -9  -1    0.55    0.38
 -10   0   1    0.43    0.26
  10   0   1    0.21    0.24
 -10   0   1    0.35    0.22
  10   0  -1   -0.08    0.23
 -10   0  -1    0.46    0.25
 -10   0  -1    0.15    0.19
  10   0   1    0.24    0.26
  10   0  -1    0.35    0.25
  10   0   1    0.59    0.27
  10   0  -1    0.37    0.26
 -10   0  -1    0.39    0.27
  10   1   1   27.35    1.50
 -10  -1   1   27.21    1.52
 -10   1  -1   26.41    1.31
 -10   1  -1   26.68    1.43
  10  -1  -1   26.83    1.50
  10  -1  -1   25.79    1.46
 -10  -1   1   25.32    1.46
 -10   1  -1   25.46    1.47
  10  -1  -1   25.38    1.44
  10   1   1   25.18    1.45
  10  -1  -1   26.64    1.49
  10   1   1   25.81    1.50
 -10  -1  -1   26.80    1.35
 -10   1   1   25.44    1.31
  10  -1   1   26.47    1.48
  10  -1   1   26.54    1.49
  10  -1   1   24.09    1.43
  10  -1   1   27.00    1.47
 -10   1   1   25.79    1.42
 -10   1   1   26.31    1.49
  10   1  -1   27.23    1.50
  10   1  -1   25.86    1.51
 -10  -1  -1   25.59    1.48
  10   1  -1   25.18    1.46
 -10  -1  -1   26.42    1.52
  10  -2  -1   68.70    3.34
 -10   2  -1   62.12    3.27
 -10   2  -1   68.44    2.96
  10   2   1   65.65    3.24
 -10  -2   1   62.47    3.34
  10  -2  -1   68.51    3.33
  10  -2  -1   63.79    3.21
  10   2   1   64.13    3.33
  10  -2  -1   70.30    3.32
  10   2   1   71.77    3.36
 -10  -2   1   68.81    3.35
  10  -2   1   64.79    3.32
  10   2  -1   62.83    3.33
  10  -2   1   68.01    3.33
 -10  -2  -1   64.16    3.35
  10   2  -1   70.48    3.35
  10  -2   1   65.22    3.32
  10  -2   1   66.36    3.22
 -10  -2  -1   68.14    3.33
  10   2  -1   66.68    3.24
 -10   2   1   65.19    2.95
 -10   2   1   69.70    3.29
  10  -3  -1    8.24    0.70
  10  -3  -1    8.76    0.72
 -10   3  -1    9.42    0.66
  10  -3  -1    9.32    0.70
 -10   3  -1    7.99    0.53
 -10  -3   1    8.75    0.77
  10   3   1    9.26    0.73
 -10  -3   1    7.91    0.72
  10  -3  -1    8.97    0.72
  10  -3   1    7.40    0.70
  10  -3   1    7.55    0.68
 -10   3   1    7.96    0.51
  10   3  -1    7.51    0.71
 -10  -3  -1    7.96    0.72
 -10  -3  -1    8.82    0.77
  10  -3   1    8.67    0.71
  10   3  -1    8.58    0.71
 -10   3   1    8.21    0.63
 -10  -4   1    0.70    0.33
 -10   4  -1    0.87    0.18
  10  -4  -1    0.90    0.30
 -10   4  -1    0.45    0.22
  10  -4  -1    0.88    0.31
  10   4   1    0.52    0.32
 -10  -4   1    0.39    0.35
  10  -4  -1    0.86    0.31
  10  -4   1    0.69    0.30
  10  -4   1    1.59    0.31
 -10   4   1    0.56    0.21
  10   4  -1    0.40    0.28
 -10  -4  -1   -0.09    0.27
  10  -4   1    0.39    0.31
  10   4  -1    0.80    0.31
 -10  -4  -1    0.48    0.35
  10  -5  -1    1.26    0.33
  10   5   1    1.09    0.31
  10  -5  -1    1.25    0.31
  10  -5  -1    1.12    0.32
 -10  -5   1    0.77    0.36
 -10  -5   1    1.33    0.42
  10  -5   1    1.17    0.30
  10  -5   1    1.06    0.33
 -10  -5  -1    1.30    0.41
  10   5  -1    1.05    0.34
  10  -5   1    1.23    0.36
 -10  -5  -1    1.39    0.45
  10  -6  -1    3.58    0.49
 -10  -6   1    4.62    0.64
  10  -6  -1    3.72    0.48
  10   6   1    4.17    0.52
 -10  -6   1    2.74    0.51
  10  -6  -1    4.20    0.48
  10   6  -1    3.65    0.51
 -10  -6  -1    4.77    0.64
  10  -6   1    4.09    0.46
 -10  -6  -1    5.00    0.72
  10  -6   1    4.17    0.54
  10  -6   1    3.31    0.47
  10  -7  -1    0.16    0.27
 -10  -7   1    0.25    0.31
  10  -7  -1   -0.28    0.29
 -10  -7   1   -0.09    0.33
  10   7   1    0.24    0.23
 -10  -7  -1    0.34    0.34
  10   7  -1    0.28    0.24
 -10  -7  -1    0.93    0.39
  10  -7   1    0.38    0.32
 -10  -8   1    0.97    0.43
 -10  -8   1    0.84    0.44
  10  -8  -1    1.59    0.42
  10  -8   1    0.34    0.35
 -10  -8  -1    0.81    0.40
 -10  -8  -1    0.62    0.38
 -10  -9   1    3.02    0.60
 -10  -9   1    3.48    0.65
 -10  -9  -1    3.47    0.63
  11   0  -1    0.41    0.29
 -11   0  -1    0.53    0.28
 -11   0  -1    0.09    0.20
 -11   0   1   -0.01    0.26
  11   0   1   -0.36    0.23
 -11   0   1   -0.15    0.19
  11   0   1   -0.05    0.26
  11   0  -1    0.02    0.24
  11   0  -1   -0.25    0.24
  11   0   1   -0.08    0.23
  11   1   1    0.46    0.30
  11  -1  -1    0.17    0.26
  11   1   1   -0.16    0.23
  11   1   1    0.19    0.29
 -11   1  -1    0.15    0.24
 -11   1  -1    0.36    0.19
 -11  -1   1    0.66    0.31
  11  -1  -1    0.38    0.29
  11  -1  -1    0.05    0.24
 -11  -1   1    0.15    0.24
 -11  -1  -1    0.36    0.29
 -11   1   1    0.10    0.20
  11   1  -1   -0.02    0.26
 -11  -1  -1    0.13    0.21
 -11  -1  -1    0.32    0.29
  11   1  -1    0.56    0.28
  11  -1   1    0.26    0.29
  11   1  -1    0.15    0.25
 -11   1   1    0.17    0.24
  11  -1   1   -0.06    0.23
  11  -1   1    0.11    0.26
  11  -2  -1    1.61    0.36
 -11   2  -1    1.49    0.27
 -11  -2   1    2.27    0.42
  11   2   1    2.49    0.43
 -11  -2   1    1.37    0.39
 -11   2  -1    1.85    0.36
  11  -2  -1    2.17    0.41
  11  -2  -1    1.99    0.39
  11   2   1    1.63    0.37
  11  -2   1    2.84    0.46
 -11  -2  -1    2.30    0.44
  11  -2   1    2.03    0.39
 -11   2   1    1.46    0.27
  11   2  -1    1.92    0.40
 -11   2   1    2.03    0.37
  11   2  -1    1.88    0.38
  11  -2   1    1.02    0.33
 -11  -2  -1    1.28    0.38
 -11   3  -1   16.53    0.88
 -11  -3   1   15.47    1.14
  11  -3  -1   16.83    1.08
 -11   3  -1   17.21    1.04
  11   3   1   15.71    1.09
  11  -3  -1   16.15    1.06
  11  -3  -1   16.30    1.09
 -11  -3   1   16.86    1.12
 -11   3   1   15.47    0.86
  11  -3   1   16.87    1.10
 -11  -3  -1   14.18    1.12
  11  -3   1   16.14    1.10
  11   3  -1   15.84    1.07
  11   3  -1   16.67    1.12
 -11  -3  -1   16.58    1.11
  11  -3   1   17.60    1.06
 -11   3   1   17.23    1.02
 -11  -4   1    0.09    0.31
  11  -4  -1    0.09    0.28
 -11  -4   1    0.43    0.34
  11  -4  -1    0.33    0.28
  11   4   1   -0.15    0.26
 -11   4  -1    0.71    0.20
  11  -4  -1    0.33    0.28
 -11   4  -1   -0.05    0.21
 -11   4   1    0.27    0.15
  11  -4   1    0.68    0.29
  11  -4   1    0.16    0.31
 -11  -4  -1   -0.29    0.32
 -11  -4  -1    0.53    0.36
  11  -4   1   -0.13    0.28
  11   4  -1    0.49    0.30
 -11   4   1    0.57    0.22
 -11  -5   1    0.92    0.42
 -11  -5   1    1.34    0.45
  11  -5  -1    0.86    0.34
  11  -5  -1    0.96    0.32
  11   5   1    0.76    0.32
  11  -5  -1    0.73    0.34
 -11  -5  -1   -0.16    0.27
 -11  -5  -1    0.16    0.35
  11  -5   1    1.33    0.38
  11   5  -1    1.15    0.34
  11  -5   1    0.41    0.35
  11  -5   1    0.74    0.30
  11  -6  -1   -0.13    0.30
 -11  -6   1   -0.29    0.27
 -11  -6   1   -0.54    0.31
  11   6   1   -0.01    0.26
  11  -6  -1    0.15    0.28
  11  -6  -1   -0.21    0.24
  11  -6   1    0.43    0.34
 -11  -6  -1   -0.23    0.29
  11  -6   1    0.45    0.29
  11   6  -1   -0.11    0.25
 -11  -6  -1    0.29    0.34
  11  -6   1    0.25    0.30
  11  -7  -1    0.86    0.39
 -11  -7   1    0.56    0.42
  11   7   1    0.70    0.31
 -11  -7   1    0.63    0.39
  11  -7   1    0.71    0.39
  11   7  -1    0.21    0.24
 -11  -7  -1    0.97    0.44
 -11  -7  -1    0.58    0.43
  11  -8  -1    0.25    0.35
 -11  -8   1   -0.07    0.34
 -11  -8   1   -0.17    0.38
  11  -8   1    0.06    0.36
 -11  -8  -1   -0.45    0.37
 -11  -8  -1   -0.29    0.31
 -12   0   1   -0.05    0.22
  12   0  -1    0.17    0.26
  12   0   1    0.48    0.30
  12   0  -1    0.11    0.28
  12   0   1    0.02    0.27
 -12   0  -1    0.29    0.27
 -12   0   1   -0.17    0.25
  12   0   1    0.17    0.33
  12   0  -1    0.26    0.31
 -12   0  -1    0.27    0.26
  12  -1  -1   11.78    0.89
  12  -1  -1   11.37    0.91
 -12  -1   1   11.62    0.93
 -12   1  -1   11.42    0.88
  12   1   1    9.22    0.85
  12   1   1    9.91    0.89
 -12  -1   1   10.91    0.80
  12  -1  -1   12.29    0.91
 -12   1  -1   11.65    0.76
 -12  -1  -1   12.09    0.82
  12  -1   1   11.25    0.87
  12   1  -1   12.51    0.90
 -12  -1  -1   10.99    0.92
 -12   1   1   12.04    0.77
  12   1  -1   11.53    0.93
  12  -1   1   10.15    0.89
 -12   1   1   10.75    0.87
  12  -1   1   10.79    0.90
  12  -2  -1   16.09    1.06
  12   2   1   14.04    1.04
 -12   2  -1   14.03    0.84
  12  -2  -1   14.25    1.00
 -12   2  -1   15.10    0.99
  12  -2  -1   14.97    1.04
  12   2   1   15.51    1.03
 -12  -2   1   12.01    1.03
 -12   2   1   14.18    0.84
  12   2  -1   13.55    1.04
  12  -2   1   14.62    1.01
 -12  -2  -1   16.19    0.97
 -12   2   1   14.28    0.98
 -12  -2  -1   14.08    1.09
  12   2  -1   15.16    1.03
  12  -2   1   14.32    1.04
  12  -2   1   13.20    1.04
  12   3   1   -0.20    0.26
  12  -3  -1    0.11    0.29
 -12   3  -1    0.33    0.19
 -12   3  -1   -0.11    0.24
  12  -3  -1    0.15    0.29
 -12  -3   1   -0.26    0.32
  12  -3  -1    0.12    0.26
 -12   3   1    0.41    0.27
  12  -3   1   -0.01    0.31
  12  -3   1    0.04    0.26
  12  -3   1    0.04    0.32
  12   3  -1   -0.06    0.27
  12   3  -1    0.10    0.27
 -12   3   1    0.32    0.19
 -12  -3  -1    0.52    0.35
  12  -4  -1    0.87    0.36
  12   4   1    1.02    0.37
 -12   4  -1    1.08    0.30
 -12  -4   1    1.02    0.41
  12  -4  -1    0.92    0.37
  12  -4  -1    1.15    0.34
 -12   4  -1    1.15    0.23
 -12  -4  -1    1.17    0.43
  12  -4   1    1.69    0.45
 -12  -4  -1    0.70    0.42
  12   4  -1    1.59    0.40
 -12   4   1    1.06    0.21
  12  -4   1    0.79    0.32
 -12   4   1    1.14    0.28
  12  -4   1    1.23    0.36
  12  -5  -1    2.20    0.42
  12  -5  -1    2.77    0.47
 -12  -5   1    3.63    0.61
 -12  -5   1    3.13    0.61
  12   5   1    3.80    0.55
  12  -5  -1    2.82    0.52
  12  -5   1    3.23    0.46
 -12  -5  -1    3.75    0.69
 -12  -5  -1    2.81    0.56
  12  -5   1    3.34    0.54
  12   5  -1    3.44    0.55
  12  -5   1    2.11    0.43
 -12  -6   1    0.42    0.39
  12   6   1    0.57    0.32
  12  -6  -1    0.15    0.36
  12  -6  -1    0.69    0.34
 -12  -6   1    0.52    0.42
  12  -6  -1    0.35    0.29
 -12  -6  -1    0.73    0.42
  12  -6   1    0.65    0.38
 -12  -6  -1   -0.03    0.36
  12  -6   1    0.61    0.34
  12  -6   1    0.20    0.30
  12   6  -1    0.10    0.29
 -12  -7   1    0.02    0.36
 -12  -7   1   -0.26    0.38
  12  -7  -1    0.12    0.36
  12   7   1    0.20    0.30
 -12  -7  -1    0.10    0.39
  12  -7   1    0.54    0.41
  12   7  -1    0.49    0.29
 -12  -7  -1    0.40    0.41
 -12  -8   1   -0.43    0.41
  12  -8  -1    0.10    0.36
 -12  -8   1    0.38    0.43
 -12  -8  -1   -0.13    0.36
 -12  -8  -1   -0.19    0.39
  12  -8   1   -0.05    0.35
 -13   0  -1    0.01    0.21
 -13   0   1    0.03    0.21
 -13   0   1   -0.34    0.24
  13   0   1   -0.16    0.24
  13   0   1   -0.30    0.25
 -13   0  -1    0.20    0.29
  13   0  -1   -0.15    0.24
  13   0  -1    0.12    0.29
 -13   1  -1   -0.18    0.21
  13   1   1    0.64    0.33
 -13   1  -1    0.12    0.29
 -13  -1   1    0.66    0.29
  13  -1  -1    0.47    0.27
  13  -1  -1    0.23    0.30
 -13  -1   1    0.12    0.29
  13   1   1    0.43    0.34
  13  -1  -1    0.37    0.30
 -13   1   1    0.31    0.27
  13  -1   1    0.25    0.32
 -13   1   1    0.29    0.23
  13  -1   1    0.22    0.28
  13   1  -1    0.25    0.29
 -13  -1  -1    0.49    0.24
  13  -1   1    0.68    0.33
 -13  -1  -1    0.54    0.36
  13   1  -1    0.30    0.29
 -13   2  -1    0.26    0.29
  13  -2  -1    0.70    0.33
  13  -2  -1    0.32    0.32
 -13   2  -1   -0.12    0.19
 -13  -2   1   -0.09    0.28
  13   2   1    0.15    0.28
  13  -2  -1   -0.11    0.27
  13  -2   1    0.08    0.27
 -13   2   1    0.41    0.22
  13  -2   1    0.03    0.34
  13  -2   1   -0.27    0.29
 -13  -2  -1   -0.57    0.26
 -13   2   1    0.56    0.30
 -13  -2  -1    0.39    0.25
  13   2  -1    0.07    0.28
  13   2  -1    0.10    0.28
  13  -3  -1    0.14    0.30
 -13   3  -1    0.13    0.19
  13   3   1    0.05    0.31
 -13   3  -1    0.31    0.29
  13  -3  -1    0.37    0.34
 -13  -3   1    0.45    0.33
  13  -3  -1   -0.05    0.28
 -13   3   1   -0.11    0.17
 -13  -3  -1   -0.15    0.24
  13   3  -1    0.14    0.31
 -13  -3  -1    0.08    0.35
  13   3  -1    0.03    0.27
 -13   3   1    0.22    0.27
  13  -3   1   -0.04    0.32
  13  -3   1   -0.07    0.27
  13  -3   1   -0.46    0.29
 -13   4  -1    0.19    0.19
 -13   4  -1   -0.17    0.24
  13  -4  -1    0.45    0.37
 -13  -4   1    0.31    0.35
  13  -4  -1    0.09    0.30
  13   4   1    0.59    0.35
  13  -4  -1    0.03    0.30
 -13  -4  -1   -0.30    0.31
 -13   4   1    0.36    0.28
  13  -4   1    0.52    0.35
  13  -4   1    0.20    0.28
  13  -4   1    0.18    0.38
  13   4  -1    0.08    0.32
 -13   4   1    0.42    0.18
  13   5   1    0.42    0.31
  13  -5  -1   -0.03    0.37
  13  -5  -1    0.44    0.34
 -13  -5   1    0.64    0.45
  13  -5  -1    0.29    0.33
  13  -5   1    0.53    0.37
 -13  -5  -1    0.61    0.41
  13  -5   1    0.97    0.43
  13  -5   1    1.05    0.35
  13   5  -1    0.48    0.36
  13  -6  -1    0.19    0.40
  13   6   1    0.36    0.30
  13  -6  -1   -0.27    0.30
 -13  -6   1   -0.26    0.34
 -13  -6  -1    0.10    0.38
  13  -6   1   -0.18    0.39
  13  -6   1   -0.49    0.30
  13   6  -1    0.41    0.32
  13  -7  -1   -0.25    0.36
 -13  -7   1    0.37    0.42
  13   7   1    0.61    0.36
 -13  -7  -1   -0.19    0.38
  13  -7   1    0.33    0.43
 -14   0   1    0.25    0.27
  14   0  -1   -0.13    0.28
  14   0   1   -0.01    0.28
 -14   0  -1    0.76    0.33
 -14   0  -1   -0.06    0.23
 -14   0   1    0.53    0.31
  14   0  -1   -0.08    0.26
  14   0   1   -0.15    0.30
 -14   1  -1    3.00    0.52
  14  -1  -1    2.76    0.54
  14   1   1    2.62    0.49
 -14  -1   1    2.66    0.55
 -14  -1   1    3.22    0.51
  14   1   1    2.79    0.54
 -14   1  -1    3.47    0.47
  14  -1  -1    3.67    0.53
  14   1  -1    2.82    0.54
 -14   1   1    2.79    0.51
  14  -1   1    2.39    0.49
 -14  -1  -1    2.28    0.51
  14  -1   1    2.14    0.44
 -14  -1  -1    3.31    0.51
 -14   1   1    2.85    0.43
  14   1  -1    2.44    0.47
  14  -2  -1    1.23    0.45
 -14   2  -1    0.84    0.29
 -14  -2   1    1.65    0.42
 -14   2  -1    1.17    0.38
  14  -2  -1    1.04    0.36
  14   2   1    1.52    0.44
 -14  -2   1    1.97    0.52
  14  -2  -1    0.99    0.38
 -14   2   1    0.88    0.27
  14   2  -1    1.21    0.36
  14  -2   1    1.00    0.42
  14  -2   1    1.04    0.37
 -14   2   1    1.48    0.41
 -14  -2  -1    0.93    0.35
  14   2  -1    1.87    0.46
 -14  -2  -1    1.71    0.50
  14  -2   1    0.89    0.44
  14  -3  -1    1.12    0.38
  14  -3  -1    1.77    0.46
 -14  -3   1    1.44    0.50
 -14   3  -1    1.68    0.41
  14  -3  -1    2.01    0.53
  14   3   1    1.49    0.45
 -14   3  -1    1.58    0.32
  14  -3   1    1.35    0.40
  14   3  -1    1.77    0.48
 -14  -3  -1    2.03    0.39
  14   3  -1    2.04    0.47
 -14   3   1    1.83    0.31
  14  -3   1    2.38    0.54
 -14   3   1    2.27    0.44
 -14  -3  -1    2.04    0.53
  14  -3   1    1.78    0.47
  14  -4  -1    0.64    0.43
  14  -4  -1    0.88    0.40
 -14   4  -1    0.46    0.30
 -14  -4   1    0.92    0.45
  14   4   1    1.15    0.39
 -14   4  -1    0.92    0.24
  14  -4  -1    0.81    0.35
 -14   4   1    1.02    0.24
  14  -4   1    1.05    0.45
 -14  -4  -1    1.65    0.53
  14  -4   1    0.93    0.38
 -14   4   1    0.63    0.30
  14  -4   1    0.38    0.33
  14   4  -1    0.66    0.38
 -14  -5   1    0.37    0.38
  14  -5  -1    0.61    0.39
  14  -5  -1    0.51    0.44
  14  -5  -1    0.60    0.32
  14   5   1    0.10    0.34
 -14  -5  -1    0.34    0.37
  14  -5   1    0.17    0.37
  14  -5   1   -0.16    0.31
  14   5  -1    0.67    0.36
  14   6   1    1.93    0.49
 -14  -6   1    0.34    0.43
  14  -6  -1   -0.10    0.40
 -14  -6  -1    0.35    0.43
  14  -6   1    0.39    0.45
  14   6  -1    0.42    0.35
  15   0   1    0.79    0.41
  15   0  -1    0.13    0.30
  15   0  -1    0.18    0.35
 -15   0   1    0.51    0.37
 -15   0  -1    1.02    0.39
  15   0   1   -0.14    0.30
 -15   0   1   -0.13    0.27
 -15   0  -1    0.61    0.31
 -15   1  -1    0.61    0.29
  15  -1  -1    0.73    0.38
 -15  -1   1    0.84    0.31
  15   1   1    0.29    0.36
 -15   1  -1    0.31    0.32
 -15  -1   1    0.70    0.40
  15  -1  -1   -0.16    0.28
  15  -1   1    0.40    0.32
  15   1  -1    0.10    0.29
  15  -1   1    0.29    0.36
 -15   1   1    0.43    0.32
 -15  -1  -1    0.73    0.41
  15   1  -1    0.48    0.36
 -15   1   1    0.18    0.28
 -15  -1  -1    0.28    0.29
 -15   2  -1    0.35    0.26
 -15  -2   1    0.88    0.34
  15  -2  -1    0.66    0.35
 -15  -2   1    0.41    0.40
  15  -2  -1    0.69    0.39
  15   2   1    0.43    0.37
 -15   2  -1    0.19    0.34
  15   2  -1    0.38    0.37
 -15  -2  -1    0.83    0.33
 -15  -2  -1    1.00    0.42
  15   2  -1    0.40    0.33
 -15   2   1    0.37    0.27
  15  -2   1    0.66    0.40
 -15   2   1    0.00    0.28
  15  -2   1    0.51    0.33
 -15   3  -1    0.71    0.31
 -15   3  -1   -0.05    0.24
 -15  -3   1    0.49    0.34
 -15  -3   1    0.96    0.49
  15  -3  -1    0.96    0.43
  15   3   1    0.45    0.38
  15  -3  -1    0.33    0.45
  15  -3  -1    0.14    0.32
 -15   3   1    0.27    0.25
  15   3  -1    0.50    0.39
  15  -3   1    1.40    0.45
 -15   3   1    0.37    0.29
  15  -3   1    0.57    0.36
 -15  -3  -1    0.64    0.35
 -15  -3  -1    0.89    0.46
  15   4   1    0.28    0.35
  15  -4  -1    1.04    0.49
  15  -4  -1    0.32    0.33
 -15  -4   1    0.01    0.38
 -15   4  -1    0.32    0.32
  15  -4  -1    0.28    0.40
 -15   4  -1    0.50    0.24
 -15   4   1    0.66    0.25
 -15  -4  -1    0.23    0.41
  15  -4   1    0.22    0.36
  15   4  -1    0.45    0.39
  15  -4   1    0.34    0.35
  15  -4   1    0.53    0.45
  15  -5  -1    0.50    0.44
  15   5   1    0.21    0.37
  15  -5  -1    0.15    0.34
  15  -5  -1    0.32    0.40
 -15  -5   1    0.19    0.47
  15  -5   1    0.13    0.50
  15   5  -1    0.13    0.35
 -15  -5  -1    0.63    0.50
  15  -5   1    0.43    0.36
  15  -5   1    0.12    0.37
 -16   0  -1   -0.04    0.34
 -16   0  -1    0.20    0.30
  16   0  -1    0.61    0.44
 -16   0   1    0.31    0.30
  16   0  -1    0.66    0.35
 -16   0   1    0.67    0.37
  16   0   1    0.30    0.42
 -16   1  -1    0.02    0.29
  16  -1  -1    0.46    0.41
 -16  -1   1   -0.08    0.31
  16   1   1   -0.08    0.36
  16  -1  -1   -0.03    0.33
 -16  -1   1    0.02    0.31
 -16   1  -1    0.34    0.33
  16  -1   1   -0.15    0.33
 -16  -1  -1    0.12    0.30
 -16  -1  -1    0.59    0.38
 -16   1   1   -0.20    0.26
  16   1  -1    0.29    0.35
  16   1  -1   -0.04    0.36
  16  -1   1   -0.36    0.37
 -16   1   1   -0.36    0.30
  16  -2  -1   -0.37    0.31
  16   2   1   -0.04    0.35
 -16   2  -1   -0.36    0.28
  16  -2  -1   -0.19    0.39
 -16  -2   1    0.08    0.33
 -16   2  -1    0.11    0.27
 -16  -2   1    0.63    0.40
 -16  -2  -1    0.02    0.33
 -16   2   1   -0.21    0.27
 -16  -2  -1    0.14    0.31
  16   2  -1   -0.19    0.33
  16  -2   1   -0.12    0.34
  16   2  -1   -0.73    0.32
  16  -2   1    0.62    0.38
 -16   2   1    0.07    0.27
 -16   3  -1    0.59    0.29
 -16  -3   1    0.80    0.47
  16  -3  -1    1.09    0.42
  16  -3  -1    0.67    0.47
 -16  -3   1    1.14    0.43
  16   3   1    1.05    0.46
 -16   3  -1    0.90    0.37
 -16  -3  -1    0.77    0.36
 -16   3   1    0.53    0.37
  16   3  -1    0.97    0.49
  16  -3   1    1.23    0.50
 -16   3   1    0.63    0.29
 -16  -3  -1    0.85    0.50
  16  -3   1    0.47    0.38
   0   1  -2   -0.54    0.10
   0  -1   2   -0.51    0.11
   0  -1   2   -0.58    0.11
   0   1  -2   -0.65    0.09
   0   1  -2   -0.83    0.10
   0  -1   2   -0.77    0.09
   0   1  -2   -0.38    0.09
   0  -1   2   -0.74    0.10
   0  -2   2   15.32    0.75
   0  -2   2   14.63    0.74
   0   2  -2   15.18    0.74
   0   2  -2   15.72    0.73
   0  -2   2   13.32    0.73
   0  -2   2   15.66    0.73
   0  -3   2   -0.04    0.08
   0  -3   2    0.02    0.07
   0  -4   2    5.92    0.35
   0  -4   2    5.70    0.36
  -1   0   2   48.86    2.28
  -1   0   2   50.38    2.28
   1   0  -2   50.32    2.29
   1   0   2   49.22    2.28
  -1   0  -2   47.83    2.28
  -1   0   2   46.17    2.20
   1   0   2   46.53    2.28
  -1   0  -2   48.69    2.30
  -1   0  -2   50.56    2.08
   1   0  -2   53.31    2.28
  -1   0  -2   51.85    2.30
   1   0  -2   44.75    2.29
   1   0  -2   49.12    2.28
   1   0   2   45.98    2.29
  -1   0   2   51.38    2.29
   1   0   2   47.80    2.07
  -1   0  -2   51.66    2.28
  -1   1  -2    3.78    0.21
  -1  -1   2    3.36    0.25
  -1  -1   2    3.90    0.25
  -1  -1   2    4.01    0.25
  -1   1  -2    3.97    0.24
  -1   1  -2    3.62    0.25
   1  -1  -2    3.66    0.25
  -1   1  -2    3.49    0.25
  -1  -1   2    3.87    0.23
   1   1   2    3.81    0.22
  -1   1  -2    3.63    0.23
   1   1   2    3.82    0.24
  -1  -1   2    3.99    0.25
   1  -1   2    3.87    0.26
   1  -1   2    3.73    0.24
  -1  -1  -2    3.65    0.24
  -1  -1  -2    3.89    0.22
   1  -1   2    3.69    0.21
   1   1  -2    3.40    0.23
   1   1  -2    4.25    0.24
  -1  -1  -2    3.66    0.22
   1   1  -2    3.80    0.23
  -1  -1  -2    3.78    0.25
  -1   1   2    3.52    0.24
   1  -1   2    3.57    0.24
   1  -1   2    4.10    0.26
   1   1  -2    3.99    0.27
  -1  -2   2    9.31    0.48
  -1   2  -2    8.95    0.48
  -1   2  -2    8.99    0.46
  -1  -2   2    8.80    0.48
   1  -2  -2    9.23    0.48
   1   2  -2    9.14    0.46
   1  -2   2    8.46    0.47
   1  -2   2    9.81    0.49
   1  -2   2    8.39    0.47
  -1  -3   2    0.22    0.10
  -1  -3   2    0.16    0.10
  -1  -3   2    0.19    0.08
   1  -3  -2    0.16    0.10
  -1  -3   2    0.10    0.10
   1  -3   2    0.17    0.09
   1   3  -2   -0.01    0.11
   1  -3   2    0.19    0.08
   1   3  -2    0.16    0.07
   1  -4  -2    0.28    0.12
  -1  -4   2    0.11    0.08
  -1  -4   2   -0.13    0.10
   1  -5  -2    6.92    0.43
  -1  -5   2    7.01    0.43
  -1  -5   2    6.82    0.44
  -1  -6   2    2.95    0.29
  -1  -7   2    2.10    0.27
   2   0   2   57.88    2.67
  -2   0  -2   61.27    2.93
   2   0   2   60.14    2.95
   2   0  -2   65.59    2.95
  -2   0  -2   66.37    2.95
   2   0   2   55.67    2.93
  -2   0  -2   63.00    2.95
   2   0  -2   66.93    2.93
   2   0  -2   63.59    2.93
   2   0  -2   60.26    2.94
  -2   0   2   65.99    2.93
   2   0   2   69.34    2.94
   2   0   2   61.20    2.95
  -2   0  -2   56.21    2.92
  -2   0   2   62.22    2.94
  -2   0  -2   61.55    2.67
  -2   0   2   68.54    2.94
  -2   1  -2    0.32    0.12
  -2  -1   2    0.02    0.10
   2  -1  -2    0.27    0.11
  -2  -1   2   -0.10    0.11
  -2   1  -2    0.25    0.09
   2  -1  -2    0.18    0.09
  -2  -1   2    0.28    0.12
  -2   1  -2    0.33    0.09
  -2   1  -2    0.08    0.12
   2   1   2    0.40    0.10
   2   1   2    0.33    0.11
   2  -1  -2    0.27    0.11
  -2  -1   2    0.23    0.11
  -2  -1   2    0.24    0.12
   2   1   2    0.18    0.11
  -2   1  -2    0.14    0.09
   2   1   2    0.18    0.09
   2  -1  -2    0.16    0.09
   2  -1  -2    0.34    0.09
  -2   1  -2    0.13    0.08
  -2  -1  -2    0.02    0.13
   2   1  -2    0.42    0.11
   2  -1   2    0.31    0.12
  -2  -1  -2    0.20    0.12
   2   1  -2    0.41    0.13
   2  -1   2    0.17    0.11
   2  -1   2    0.26    0.10
  -2  -1  -2    0.21    0.10
  -2   1   2    0.24    0.09
  -2   1   2    0.35    0.11
   2  -1   2    0.26    0.08
   2   1  -2    0.19    0.10
  -2   1   2    0.23    0.10
   2   1  -2    0.05    0.12
  -2  -1  -2    0.26    0.09
   2  -1   2    0.24    0.10
   2   1  -2    0.16    0.10
   2  -2  -2   10.06    0.56
  -2   2  -2   11.93    0.57
  -2  -2   2   11.34    0.59
   2   2   2   10.39    0.56
  -2  -2   2   11.17    0.60
  -2  -2   2   11.24    0.56
  -2   2  -2   11.38    0.58
  -2  -2   2   11.40    0.60
   2   2   2   10.04    0.57
  -2  -2   2   10.91    0.60
   2   2  -2   11.30    0.60
  -2  -2  -2   10.48    0.58
   2  -2   2   11.52    0.58
  -2  -2  -2   10.60    0.59
   2  -2   2   11.36    0.59
   2   2  -2    9.56    0.57
  -2  -2  -2   10.60    0.57
   2  -2   2   12.39    0.59
   2   2  -2   11.68    0.58
   2  -2   2   10.55    0.58
  -2   2   2   10.45    0.56
  -2  -3   2    0.39    0.13
  -2  -3   2    0.47    0.12
   2  -3  -2    0.44    0.11
  -2  -3   2    0.58    0.14
  -2  -3   2    0.54    0.13
  -2  -3   2    0.32    0.13
   2  -3   2    0.28    0.11
   2  -3   2    0.41    0.11
  -2  -3  -2    0.32    0.10
   2   3  -2    0.50    0.15
   2   3  -2    0.49    0.13
   2   3  -2    0.36    0.09
  -2  -4   2    4.62    0.36
  -2  -4   2    5.55    0.38
  -2  -4   2    4.96    0.35
  -2  -4   2    4.56    0.34
  -2  -4   2    4.78    0.32
   2  -4  -2    4.49    0.32
   2  -4   2    5.38    0.33
   2   4  -2    4.82    0.36
  -2  -5   2   12.90    0.72
   2  -5  -2   12.43    0.67
  -2  -5   2   13.59    0.72
  -2  -5   2   12.20    0.70
  -2  -6   2    2.47    0.29
  -2  -7   2    3.60    0.38
  -2  -8   2    1.12    0.25
  -3   0  -2   12.10    0.63
  -3   0  -2   12.60    0.65
   3   0   2   11.91    0.65
  -3   0   2   12.42    0.63
  -3   0  -2   12.92    0.59
   3   0   2   11.76    0.66
   3   0  -2   11.82    0.64
   3   0  -2   11.79    0.65
   3   0  -2    9.46    0.64
   3   0   2   12.09    0.63
  -3   0  -2   12.55    0.66
  -3   0  -2   12.14    0.65
   3   0   2   11.21    0.58
  -3   0   2   11.97    0.64
   3   0   2   12.57    0.66
  -3   0  -2   11.53    0.67
   3   0  -2    9.84    0.64
  -3   0   2   11.76    0.65
  -3   0   2   11.42    0.66
   3   0  -2   13.32    0.66
   3   0   2   12.34    0.66
   3  -1  -2    1.37    0.17
  -3   1  -2    1.27    0.15
  -3  -1   2    1.54    0.19
  -3  -1   2    0.92    0.17
   3  -1  -2    1.07    0.15
  -3   1  -2    1.41    0.17
   3   1   2    1.46    0.17
  -3   1  -2    1.06    0.17
  -3   1  -2    1.29    0.14
  -3  -1   2    1.39    0.17
   3  -1  -2    1.24    0.17
   3   1   2    1.22    0.18
   3   1   2    1.29    0.18
  -3  -1   2    1.14    0.17
  -3   1  -2    1.15    0.15
   3  -1  -2    1.15    0.16
   3  -1  -2    1.55    0.17
  -3  -1   2    1.08    0.18
  -3   1  -2    1.51    0.17
   3   1  -2    1.38    0.17
  -3  -1  -2    1.28    0.17
   3  -1   2    1.73    0.19
  -3   1   2    1.79    0.17
  -3   1   2    1.34    0.18
  -3  -1  -2    1.16    0.19
  -3  -1  -2    1.48    0.18
   3  -1   2    1.21    0.16
  -3  -1  -2    1.08    0.15
   3  -1   2    0.89    0.16
   3   1  -2    1.12    0.17
   3   1  -2    1.17    0.19
  -3   1   2    1.21    0.15
   3   1  -2    1.12    0.18
   3  -1   2    1.39    0.19
  -3   1   2    1.55    0.15
   3   1  -2    1.01    0.15
   3  -1   2    1.38    0.17
  -3  -1  -2    1.17    0.19
  -3   2  -2   26.20    1.16
  -3  -2   2   25.78    1.32
   3  -2  -2   27.66    1.27
  -3   2  -2   26.41    1.30
  -3   2  -2   24.77    1.28
  -3   2  -2   26.85    1.23
  -3  -2   2   27.53    1.32
  -3   2  -2   27.31    1.29
  -3  -2   2   27.11    1.26
   3  -2  -2   24.59    1.26
   3   2   2   26.39    1.30
  -3  -2   2   25.00    1.31
   3  -2  -2   30.90    1.29
   3   2   2   24.52    1.29
  -3  -2   2   24.49    1.31
   3  -2   2   27.67    1.30
   3   2  -2   25.96    1.32
  -3  -2  -2   27.68    1.31
   3   2  -2   24.14    1.32
  -3  -2  -2   27.44    1.32
  -3  -2  -2   26.34    1.31
  -3   2   2   28.43    1.26
  -3  -2  -2   24.71    1.31
   3   2  -2   24.53    1.27
   3  -2   2   27.57    1.30
   3   2  -2   29.45    1.32
   3  -2   2   24.74    1.30
   3  -2   2   26.89    1.24
  -3  -2  -2   27.60    1.28
   3  -2   2   26.71    1.30
  -3  -3   2    2.68    0.26
   3   3   2    2.55    0.23
  -3  -3   2    2.32    0.26
  -3  -3   2    2.08    0.24
  -3  -3   2    2.07    0.24
   3   3   2    2.38    0.21
   3  -3  -2    2.28    0.22
  -3  -3   2    2.78    0.25
  -3   3   2    2.21    0.21
   3  -3   2    2.59    0.24
  -3  -3  -2    2.14    0.24
   3  -3   2    2.48    0.23
   3  -3   2    2.46    0.23
  -3  -3  -2    1.89    0.22
  -3  -3  -2    2.42    0.26
   3   3  -2    2.32    0.26
   3   3  -2    2.56    0.24
   3   3  -2    2.49    0.22
   3   3  -2    2.10    0.22
  -3  -4   2   19.07    0.99
  -3  -4   2   20.03    1.05
  -3  -4   2   19.12    1.04
  -3  -4   2   20.54    1.06
   3  -4  -2   19.75    0.98
   3  -4   2   20.52    1.02
   3   4  -2   20.05    1.04
   3   4  -2   20.89    1.01
   3  -4   2   20.35    1.02
  -3  -5   2    0.29    0.15
  -3  -5   2    0.39    0.17
  -3  -5   2    0.79    0.18
   3  -5  -2    0.72    0.14
  -3  -5   2    0.60    0.15
  -3  -6   2    0.17    0.16
  -3  -6   2    0.16    0.14
  -3  -6   2    0.07    0.14
  -3  -6   2    0.60    0.20
  -3  -7   2    0.18    0.17
  -3  -7   2    0.15    0.21
  -3  -7   2    0.06    0.17
  -3  -8   2    2.23    0.34
  -3  -8   2    1.14    0.29
  -3  -9   2   10.69    0.76
  -4   0  -2   21.40    0.94
  -4   0  -2   20.91    1.03
   4   0  -2   20.10    1.03
   4   0   2   20.74    1.03
  -4   0  -2   20.14    1.02
   4   0   2   19.01    1.00
  -4   0  -2   20.29    1.05
   4   0   2   20.30    1.03
  -4   0   2   20.72    0.99
  -4   0   2   20.84    1.04
   4   0   2   19.45    1.03
   4   0  -2   18.87    1.02
  -4   0  -2   17.28    1.01
  -4   0  -2   20.58    0.99
  -4   0   2   17.77    1.01
   4   0   2   19.50    1.03
   4   0  -2   21.83    1.05
   4   1   2    1.79    0.22
   4  -1  -2    2.13    0.22
   4  -1  -2    1.19    0.19
  -4  -1   2    1.71    0.21
  -4   1  -2    1.90    0.18
  -4   1  -2    2.03    0.20
  -4   1  -2    1.92    0.21
  -4   1  -2    1.46    0.19
  -4   1  -2    1.92    0.23
  -4  -1   2    1.95    0.24
   4  -1  -2    2.23    0.24
  -4  -1   2    2.19    0.23
  -4  -1   2    1.93    0.21
   4  -1  -2    1.86    0.21
   4   1   2    1.78    0.23
   4  -1  -2    1.80    0.21
   4   1   2    1.57    0.21
   4   1  -2    1.71    0.24
   4   1  -2    1.53    0.22
  -4  -1  -2    1.33    0.19
   4  -1   2    2.20    0.22
   4  -1   2    2.40    0.25
  -4  -1  -2    1.59    0.19
  -4  -1  -2    1.66    0.21
   4   1  -2    1.29    0.21
  -4   1   2    2.16    0.23
  -4  -1  -2    1.14    0.21
   4   1  -2    1.84    0.21
  -4   1   2    2.45    0.22
  -4   1   2    2.21    0.20
   4  -1   2    1.60    0.20
   4  -1   2    1.49    0.21
   4   1  -2    1.52    0.20
  -4   1   2    2.10    0.21
  -4  -1  -2    1.57    0.23
   4  -1   2    1.51    0.20
   4  -2  -2   27.69    1.46
  -4  -2   2   30.98    1.51
  -4  -2   2   32.46    1.52
   4   2   2   28.53    1.49
  -4  -2   2   29.08    1.51
  -4   2  -2   30.48    1.47
  -4   2  -2   30.79    1.42
  -4   2  -2   30.39    1.47
  -4   2  -2   31.74    1.48
  -4  -2   2   26.50    1.51
   4  -2  -2   34.14    1.49
   4   2   2   29.82    1.49
   4  -2  -2   30.83    1.47
   4  -2  -2   31.69    1.48
  -4  -2   2   27.85    1.44
   4  -2  -2   29.41    1.44
  -4   2  -2   30.33    1.33
   4  -2   2   30.92    1.49
  -4  -2  -2   30.28    1.46
  -4  -2  -2   31.15    1.51
   4   2  -2   30.50    1.50
  -4   2   2   30.80    1.43
   4   2  -2   29.51    1.46
  -4   2   2   27.86    1.44
  -4  -2  -2   28.18    1.51
   4  -2   2   29.81    1.48
  -4   2   2   30.46    1.45
   4   2  -2   28.90    1.51
  -4  -2  -2   31.05    1.50
   4  -2   2   33.68    1.50
  -4  -2  -2   30.98    1.50
   4  -2   2   28.69    1.49
   4  -2   2   30.13    1.43
   4   3   2   26.19    1.30
  -4   3  -2   25.40    1.28
   4  -3  -2   26.04    1.25
  -4  -3   2   26.82    1.28
  -4  -3   2   24.83    1.32
  -4   3  -2   27.66    1.28
  -4  -3   2   24.77    1.32
   4   3   2   24.38    1.30
  -4  -3   2   26.53    1.34
   4   3   2   25.61    1.28
   4  -3  -2   26.10    1.27
   4  -3  -2   27.51    1.28
  -4  -3  -2   25.90    1.32
   4  -3   2   28.40    1.31
  -4   3   2   24.40    1.25
  -4  -3  -2   26.98    1.33
   4   3  -2   25.93    1.33
  -4  -3  -2   26.07    1.32
  -4  -3  -2   27.49    1.30
   4   3  -2   23.67    1.30
   4  -3   2   27.05    1.30
   4  -3   2   26.39    1.29
   4   3  -2   26.00    1.28
   4   3  -2   25.56    1.31
   4  -3   2   23.79    1.29
   4  -3   2   25.31    1.23
  -4  -4   2    2.01    0.28
   4   4   2    2.42    0.25
   4  -4  -2    2.21    0.24
   4   4   2    2.71    0.24
  -4  -4   2    2.50    0.26
  -4  -4   2    2.06    0.27
  -4  -4   2    2.52    0.29
   4   4  -2    2.76    0.27
  -4  -4  -2    2.51    0.29
  -4  -4  -2    2.44    0.30
  -4   4   2    2.39    0.24
   4   4  -2    2.57    0.27
  -4  -4  -2    2.75    0.30
   4   4  -2    2.02    0.26
   4  -4   2    2.52    0.26
  -4  -4  -2    2.45    0.28
  -4  -5   2    1.18    0.22
  -4  -5   2    0.52    0.20
  -4  -5   2    1.03    0.20
   4  -5  -2    0.86    0.17
  -4  -5   2    1.03    0.22
   4  -5   2    1.03    0.18
   4   5  -2    0.78    0.15
   4   5  -2    0.61    0.18
  -4  -5  -2    1.04    0.22
  -4  -5  -2    0.76    0.19
  -4  -5  -2    0.78    0.20
  -4  -6   2    0.27    0.21
  -4  -6   2    0.62    0.18
  -4  -6   2    0.47    0.19
   4  -6  -2    0.34    0.14
  -4  -6   2    0.35    0.19
  -4  -6  -2    0.20    0.17
  -4  -7   2    0.79    0.25
  -4  -7   2    0.71    0.27
  -4  -7   2    1.03    0.25
  -4  -8   2   -0.12    0.21
  -4  -8   2    0.02    0.20
  -4  -8   2   -0.41    0.24
  -4  -9   2    2.74    0.41
  -4 -10   2   -0.31    0.26
  -4 -11   2    0.45    0.35
  -5   0  -2   -0.01    0.11
   5   0   2   -0.14    0.12
  -5   0  -2    0.06    0.17
   5   0  -2   -0.03    0.15
   5   0   2    0.17    0.15
  -5   0   2    0.10    0.16
  -5   0   2    0.16    0.14
   5   0   2   -0.18    0.13
  -5   0   2   -0.10    0.07
   5   0  -2   -0.04    0.12
  -5   0  -2    0.07    0.13
   5   0   2   -0.17    0.11
  -5   0  -2   -0.10    0.11
  -5   0  -2   -0.11    0.15
   5   0  -2    0.00    0.15
  -5   0   2   -0.08    0.12
   5   0   2    0.09    0.15
   5   0  -2   -0.01    0.15
   5   1   2    0.53    0.16
  -5   1  -2    0.36    0.16
   5  -1  -2    0.42    0.15
   5   1   2    0.22    0.16
  -5   1  -2    0.25    0.13
   5  -1  -2    0.34    0.16
   5   1   2    0.10    0.14
   5  -1  -2    0.51    0.17
   5  -1  -2    0.23    0.16
  -5  -1   2    0.17    0.14
  -5  -1   2    0.33    0.15
  -5  -1   2    0.31    0.16
  -5  -1   2    0.45    0.18
  -5  -1   2    0.38    0.15
   5  -1  -2    0.24    0.13
  -5   1  -2    0.31    0.13
   5   1   2    0.31    0.15
  -5   1  -2    0.52    0.16
   5  -1   2    0.07    0.14
   5   1  -2    0.15    0.16
  -5   1   2    0.30    0.14
  -5   1   2    0.19    0.14
   5  -1   2    0.29    0.15
  -5  -1  -2    0.22    0.17
   5   1  -2    0.28    0.17
   5   1  -2    0.41    0.17
   5  -1   2    0.27    0.17
  -5  -1  -2    0.28    0.15
  -5   1   2    0.35    0.14
  -5  -1  -2    0.44    0.15
   5   1  -2    0.31    0.14
   5   1  -2    0.63    0.17
  -5   1   2    0.28    0.16
  -5  -1  -2    0.21    0.18
   5  -1   2    0.42    0.16
   5  -1   2    0.35    0.16
  -5  -1  -2    0.21    0.12
  -5   2  -2    2.69    0.25
   5   2   2    2.21    0.28
  -5  -2   2    2.70    0.27
   5  -2  -2    3.12    0.29
   5  -2  -2    2.65    0.27
  -5   2  -2    2.13    0.25
   5   2   2    2.36    0.26
  -5  -2   2    2.10    0.28
   5  -2  -2    2.30    0.26
   5  -2  -2    2.08    0.25
  -5  -2   2    2.67    0.30
  -5   2  -2    3.07    0.27
   5  -2  -2    3.45    0.31
   5   2   2    2.64    0.30
  -5   2  -2    2.56    0.29
  -5   2  -2    2.68    0.22
   5   2  -2    2.17    0.28
   5   2  -2    1.92    0.26
  -5  -2  -2    2.48    0.31
  -5   2   2    2.55    0.21
  -5  -2  -2    2.06    0.31
   5  -2   2    2.76    0.28
  -5  -2  -2    2.76    0.30
   5   2  -2    1.80    0.25
   5  -2   2    1.91    0.24
  -5  -2  -2    2.89    0.32
   5  -2   2    2.67    0.28
  -5   2   2    2.61    0.27
  -5   2   2    2.78    0.27
  -5   2   2    3.10    0.27
   5  -2   2    2.56    0.28
   5   2  -2    3.07    0.32
   5  -3  -2    0.03    0.13
   5   3   2    0.00    0.11
  -5  -3   2    0.00    0.15
  -5  -3   2   -0.23    0.13
  -5  -3   2   -0.12    0.12
   5   3   2   -0.07    0.10
  -5   3  -2    0.07    0.11
   5  -3  -2    0.20    0.13
  -5   3  -2   -0.01    0.11
   5  -3  -2    0.10    0.14
  -5  -3   2   -0.13    0.14
   5   3   2    0.17    0.12
  -5   3  -2   -0.01    0.08
  -5   3  -2    0.12    0.13
   5   3  -2    0.11    0.11
   5  -3   2   -0.07    0.12
  -5  -3  -2    0.12    0.15
  -5  -3  -2    0.06    0.14
   5   3  -2    0.09    0.14
   5   3  -2    0.04    0.14
  -5   3   2    0.22    0.13
   5  -3   2   -0.02    0.14
  -5  -3  -2    0.05    0.16
   5  -3   2    0.14    0.14
   5  -3   2   -0.04    0.14
   5   3  -2   -0.09    0.15
   5  -4  -2    1.34    0.21
   5   4   2    1.22    0.20
  -5  -4   2    1.50    0.26
  -5  -4   2    1.54    0.24
   5   4   2    1.31    0.20
  -5  -4   2    1.36    0.25
   5  -4  -2    1.49    0.21
  -5  -4   2    1.36    0.26
   5   4  -2    1.39    0.22
   5   4  -2    1.44    0.23
  -5   4   2    1.48    0.21
  -5  -4  -2    1.78    0.27
   5  -4   2    1.25    0.21
   5  -4   2    1.42    0.21
   5   4  -2    1.13    0.24
  -5  -4  -2    2.13    0.29
  -5  -4  -2    1.65    0.27
   5  -4   2    1.71    0.23
   5   5   2   10.93    0.64
  -5  -5   2   10.09    0.69
  -5  -5   2   11.17    0.72
   5  -5  -2   11.25    0.63
   5   5   2   11.49    0.63
  -5  -5   2   11.27    0.72
  -5  -5  -2   10.32    0.70
   5   5  -2   10.86    0.64
   5   5  -2   10.42    0.68
  -5   5   2   10.01    0.63
   5  -5   2   11.22    0.67
  -5  -5  -2   10.54    0.68
  -5  -5  -2   11.49    0.70
  -5  -6   2   -0.16    0.16
   5  -6  -2    0.15    0.15
  -5  -6   2    0.04    0.20
  -5  -6   2    0.01    0.19
  -5  -6  -2    0.04    0.18
   5  -6   2   -0.19    0.15
   5   6  -2    0.20    0.11
  -5  -6  -2   -0.17    0.18
   5   6  -2    0.19    0.16
  -5  -6  -2   -0.31    0.19
  -5  -7   2    0.87    0.29
  -5  -7   2    2.10    0.36
  -5  -7   2    1.39    0.30
  -5  -7  -2    1.78    0.35
  -5  -7  -2    1.19    0.29
  -5  -7  -2    1.24    0.30
  -5  -8   2    0.83    0.31
  -5  -8   2    0.66    0.30
  -5  -8  -2    1.06    0.31
  -5  -8  -2    0.98    0.34
  -5  -8  -2    1.57    0.34
  -5  -9   2    0.61    0.30
  -5  -9   2    0.52    0.27
  -5 -10   2    1.77    0.43
  -5 -10  -2    1.38    0.38
  -5 -11   2   -0.02    0.33
   6   0  -2    4.76    0.39
   6   0  -2    5.07    0.43
  -6   0  -2    4.30    0.41
  -6   0  -2    4.53    0.37
   6   0   2    4.87    0.40
  -6   0   2    4.73    0.44
  -6   0  -2    4.65    0.38
   6   0   2    4.58    0.41
   6   0   2    4.91    0.41
   6   0  -2    4.64    0.42
   6   0  -2    5.41    0.43
   6   0   2    5.18    0.43
  -6   0  -2    4.77    0.44
   6  -1  -2   44.08    2.10
  -6   1  -2   44.30    2.16
  -6   1  -2   44.31    1.96
   6  -1  -2   47.00    2.17
   6  -1  -2   44.72    2.17
  -6  -1   2   45.70    2.16
   6  -1  -2   40.88    2.17
   6   1   2   46.21    2.19
  -6   1  -2   44.64    2.09
  -6   1  -2   44.29    2.17
   6   1   2   41.24    2.17
   6   1   2   43.45    2.11
  -6  -1   2   44.81    2.18
  -6   1  -2   45.90    2.16
  -6  -1   2   44.48    2.19
   6  -1   2   43.50    2.18
   6   1  -2   44.79    2.12
  -6   1   2   44.48    2.09
   6  -1   2   48.11    2.18
   6   1  -2   44.07    2.18
  -6  -1  -2   44.28    2.18
   6  -1   2   45.40    2.10
   6   1  -2   44.45    2.19
   6  -1   2   44.02    2.18
  -6  -1  -2   44.69    2.20
  -6   1   2   37.36    2.13
  -6   1   2   40.11    2.14
  -6  -1  -2   44.69    2.18
  -6   1   2   43.08    2.16
   6   2   2    8.24    0.57
   6  -2  -2    9.29    0.56
  -6  -2   2    8.29    0.58
  -6   2  -2    8.26    0.54
  -6   2  -2    7.70    0.51
  -6  -2   2    8.13    0.58
  -6   2  -2    8.50    0.47
  -6  -2   2    8.35    0.59
  -6   2  -2    8.80    0.55
  -6   2  -2    8.43    0.53
   6  -2  -2    8.07    0.56
   6  -2  -2    8.64    0.55
   6  -2  -2    7.67    0.55
  -6   2   2    8.72    0.55
  -6   2   2    7.61    0.54
  -6  -2  -2    8.18    0.58
  -6  -2  -2    8.57    0.60
   6  -2   2    7.50    0.55
   6   2  -2    8.88    0.58
  -6   2   2    8.51    0.53
   6   2  -2    8.49    0.59
  -6  -2  -2    8.00    0.58
   6  -2   2    9.45    0.57
   6  -2   2    8.97    0.56
  -6   2   2    8.44    0.46
   6  -2   2    8.71    0.57
   6   2  -2    8.49    0.57
   6  -3  -2   33.79    1.68
   6  -3  -2   33.50    1.68
  -6   3  -2   33.95    1.49
  -6  -3   2   32.31    1.73
  -6  -3   2   34.04    1.73
  -6   3  -2   33.30    1.60
   6  -3  -2   32.00    1.63
   6  -3  -2   35.86    1.68
  -6   3  -2   33.09    1.66
   6   3   2   33.03    1.70
   6   3   2   31.60    1.69
  -6  -3   2   33.18    1.72
  -6   3  -2   34.97    1.67
  -6  -3  -2   35.57    1.73
   6  -3   2   34.45    1.69
  -6  -3  -2   32.03    1.73
   6  -3   2   36.12    1.71
   6  -3   2   34.18    1.70
   6   3  -2   36.02    1.73
   6  -3   2   30.71    1.61
  -6   3   2   33.38    1.63
  -6  -3  -2   32.73    1.71
   6   3  -2   32.60    1.72
   6   3  -2   32.84    1.67
   6  -4  -2    0.07    0.18
   6   4   2    0.55    0.17
  -6  -4   2    0.34    0.23
   6   4   2    0.56    0.16
  -6   4  -2    0.26    0.14
   6  -4  -2    0.65    0.19
  -6  -4   2    0.54    0.22
   6  -4   2    0.53    0.19
   6   4  -2    0.28    0.20
   6  -4   2    0.30    0.17
   6   4  -2    0.32    0.17
   6   4  -2    0.45    0.18
   6  -4   2    0.52    0.19
  -6  -4  -2    0.70    0.23
   6  -4   2    0.48    0.19
  -6  -4  -2    0.63    0.22
  -6  -4  -2    0.49    0.21
   6  -5  -2    0.05    0.16
  -6  -5   2    0.18    0.19
   6   5   2    0.09    0.13
   6  -5  -2    0.18    0.15
  -6  -5   2   -0.20    0.18
   6   5   2    0.14    0.14
  -6  -5   2    0.25    0.23
   6   5  -2    0.33    0.18
   6  -5   2   -0.03    0.18
  -6  -5  -2    0.08    0.19
   6  -5   2    0.08    0.18
  -6  -5  -2    0.16    0.19
  -6  -5  -2    0.08    0.20
   6  -5   2    0.09    0.18
  -6  -6   2    6.39    0.57
   6  -6  -2    6.17    0.48
  -6  -6   2    6.28    0.59
  -6  -6   2    7.20    0.60
   6  -6   2    5.84    0.50
  -6  -6  -2    6.39    0.61
   6   6  -2    6.52    0.51
  -6  -6  -2    6.46    0.64
  -6  -6  -2    6.03    0.60
  -6  -7   2    7.95    0.66
  -6  -7   2    8.17    0.69
  -6  -7  -2    7.85    0.66
   6  -7   2    8.12    0.60
  -6  -7  -2    8.02    0.70
  -6  -7  -2    6.96    0.64
  -6  -8   2    0.71    0.28
  -6  -8   2    0.27    0.29
  -6  -8  -2    0.94    0.32
  -6  -8  -2    1.02    0.30
  -6  -9   2    0.99    0.34
  -6  -9  -2    1.77    0.40
  -6 -10   2    0.48    0.34
  -6 -10  -2    1.04    0.38
   7   0   2    4.70    0.46
  -7   0  -2    5.40    0.48
   7   0  -2    5.17    0.46
   7   0  -2    5.64    0.44
  -7   0   2    5.48    0.47
   7   0  -2    4.88    0.44
   7   0   2    5.57    0.46
   7   0  -2    5.22    0.45
  -7   0  -2    5.37    0.44
  -7   0  -2    5.82    0.41
   7   0   2    5.38    0.45
   7   0   2    5.84    0.47
  -7  -1   2    3.02    0.36
  -7   1  -2    2.83    0.31
   7   1   2    2.78    0.34
  -7  -1   2    3.25    0.36
   7  -1  -2    2.67    0.33
   7   1   2    2.32    0.32
  -7   1  -2    2.77    0.35
   7   1   2    2.27    0.30
   7  -1  -2    2.43    0.31
  -7   1  -2    2.61    0.28
   7  -1  -2    2.97    0.32
   7  -1  -2    2.82    0.34
   7   1  -2    2.41    0.32
   7  -1   2    2.29    0.31
   7   1  -2    2.66    0.34
  -7   1   2    3.08    0.35
   7  -1   2    3.50    0.35
   7   1  -2    2.48    0.33
   7  -1   2    2.29    0.30
  -7  -1  -2    2.37    0.36
  -7  -1  -2    2.72    0.34
  -7   1   2    1.93    0.24
  -7   1   2    2.95    0.31
   7  -1   2    1.99    0.30
  -7   2  -2    0.33    0.17
  -7  -2   2    0.25    0.18
   7  -2  -2    0.35    0.18
   7   2   2    0.27    0.17
  -7   2  -2    0.13    0.15
   7  -2  -2    0.25    0.16
   7  -2  -2    0.11    0.17
  -7   2  -2    0.34    0.13
   7  -2  -2    0.38    0.19
  -7  -2   2    0.02    0.16
   7   2  -2    0.59    0.21
  -7   2   2    0.47    0.17
  -7  -2  -2    0.11    0.18
  -7  -2  -2    0.42    0.19
  -7  -2  -2    0.13    0.19
   7   2  -2    0.23    0.18
  -7   2   2    0.38    0.12
   7   2  -2    0.04    0.17
   7  -2   2    0.03    0.17
   7  -2   2    0.15    0.17
   7  -2   2    0.26    0.18
   7  -2   2    0.24    0.18
  -7   3  -2    3.24    0.33
   7  -3  -2    2.85    0.33
  -7   3  -2    2.51    0.29
  -7   3  -2    4.06    0.36
   7  -3  -2    3.22    0.34
   7  -3  -2    2.84    0.33
  -7  -3   2    2.83    0.39
  -7  -3   2    2.81    0.38
   7   3   2    2.76    0.36
   7   3   2    3.11    0.35
  -7  -3   2    3.21    0.39
  -7   3  -2    2.99    0.26
   7  -3  -2    2.96    0.34
  -7  -3  -2    3.27    0.39
   7  -3   2    3.04    0.33
   7   3  -2    3.63    0.40
  -7   3   2    3.00    0.30
   7   3  -2    3.18    0.38
  -7   3   2    3.23    0.31
   7  -3   2    2.12    0.32
   7  -3   2    2.60    0.33
  -7  -3  -2    2.14    0.36
   7  -3   2    2.53    0.31
  -7  -3  -2    3.89    0.40
  -7  -4   2    1.42    0.30
  -7  -4   2    0.67    0.26
  -7  -4   2    1.22    0.29
   7  -4  -2    0.94    0.21
   7  -4  -2    0.68    0.22
  -7   4  -2    1.01    0.19
   7  -4  -2    1.12    0.24
   7  -4  -2    0.95    0.22
   7   4   2    0.94    0.23
  -7   4  -2    1.05    0.15
  -7   4  -2    0.69    0.19
  -7   4  -2    1.33    0.24
  -7  -4  -2    0.91    0.26
   7  -4   2    0.82    0.22
   7  -4   2    1.16    0.26
   7  -4   2    0.86    0.22
   7  -4   2    0.95    0.23
   7   4  -2    1.32    0.26
  -7  -4  -2    1.01    0.28
   7   4  -2    0.75    0.25
   7   4  -2    1.12    0.25
  -7  -4  -2    0.87    0.28
   7  -5  -2    0.57    0.22
  -7  -5   2    0.42    0.24
   7   5   2    0.37    0.19
  -7  -5   2    0.74    0.29
  -7  -5   2    0.66    0.25
   7  -5  -2    0.49    0.21
   7  -5   2    0.69    0.23
   7  -5   2    0.21    0.21
  -7  -5  -2    0.21    0.21
   7  -5   2    0.63    0.19
  -7  -5  -2    0.70    0.26
  -7  -5  -2    0.44    0.27
   7  -5   2    0.38    0.23
   7   5  -2    0.32    0.21
  -7  -6   2    0.95    0.29
   7   6   2    0.41    0.22
   7  -6  -2    0.51    0.23
   7  -6  -2    0.86    0.22
   7  -6   2    0.58    0.26
   7  -6   2    0.43    0.26
  -7  -6  -2    0.51    0.30
   7   6  -2    0.63    0.24
   7  -6   2    0.14    0.24
  -7  -6  -2    0.50    0.33
  -7  -6  -2    0.56    0.31
  -7  -7   2    3.64    0.50
   7  -7  -2    3.26    0.38
   7   7  -2    4.99    0.45
  -7  -7  -2    3.62    0.50
  -7  -7  -2    4.19    0.55
   7  -7   2    4.50    0.47
  -7  -8   2    0.31    0.29
  -7  -8  -2    0.17    0.27
  -7  -8  -2    0.15    0.27
  -7  -9   2    9.54    0.86
  -7  -9  -2   10.33    0.81
  -7 -10   2    2.78    0.57
  -7 -10  -2    2.13    0.45
   8   0  -2    6.22    0.51
   8   0  -2    5.57    0.50
   8   0   2    5.30    0.50
  -8   0  -2    4.99    0.53
  -8   0  -2    5.94    0.44
  -8   0  -2    6.24    0.48
   8   0   2    6.19    0.50
   8   0   2    5.26    0.48
   8   0  -2    5.70    0.49
  -8   0   2    5.73    0.50
   8   0  -2    5.40    0.47
   8   1   2    3.92    0.46
   8   1   2    3.78    0.41
  -8   1  -2    3.60    0.36
  -8  -1   2    4.48    0.44
   8  -1  -2    3.60    0.39
   8  -1  -2    3.87    0.42
   8   1   2    2.98    0.38
   8  -1  -2    4.22    0.44
  -8  -1   2    3.77    0.45
  -8   1  -2    3.75    0.42
   8  -1  -2    4.76    0.47
  -8   1   2    3.01    0.34
  -8  -1  -2    3.16    0.40
  -8   1   2    4.24    0.45
   8   1  -2    3.89    0.43
   8  -1   2    3.73    0.40
  -8  -1  -2    3.51    0.45
   8   1  -2    3.13    0.39
  -8  -1  -2    4.34    0.42
   8  -1   2    3.45    0.39
   8  -1   2    4.27    0.41
   8   1  -2    4.15    0.43
  -8   1   2    4.07    0.39
   8  -1   2    4.26    0.46
   8  -2  -2    0.34    0.19
   8  -2  -2    0.51    0.21
  -8   2  -2    0.30    0.18
   8   2   2    0.24    0.18
  -8  -2   2    0.52    0.23
   8   2   2    0.06    0.17
  -8   2  -2    0.33    0.14
   8  -2  -2    0.22    0.20
  -8  -2   2    0.06    0.17
  -8   2  -2    0.54    0.21
   8  -2  -2    0.59    0.21
   8   2  -2    0.23    0.20
   8   2  -2    0.17    0.19
   8  -2   2    0.47    0.21
   8  -2   2   -0.05    0.16
   8  -2   2    0.44    0.21
  -8  -2  -2    0.04    0.20
  -8   2   2    0.37    0.18
  -8   2   2    0.38    0.14
   8  -2   2   -0.01    0.18
   8   2  -2    0.29    0.19
  -8  -2  -2    0.58    0.23
   8  -3  -2    4.57    0.44
  -8   3  -2    4.63    0.33
   8  -3  -2    5.10    0.45
  -8  -3   2    4.10    0.48
   8   3   2    4.38    0.46
   8  -3  -2    4.39    0.44
   8   3   2    4.66    0.43
  -8  -3   2    3.77    0.47
  -8   3  -2    4.69    0.42
   8  -3  -2    3.93    0.43
  -8  -3   2    4.43    0.51
   8  -3   2    4.44    0.46
  -8  -3  -2    4.95    0.52
  -8  -3  -2    5.04    0.52
   8  -3   2    4.75    0.46
  -8   3   2    4.21    0.30
  -8   3   2    4.01    0.38
   8  -3   2    3.68    0.41
   8   3  -2    3.81    0.45
   8  -3   2    3.96    0.41
   8   3  -2    4.40    0.46
  -8  -3  -2    4.54    0.54
  -8   3   2    4.29    0.39
  -8  -4   2    0.04    0.22
   8  -4  -2   -0.05    0.18
   8  -4  -2    0.12    0.20
  -8  -4   2    0.16    0.22
  -8  -4   2    0.09    0.22
  -8   4  -2    0.04    0.16
   8  -4  -2   -0.05    0.19
   8   4   2    0.19    0.18
   8  -4  -2   -0.07    0.19
  -8   4  -2    0.16    0.11
  -8   4  -2    0.05    0.16
   8  -4   2   -0.19    0.20
  -8  -4  -2    0.31    0.24
  -8  -4  -2    0.56    0.27
   8   4  -2    0.25    0.20
   8  -4   2   -0.19    0.19
   8  -4   2    0.15    0.21
  -8  -4  -2    0.15    0.25
   8  -4   2    0.02    0.21
   8   4  -2   -0.02    0.17
   8   4  -2    0.15    0.21
   8  -5  -2   -0.29    0.21
  -8  -5   2   -0.19    0.20
   8   5   2   -0.15    0.17
   8  -5  -2    0.12    0.22
  -8  -5   2    0.22    0.25
   8  -5  -2   -0.25    0.19
   8  -5  -2    0.22    0.21
  -8  -5  -2   -0.06    0.25
   8  -5   2   -0.50    0.18
   8  -5   2   -0.05    0.23
   8   5  -2   -0.22    0.19
   8  -5   2   -0.11    0.19
  -8  -5  -2   -0.25    0.25
  -8  -5  -2   -0.16    0.21
   8  -5   2   -0.01    0.24
  -8  -6   2    1.67    0.37
   8  -6  -2    1.27    0.29
   8  -6  -2    0.89    0.28
   8   6   2    1.29    0.29
  -8  -6   2    1.14    0.37
   8   6  -2    1.22    0.30
  -8  -6  -2    0.52    0.31
  -8  -6  -2    1.13    0.34
   8  -6   2    0.76    0.29
   8  -6   2    1.15    0.32
   8  -6   2    0.99    0.32
  -8  -7   2    7.13    0.72
  -8  -7   2    7.06    0.76
   8  -7  -2    6.75    0.57
   8   7  -2    6.60    0.58
  -8  -7  -2    7.08    0.71
  -8  -7  -2    6.40    0.74
   8  -7   2    5.24    0.55
   8  -7   2    7.01    0.65
   8  -7   2    7.32    0.60
  -8  -8   2    2.07    0.47
  -8  -8   2    0.95    0.36
   8  -8   2    0.92    0.33
  -8  -8  -2    1.53    0.38
  -8  -8  -2    1.40    0.39
  -8  -9   2    0.21    0.34
  -8  -9   2    0.28    0.36
  -8  -9  -2    0.46    0.34
  -8 -10   2    1.11    0.48
  -8 -10  -2    1.61    0.45
  -9   0  -2   13.65    0.82
  -9   0  -2   11.98    0.85
   9   0  -2   12.90    0.84
  -9   0  -2   12.27    0.74
   9   0   2   13.96    0.83
   9   0   2   12.56    0.83
  -9   0   2   12.29    0.83
   9   0   2   12.52    0.84
   9   0  -2   12.11    0.83
   9   0  -2   10.60    0.80
   9  -1  -2    5.70    0.55
  -9  -1   2    6.36    0.56
   9  -1  -2    6.80    0.57
  -9   1  -2    6.98    0.53
   9   1   2    6.54    0.57
   9  -1  -2    6.28    0.56
   9   1   2    6.11    0.55
   9   1   2    6.47    0.60
  -9  -1   2    6.50    0.64
  -9   1  -2    6.81    0.49
   9  -1  -2    6.93    0.55
  -9   1  -2    6.69    0.57
  -9   1   2    6.67    0.57
   9  -1   2    6.00    0.56
  -9  -1  -2    6.91    0.52
   9  -1   2    6.85    0.58
   9  -1   2    6.60    0.55
   9   1  -2    6.39    0.58
  -9  -1  -2    6.26    0.56
   9  -1   2    5.50    0.53
  -9   1   2    6.35    0.51
   9   1  -2    6.52    0.56
  -9   1   2    7.36    0.49
   9   1  -2    5.99    0.56
  -9  -1  -2    7.13    0.68
   9   2   2    3.87    0.47
  -9  -2   2    3.64    0.49
  -9   2  -2    5.43    0.52
   9  -2  -2    4.08    0.46
  -9   2  -2    4.97    0.45
   9  -2  -2    4.12    0.45
  -9  -2   2    3.94    0.48
   9  -2  -2    4.32    0.44
   9  -2  -2    3.70    0.43
  -9   2  -2    3.91    0.37
   9   2  -2    3.35    0.44
  -9  -2  -2    3.72    0.47
   9   2  -2    3.95    0.49
   9  -2   2    4.86    0.49
   9  -2   2    4.10    0.46
  -9   2   2    3.65    0.36
   9  -2   2    4.15    0.46
   9   2  -2    4.25    0.49
  -9   2   2    4.37    0.46
  -9  -2  -2    3.31    0.48
   9  -2   2    3.80    0.43
   9  -3  -2   -0.09    0.20
   9  -3  -2    0.37    0.24
   9  -3  -2    0.16    0.23
  -9  -3   2    0.11    0.24
   9   3   2    0.38    0.22
  -9   3  -2   -0.14    0.17
  -9   3  -2    0.18    0.12
  -9  -3   2   -0.08    0.20
   9   3   2    0.27    0.20
   9  -3  -2    0.11    0.20
   9   3  -2    0.24    0.21
  -9  -3  -2    0.35    0.24
  -9  -3  -2    0.25    0.26
   9   3  -2    0.27    0.25
  -9   3   2   -0.11    0.09
   9  -3   2    0.21    0.21
   9  -3   2   -0.04    0.24
   9  -3   2    0.16    0.23
  -9   3   2    0.12    0.17
   9  -3   2    0.15    0.21
  -9  -3  -2    0.20    0.25
  -9   4  -2    5.03    0.36
  -9   4  -2    4.69    0.45
   9  -4  -2    5.23    0.51
  -9  -4   2    5.65    0.60
  -9  -4   2    3.69    0.53
   9  -4  -2    5.17    0.51
   9  -4  -2    4.69    0.49
   9   4   2    4.37    0.51
   9  -4  -2    5.06    0.51
   9  -4   2    4.98    0.47
   9  -4   2    4.93    0.54
   9   4  -2    5.57    0.55
   9  -4   2    4.14    0.48
  -9  -4  -2    4.60    0.56
   9  -4   2    5.25    0.52
  -9  -4  -2    3.92    0.56
   9   4  -2    4.96    0.55
  -9  -5   2    0.01    0.24
   9   5   2   -0.31    0.18
  -9  -5   2   -0.28    0.25
   9  -5  -2   -0.17    0.23
   9  -5  -2    0.02    0.25
   9  -5  -2   -0.19    0.23
   9  -5  -2    0.02    0.19
  -9  -5  -2   -0.03    0.26
   9  -5   2   -0.35    0.25
  -9  -5  -2   -0.13    0.29
   9  -5   2   -0.10    0.20
   9   5  -2    0.21    0.24
   9  -5   2    0.62    0.28
   9  -5   2    0.14    0.24
   9  -6  -2    0.19    0.26
   9   6   2    0.98    0.27
   9  -6  -2    0.91    0.29
  -9  -6   2    0.96    0.36
   9  -6  -2    0.83    0.30
  -9  -6   2    0.98    0.36
   9  -6  -2    1.10    0.30
  -9  -6  -2    0.45    0.35
  -9  -6  -2    0.58    0.34
   9  -6   2    0.22    0.31
   9  -6   2    0.39    0.29
   9  -6   2    0.54    0.23
   9   6  -2    0.88    0.29
   9   7   2    2.78    0.39
   9  -7  -2    2.36    0.37
  -9  -7   2    2.77    0.52
  -9  -7   2    3.30    0.54
   9   7  -2    1.84    0.36
   9  -7   2    2.61    0.42
  -9  -7  -2    2.98    0.54
   9  -7   2    2.65    0.44
  -9  -7  -2    2.88    0.52
  -9  -8   2    1.51    0.47
  -9  -8   2    1.83    0.44
  -9  -8  -2    1.94    0.48
  -9  -8  -2    1.52    0.45
   9  -8   2    0.96    0.37
  -9  -9   2    3.59    0.66
  -9  -9   2    3.82    0.62
  -9  -9  -2    2.91    0.56
 -10   0  -2   -0.17    0.23
  10   0   2    0.19    0.25
  10   0   2    0.34    0.25
  10   0   2    0.49    0.26
 -10   0   2   -0.28    0.21
  10   0  -2   -0.21    0.23
 -10   0  -2    0.17    0.24
  10   0  -2   -0.14    0.24
  10   0  -2    0.07    0.24
 -10   0  -2    0.23    0.20
 -10  -1   2   30.21    1.75
 -10   1  -2   31.22    1.69
  10  -1  -2   33.67    1.76
  10  -1  -2   30.03    1.68
 -10   1  -2   31.77    1.73
 -10   1  -2   31.98    1.54
  10  -1  -2   32.63    1.75
 -10  -1   2   29.76    1.72
  10   1   2   33.53    1.75
  10   1   2   30.51    1.70
  10  -1  -2   31.34    1.72
  10   1   2   30.39    1.74
 -10   1   2   31.97    1.68
 -10   1   2   31.29    1.54
  10   1  -2   33.06    1.72
  10   1  -2   29.75    1.74
  10   1  -2   30.85    1.76
 -10   1   2   32.83    1.74
 -10  -1  -2   32.29    1.73
  10  -1   2   32.78    1.75
 -10  -1  -2   33.10    1.59
  10  -1   2   33.11    1.70
  10  -1   2   33.06    1.75
 -10  -1  -2   31.76    1.77
  10   2   2    7.90    0.67
 -10   2  -2    7.66    0.52
 -10  -2   2    7.65    0.76
  10  -2  -2    7.59    0.66
  10  -2  -2    8.00    0.65
 -10   2  -2    8.66    0.65
  10  -2  -2    6.70    0.66
  10  -2  -2    7.26    0.69
  10   2   2    9.73    0.69
 -10  -2   2    7.11    0.69
  10  -2   2    8.45    0.69
  10  -2   2    7.20    0.67
  10   2  -2    6.90    0.68
 -10  -2  -2    8.30    0.72
  10  -2   2    6.74    0.64
  10  -2   2   10.09    0.75
  10   2  -2    7.65    0.74
 -10   2   2    7.87    0.65
 -10  -2  -2    8.16    0.68
 -10   2   2    6.73    0.52
  10   2  -2    7.25    0.68
  10  -3  -2    9.44    0.77
 -10   3  -2    9.47    0.72
  10  -3  -2   10.05    0.76
  10   3   2   10.57    0.80
 -10   3  -2   10.38    0.61
 -10  -3   2    9.50    0.82
  10  -3  -2   10.58    0.78
  10  -3  -2   10.99    0.80
 -10  -3   2    9.52    0.83
  10   3  -2    9.28    0.80
  10   3  -2    9.93    0.78
 -10   3   2   10.05    0.58
 -10  -3  -2   10.21    0.84
  10  -3   2   11.63    0.78
 -10  -3  -2   10.99    0.82
 -10   3   2   10.36    0.70
  10  -3   2   11.44    0.81
  10  -3   2   10.61    0.80
  10  -4  -2    0.80    0.30
  10   4   2    0.50    0.30
 -10   4  -2    0.74    0.25
  10  -4  -2    0.68    0.28
  10  -4  -2    0.20    0.25
 -10  -4   2    0.65    0.32
 -10   4  -2    0.52    0.17
 -10  -4   2    0.10    0.30
 -10  -4  -2    0.00    0.30
  10  -4   2    0.34    0.23
  10   4  -2    0.77    0.31
  10   4  -2    0.93    0.32
 -10   4   2    0.70    0.22
  10  -4   2    0.55    0.33
 -10  -4  -2    0.09    0.27
  10  -4   2    0.23    0.27
  10  -5  -2    0.14    0.26
  10  -5  -2   -0.05    0.24
 -10  -5   2    0.21    0.31
 -10  -5   2    0.00    0.28
  10  -5  -2    0.38    0.28
  10   5   2    0.27    0.25
  10  -5   2    0.60    0.29
  10   5  -2    0.48    0.29
 -10  -5  -2   -0.03    0.27
  10  -5   2    0.24    0.30
  10  -5   2    0.14    0.25
 -10  -5  -2   -0.04    0.31
 -10  -6   2    0.23    0.32
 -10  -6   2   -0.43    0.24
  10  -6  -2    0.03    0.24
  10  -6  -2   -0.20    0.24
  10  -6  -2    0.11    0.28
  10   6   2   -0.09    0.20
  10  -6   2    0.60    0.30
 -10  -6  -2    0.13    0.34
 -10  -6  -2    0.31    0.31
  10  -6   2    0.05    0.32
  10  -6   2   -0.24    0.24
  10  -7  -2    2.54    0.44
  10   7   2    2.27    0.38
 -10  -7   2    2.91    0.58
  10  -7  -2    2.38    0.39
 -10  -7   2    3.13    0.57
  10   7  -2    2.59    0.44
 -10  -7  -2    3.27    0.57
 -10  -7  -2    2.55    0.55
  10  -7   2    2.93    0.50
 -10  -8   2    0.09    0.33
 -10  -8   2    0.52    0.41
 -10  -8  -2    0.45    0.39
  10   8  -2    0.43    0.28
  10  -8   2    0.59    0.36
 -10  -8  -2    0.54    0.43
 -10  -9   2    0.75    0.42
 -10  -9   2    0.62    0.45
 -10  -9  -2    0.57    0.44
  10  -9   2    0.54    0.37
 -11   0  -2   -0.11    0.25
  11   0  -2    0.13    0.25
 -11   0   2    0.01    0.20
 -11   0   2    0.05    0.25
  11   0   2    0.15    0.28
  11   0   2    0.08    0.25
 -11   0  -2    0.04    0.21
  11   0  -2   -0.02    0.28
  11   0  -2   -0.07    0.23
  11   0   2    0.11    0.26
 -11   1  -2   24.22    1.25
  11   1   2   22.94    1.43
 -11   1  -2   24.09    1.42
  11  -1  -2   23.76    1.39
  11  -1  -2   21.32    1.41
  11  -1  -2   24.77    1.45
 -11  -1   2   23.67    1.44
  11   1   2   24.90    1.44
  11   1   2   23.22    1.39
  11   1  -2   25.73    1.45
 -11   1   2   25.77    1.44
  11   1  -2   25.67    1.42
  11   1  -2   22.53    1.43
 -11  -1  -2   25.62    1.31
 -11   1   2   22.86    1.24
 -11  -1  -2   25.74    1.42
  11  -1   2   23.33    1.38
 -11  -1  -2   23.01    1.46
  11  -1   2   23.83    1.44
  11  -1   2   25.06    1.44
 -11   2  -2    0.22    0.16
 -11  -2   2    0.48    0.34
  11  -2  -2    0.26    0.27
 -11  -2   2    0.36    0.31
 -11   2  -2    0.04    0.22
  11  -2  -2   -0.22    0.27
  11   2   2    0.29    0.26
  11  -2  -2   -0.44    0.24
 -11  -2  -2    0.31    0.27
 -11   2   2    0.27    0.25
  11  -2   2   -0.34    0.24
 -11  -2  -2    0.58    0.30
  11  -2   2    0.00    0.27
 -11  -2  -2    0.46    0.32
  11   2  -2    0.96    0.32
 -11   2   2   -0.03    0.17
  11   2  -2   -0.36    0.23
  11  -2   2   -0.13    0.28
  11  -3  -2    1.01    0.32
  11  -3  -2    0.71    0.33
 -11   3  -2    0.89    0.23
 -11  -3   2    0.97    0.38
  11   3   2    1.19    0.33
 -11   3  -2    1.51    0.32
  11  -3  -2    1.27    0.35
 -11   3   2    1.30    0.29
  11  -3   2    1.29    0.33
  11  -3   2    1.00    0.37
 -11  -3  -2    1.12    0.40
 -11  -3  -2    1.10    0.37
  11  -3   2    1.40    0.35
  11   3  -2    1.12    0.37
  11   3  -2    1.00    0.34
 -11   3   2    0.81    0.20
 -11   4  -2    0.13    0.24
  11   4   2    0.51    0.31
 -11   4  -2    0.15    0.17
  11  -4  -2    0.30    0.28
  11  -4  -2    0.64    0.32
 -11  -4   2    0.60    0.37
  11  -4  -2    0.69    0.32
 -11  -4   2    0.23    0.30
 -11  -4  -2   -0.23    0.30
  11  -4   2    0.23    0.34
  11  -4   2    0.52    0.27
  11  -4   2    0.32    0.31
 -11  -4  -2    0.24    0.35
 -11   4   2    0.46    0.22
  11   4  -2    0.34    0.29
  11   4  -2    0.18    0.29
  11  -5  -2    1.35    0.35
  11  -5  -2    0.92    0.33
  11   5   2    1.54    0.38
 -11  -5   2    0.85    0.41
 -11  -5   2    0.74    0.39
  11  -5  -2    1.51    0.37
 -11  -5  -2    1.26    0.44
  11  -5   2    0.83    0.30
  11  -5   2    0.87    0.40
  11   5  -2    1.15    0.36
 -11  -5  -2    0.60    0.38
  11  -5   2    0.88    0.35
 -11  -6   2    0.24    0.33
  11  -6  -2    0.25    0.25
 -11  -6   2    0.46    0.37
  11  -6  -2   -0.04    0.28
  11   6   2    0.47    0.25
  11  -6  -2    0.23    0.33
  11  -6   2    0.50    0.36
 -11  -6  -2    0.06    0.32
  11   6  -2   -0.03    0.27
 -11  -6  -2   -0.21    0.31
  11  -6   2    0.18    0.27
  11  -6   2    0.52    0.32
  11  -7  -2    0.81    0.37
  11   7   2    0.58    0.30
 -11  -7   2    1.01    0.44
 -11  -7   2    0.92    0.43
  11   7  -2    1.30    0.37
  11  -7   2    0.89    0.40
 -11  -7  -2    0.05    0.37
 -11  -7  -2    1.08    0.41
  11  -8  -2   -0.06    0.37
 -11  -8   2    0.04    0.33
 -11  -8   2    0.10    0.38
  11   8  -2    0.10    0.28
 -11  -8  -2   -0.17    0.34
 -11  -8  -2   -0.41    0.33
  11  -8   2   -0.27    0.34
  12   0  -2    8.51    0.82
  12   0  -2    8.03    0.77
  12   0  -2    8.63    0.77
 -12   0   2    8.26    0.78
  12   0   2    9.10    0.81
 -12   0  -2    9.36    0.69
 -12   0   2    8.67    0.69
 -12   0  -2    8.96    0.79
  12   0   2    9.44    0.84
  12   0   2    8.59    0.80
  12   1   2   18.70    1.22
  12   1   2   20.50    1.28
 -12   1  -2   20.99    1.09
  12  -1  -2   19.18    1.26
  12  -1  -2   20.12    1.26
 -12   1  -2   19.94    1.24
  12  -1  -2   16.50    1.17
 -12  -1   2   19.79    1.27
  12   1  -2   21.56    1.31
  12   1  -2   18.85    1.26
  12   1  -2   17.69    1.19
 -12  -1  -2   18.70    1.28
  12  -1   2   19.37    1.27
 -12  -1  -2   18.79    1.12
  12  -1   2   18.92    1.22
  12  -1   2   19.34    1.26
 -12   1   2   18.32    1.07
 -12   1   2   18.90    1.23
  12  -2  -2    9.10    0.83
  12  -2  -2    7.01    0.70
 -12   2  -2    7.16    0.71
  12   2   2    6.65    0.71
  12  -2  -2    8.14    0.76
 -12  -2   2    7.52    0.81
 -12   2  -2    6.88    0.56
  12  -2   2    6.83    0.74
  12  -2   2    8.19    0.83
  12  -2   2    7.54    0.71
 -12  -2  -2    6.81    0.78
 -12   2   2    8.64    0.78
  12   2  -2    6.48    0.68
  12   2  -2    8.47    0.85
 -12   2   2    7.28    0.57
 -12  -2  -2    8.04    0.66
 -12   3  -2    2.30    0.41
 -12   3  -2    2.73    0.36
  12  -3  -2    2.58    0.44
 -12  -3   2    3.29    0.59
  12   3   2    2.04    0.43
  12  -3  -2    2.49    0.44
  12  -3  -2    2.82    0.48
 -12  -3  -2    2.07    0.42
  12   3  -2    1.41    0.38
  12  -3   2    2.20    0.45
 -12   3   2    2.36    0.40
 -12  -3  -2    1.78    0.48
  12  -3   2    2.39    0.41
  12  -3   2    2.71    0.52
  12   3  -2    3.34    0.53
 -12   3   2    2.67    0.33
  12  -4  -2    3.10    0.51
  12  -4  -2    2.83    0.46
 -12   4  -2    3.11    0.44
  12  -4  -2    3.11    0.53
  12   4   2    3.05    0.50
 -12   4  -2    2.76    0.34
 -12  -4   2    3.16    0.61
 -12   4   2    3.33    0.33
  12   4  -2    2.71    0.48
  12   4  -2    2.64    0.49
 -12   4   2    3.66    0.43
  12  -4   2    3.68    0.56
 -12  -4  -2    3.53    0.62
 -12  -4  -2    4.46    0.63
  12  -4   2    3.97    0.50
  12  -4   2    2.90    0.49
  12  -5  -2    1.52    0.40
  12  -5  -2    1.26    0.32
 -12   5  -2    1.82    0.36
  12  -5  -2    0.70    0.37
  12   5   2    1.28    0.40
 -12  -5   2    1.41    0.46
  12  -5   2    0.81    0.33
 -12  -5  -2    2.06    0.48
  12  -5   2    0.94    0.39
  12  -5   2    1.93    0.47
 -12  -5  -2    1.02    0.45
  12   5  -2    1.52    0.43
  12  -6  -2   -0.07    0.29
  12   6   2    0.09    0.25
  12  -6  -2    0.24    0.27
  12  -6  -2   -0.14    0.34
 -12  -6   2    0.14    0.34
 -12  -6  -2   -0.17    0.38
  12   6  -2   -0.04    0.27
  12  -6   2    0.04    0.31
 -12  -6  -2   -0.12    0.32
  12  -6   2   -0.46    0.33
 -12  -7   2    1.96    0.49
  12  -7  -2    1.28    0.45
  12   7   2    1.54    0.41
 -12  -7  -2    1.12    0.49
  12   7  -2    1.76    0.42
 -12  -7  -2    1.95    0.54
  12  -7   2    1.32    0.45
  12  -8  -2    0.29    0.37
 -12  -8   2    0.20    0.37
 -12  -8  -2    0.63    0.44
 -12  -8  -2    0.36    0.43
  12  -8   2   -0.28    0.37
  13   0  -2   -0.07    0.25
 -13   0   2    0.02    0.22
 -13   0  -2    0.12    0.21
  13   0   2   -0.41    0.26
  13   0  -2    0.02    0.31
 -13   0   2    0.23    0.28
  13   0   2    0.01    0.27
  13   0  -2    0.30    0.32
 -13   0  -2   -0.16    0.25
 -13  -1   2    0.48    0.28
 -13  -1   2    1.21    0.40
  13  -1  -2    0.62    0.33
 -13   1  -2    0.88    0.34
  13  -1  -2    0.98    0.34
  13  -1  -2    0.71    0.35
  13   1   2    0.12    0.30
 -13   1  -2    0.21    0.26
  13   1  -2    0.71    0.33
  13  -1   2    0.64    0.33
 -13  -1  -2    0.83    0.34
 -13   1   2    0.67    0.30
  13  -1   2    0.30    0.34
 -13   1   2    0.23    0.23
 -13  -1  -2    0.60    0.30
  13   1  -2    0.99    0.37
  13  -1   2    0.51    0.29
 -13   2  -2   -0.35    0.18
 -13  -2   2    0.17    0.29
  13  -2  -2   -0.20    0.27
 -13   2  -2    0.06    0.27
  13   2   2   -0.12    0.29
  13  -2  -2   -0.34    0.27
  13  -2  -2    0.13    0.27
  13   2  -2   -0.34    0.24
 -13  -2  -2    0.29    0.26
 -13  -2  -2   -0.09    0.30
  13  -2   2   -0.27    0.28
 -13   2   2   -0.24    0.23
  13  -2   2   -0.25    0.29
  13   2  -2   -0.21    0.28
  13  -2   2    0.03    0.27
 -13   2   2    0.35    0.21
  13  -3  -2    0.35    0.33
 -13   3  -2    0.20    0.22
  13   3   2    0.69    0.34
  13  -3  -2    0.62    0.34
 -13  -3   2    0.48    0.35
  13  -3  -2    0.53    0.30
 -13   3  -2    0.29    0.26
 -13  -3  -2    0.16    0.23
  13  -3   2    0.35    0.35
 -13  -3  -2    0.23    0.36
 -13   3   2    0.13    0.25
  13   3  -2    0.24    0.29
  13   3  -2    0.20    0.29
  13  -3   2   -0.09    0.28
  13  -3   2    0.10    0.29
 -13   3   2    0.07    0.17
  13  -4  -2    1.18    0.40
  13   4   2    0.92    0.37
 -13  -4   2    0.19    0.37
 -13   4  -2    0.44    0.21
  13  -4  -2    0.20    0.30
  13  -4  -2    0.59    0.34
  13  -4   2    0.66    0.41
 -13  -4  -2    0.69    0.42
  13  -4   2    0.34    0.36
  13   4  -2    0.53    0.33
  13  -4   2    0.40    0.31
 -13   4   2    0.63    0.19
 -13   4   2    0.67    0.28
  13   4  -2    0.76    0.36
  13  -5  -2    0.05    0.31
  13  -5  -2    0.03    0.36
 -13   5  -2   -0.13    0.24
  13   5   2    0.01    0.28
 -13  -5   2    0.84    0.41
  13  -5  -2    0.00    0.32
  13  -5   2    0.10    0.35
  13  -5   2   -0.17    0.38
  13   5  -2   -0.03    0.31
  13  -5   2    0.42    0.32
 -13  -5  -2    0.36    0.36
  13  -6  -2    0.92    0.42
 -13  -6   2    1.76    0.54
  13  -6  -2    1.58    0.40
  13   6   2    1.08    0.38
  13  -6   2    1.95    0.49
 -13  -6  -2    1.27    0.53
  13   6  -2    0.68    0.37
  13  -6   2    0.87    0.47
  13   7   2    0.32    0.31
  13  -7  -2    0.89    0.44
 -13  -7   2    0.46    0.45
 -13  -7  -2    0.28    0.45
  13  -7   2    0.12    0.40
  13   7  -2    0.23    0.32
  14   0  -2    3.85    0.58
 -14   0   2    3.90    0.60
 -14   0   2    3.75    0.51
  14   0   2    3.12    0.55
 -14   0  -2    4.43    0.65
  14   0  -2    2.91    0.50
 -14   0  -2    3.38    0.50
  14   0   2    3.86    0.59
  14   1   2    0.52    0.36
  14  -1  -2    0.12    0.31
  14  -1  -2    0.43    0.29
 -14  -1   2    0.32    0.28
 -14   1  -2    0.14    0.22
 -14  -1   2    0.24    0.31
 -14   1  -2    0.18    0.29
  14   1  -2   -0.21    0.25
  14  -1   2    0.61    0.36
  14  -1   2   -0.11    0.27
 -14  -1  -2   -0.07    0.25
 -14   1   2   -0.06    0.22
 -14   1   2   -0.05    0.27
 -14  -1  -2   -0.07    0.31
  14   1  -2    0.17    0.33
  14  -2  -2    0.98    0.40
  14   2   2    0.54    0.36
 -14  -2   2    1.02    0.39
  14  -2  -2    0.62    0.36
 -14   2  -2    0.45    0.31
 -14   2  -2    0.14    0.25
  14  -2  -2   -0.01    0.29
 -14  -2  -2    0.18    0.34
 -14   2   2    0.21    0.29
 -14   2   2    0.33    0.23
  14  -2   2    0.85    0.34
  14   2  -2    0.63    0.37
  14   2  -2    0.84    0.36
  14  -2   2    0.35    0.36
  14  -2   2    0.44    0.35
 -14  -2  -2    0.37    0.28
  14   3   2    0.05    0.32
  14  -3  -2   -0.24    0.33
  14  -3  -2    0.20    0.31
 -14   3  -2   -0.23    0.19
 -14  -3   2    0.00    0.34
 -14   3  -2   -0.05    0.26
  14  -3  -2   -0.06    0.30
 -14   3   2    0.01    0.25
  14  -3   2    0.96    0.33
  14   3  -2    0.04    0.30
 -14   3   2   -0.14    0.17
  14  -3   2   -0.25    0.32
  14  -3   2    0.22    0.32
 -14  -3  -2    0.14    0.38
 -14  -3  -2    0.19    0.30
  14   3  -2   -0.15    0.30
 -14   4  -2    1.66    0.31
 -14  -4   2    1.92    0.54
  14   4   2    1.64    0.45
  14  -4  -2    2.57    0.54
  14  -4  -2    1.76    0.44
  14  -4  -2    1.56    0.44
 -14   4  -2    1.73    0.41
 -14   4   2    1.96    0.29
 -14  -4  -2    1.79    0.54
  14  -4   2    1.03    0.49
 -14   4   2    1.17    0.35
  14  -4   2    1.28    0.44
  14   4  -2    1.66    0.47
  14  -4   2    1.68    0.41
 -14  -5   2    0.07    0.40
  14  -5  -2   -0.40    0.30
  14   5   2    0.45    0.37
  14  -5  -2    0.37    0.38
  14  -5  -2   -0.07    0.38
  14  -5   2    0.45    0.35
  14  -5   2    0.45    0.46
 -14  -5  -2   -0.18    0.36
  14   5  -2    0.04    0.35
  14  -5   2    0.60    0.32
  14  -6  -2    0.79    0.44
 -14  -6   2    0.31    0.48
  14   6   2    0.41    0.35
  14  -6  -2    0.77    0.43
 -14  -6  -2    0.57    0.43
  14   6  -2    0.46    0.37
  14  -6   2    0.78    0.47
  14  -6   2   -0.11    0.38
  15   0   2   11.24    0.98
 -15   0  -2   10.80    0.96
 -15   0  -2   10.20    0.83
 -15   0   2   11.14    0.95
 -15   0   2    9.34    0.81
  15   0  -2   10.67    0.98
  15   0  -2   11.50    0.95
  15  -1  -2    1.29    0.43
  15  -1  -2    0.35    0.33
  15   1   2    0.91    0.40
 -15   1  -2    0.74    0.37
 -15  -1   2    0.86    0.35
 -15  -1   2    1.05    0.41
 -15   1  -2    0.78    0.33
  15   1  -2    0.32    0.33
  15  -1   2    0.12    0.34
  15  -1   2    0.94    0.41
 -15   1   2    0.68    0.31
 -15   1   2    0.40    0.31
 -15  -1  -2    0.84    0.33
 -15  -1  -2    1.08    0.40
 -15   2  -2    0.91    0.38
  15   2   2    1.04    0.41
 -15  -2   2    0.80    0.32
 -15  -2   2    1.60    0.49
  15  -2  -2    0.70    0.41
  15  -2  -2    0.83    0.34
 -15   2  -2    0.74    0.28
 -15   2   2    0.41    0.24
 -15   2   2    0.77    0.35
  15   2  -2   -0.17    0.31
  15  -2   2    0.36    0.33
 -15  -2  -2    0.09    0.31
  15   2  -2    0.92    0.38
 -15  -2  -2    1.18    0.41
  15  -2   2    0.18    0.37
  15   3   2    0.47    0.41
 -15   3  -2    0.87    0.30
  15  -3  -2    0.13    0.42
 -15   3  -2    0.56    0.36
  15  -3  -2    1.18    0.38
 -15  -3   2    1.28    0.47
  15  -3  -2    1.44    0.43
 -15  -3  -2    0.54    0.33
  15  -3   2    0.29    0.41
  15   3  -2    0.54    0.37
 -15   3   2    0.49    0.31
  15  -3   2    0.79    0.38
  15   3  -2    0.68    0.39
 -15   3   2    0.92    0.29
 -15  -3  -2    0.29    0.43
 -15   4  -2    0.74    0.35
  15  -4  -2    0.99    0.40
 -15  -4   2    0.76    0.48
  15   4   2    1.01    0.42
  15  -4  -2    0.65    0.41
 -15   4  -2    0.71    0.27
  15  -4  -2   -0.08    0.42
  15  -4   2    0.64    0.42
  15   4  -2   -0.04    0.37
  15  -4   2    0.51    0.36
  15  -4   2    0.45    0.47
 -15   4   2    0.47    0.23
 -15  -4  -2    0.73    0.51
  15  -5  -2    3.48    0.57
  15  -5  -2    2.09    0.61
  15   5   2    2.42    0.49
  15  -5  -2    2.15    0.54
 -15  -5   2    4.01    0.76
 -15  -5  -2    4.05    0.76
  15   5  -2    2.09    0.55
  15  -5   2    3.76    0.59
  15  -5   2    2.60    0.63
 -16   0   2    3.13    0.53
 -16   0   2    2.76    0.57
  16   0   2    3.30    0.63
  16   0  -2    3.24    0.62
 -16   0  -2    3.84    0.68
  16   0  -2    2.60    0.52
 -16   0  -2    3.08    0.49
 -16  -1   2    0.97    0.39
  16  -1  -2    1.09    0.49
  16   1   2    1.42    0.50
 -16   1  -2    0.78    0.35
 -16  -1   2    0.81    0.40
  16  -1  -2    0.51    0.39
 -16   1  -2    1.07    0.44
 -16   1   2    1.17    0.43
 -16  -1  -2    1.50    0.43
  16   1  -2    1.09    0.41
  16  -1   2    1.26    0.49
  16   1  -2    1.49    0.51
 -16   1   2    0.88    0.35
 -16  -1  -2    0.76    0.42
 -16  -2   2    0.52    0.35
 -16  -2   2    0.47    0.42
  16  -2  -2    0.82    0.38
 -16   2  -2    0.40    0.34
 -16   2  -2    0.18    0.27
  16  -2  -2    0.48    0.39
  16   2   2    0.09    0.39
 -16   2   2    0.63    0.31
  16   2  -2    0.55    0.43
 -16  -2  -2    0.33    0.37
 -16   2   2    0.60    0.33
 -16  -2  -2    1.05    0.46
  16  -2   2   -0.30    0.40
  16   2  -2    0.77    0.41
  16  -3  -2    1.18    0.42
 -16   3  -2    0.95    0.42
 -16   3  -2    0.92    0.31
 -16  -3   2    1.76    0.56
  16   3   2    0.96    0.45
 -16  -3   2    0.86    0.39
  16  -3  -2    0.85    0.47
 -16  -3  -2    0.71    0.39
  16   3  -2    1.25    0.49
 -16   3   2    0.94    0.37
  16  -3   2    1.05    0.48
 -16  -3  -2    0.34    0.43
 -16   3   2    1.27    0.33
   0   0   3    0.03    0.05
   0   0   3    0.00    0.08
   0   0  -3   -0.02    0.06
   0   0  -3    0.02    0.08
   0   0  -3    0.26    0.06
   0   0   3   -0.02    0.05
   0   0   3    0.06    0.08
   0   0  -3    0.04    0.05
   0   0   3   -0.02    0.01
   0   0  -3   -0.03    0.09
   0  -1   3    0.01    0.08
   0   1  -3   -0.01    0.06
   0  -1  -3   -0.08    0.05
   0   1  -3   -0.01    0.07
   0   1  -3   -0.14    0.02
   0  -1   3    0.05    0.11
   0  -1  -3   -0.02    0.08
   0  -1   3    0.01    0.10
   0  -1  -3   -0.02    0.06
   0   1  -3   -0.08    0.07
   0   1  -3   -0.07    0.11
   0  -1   3   -0.02    0.08
   0   1   3   -0.01    0.06
   0   2  -3  535.79   25.23
   0  -2   3  581.38   25.24
   0   2  -3  559.97   25.44
   0  -2   3  537.94   25.46
   0   3  -3    0.02    0.06
   0  -3   3    0.10    0.11
   0  -3   3    0.06    0.09
   0  -3   3   -0.14    0.09
   0   3  -3    0.06    0.11
   0  -3   3    0.11    0.08
   0  -4   3   18.01    0.95
   0  -4   3   19.16    0.94
   0  -5   3    0.02    0.09
   0  -5   3    0.18    0.13
   0  -6   3    2.59    0.28
   0  -7   3    0.02    0.13
   0  -8   3    7.04    0.51
  -1   0  -3   -0.03    0.07
   1   0  -3   -0.04    0.06
   1   0   3   -0.14    0.06
   1   0  -3   -0.03    0.09
   1   0  -3    0.00    0.10
   1   0  -3   -0.05    0.08
   1   0   3   -0.03    0.08
   1   0   3    0.21    0.07
  -1   0  -3   -0.13    0.09
   1   0  -3    0.01    0.07
  -1   0   3    0.04    0.10
   1   0   3   -0.09    0.09
  -1   0  -3    0.02    0.10
  -1   0   3   -0.12    0.07
  -1   0  -3   -0.12    0.06
  -1   0   3   -0.04    0.04
   1   0   3    0.06    0.07
  -1   0   3   -0.03    0.08
  -1   0   3    0.01    0.07
  -1   0  -3   -0.02    0.06
  -1  -1   3  102.69    4.81
  -1   1  -3  112.03    4.81
  -1  -1   3  105.95    4.85
   1  -1  -3  107.01    4.79
   1   1   3  111.01    4.83
   1  -1  -3  101.99    4.79
   1   1   3  108.71    4.79
   1   1   3  100.45    4.80
  -1  -1   3  105.22    4.64
   1   1   3   98.17    4.83
  -1  -1   3  101.38    4.85
  -1   1  -3  104.21    4.84
  -1   1  -3   99.53    4.38
  -1  -1   3  111.53    4.82
   1  -1  -3  103.55    4.66
  -1   1  -3  104.93    4.82
   1  -1   3  109.34    4.82
   1  -1   3  106.16    4.84
   1  -1   3  104.55    4.85
  -1  -1  -3  101.42    4.80
  -1   1   3  108.01    4.67
   1   1  -3  106.21    4.80
  -1  -1  -3  103.15    4.79
   1  -1   3  106.90    4.81
   1   1  -3   93.56    4.64
  -1  -1  -3  108.06    4.38
  -1  -1  -3  101.41    4.83
  -1  -1  -3  104.07    4.83
   1   1  -3  102.85    4.81
   1   1  -3  101.72    4.85
   1  -1   3  102.95    4.38
  -1  -2   3  219.89   10.15
  -1   2  -3  216.23   10.14
   1  -2  -3  215.40    9.83
  -1  -2   3  220.50   10.24
  -1  -2   3  224.46   10.23
  -1  -2   3  226.05   10.15
  -1   2  -3  223.28   10.14
  -1   2  -3  214.28   10.22
   1  -2   3  225.44   10.23
   1  -2   3  236.73   10.16
   1   2  -3  226.35   10.14
   1  -2   3  221.62   10.14
   1  -2   3  212.21   10.22
   1  -3  -3    0.17    0.12
  -1  -3   3    0.17    0.11
  -1  -3   3    0.05    0.08
  -1  -3   3    0.22    0.12
  -1  -3   3    0.02    0.11
   1  -3   3    0.10    0.10
   1   3  -3   -0.03    0.12
   1  -3   3    0.11    0.08
   1   3  -3    0.16    0.07
   1  -3   3    0.16    0.11
  -1  -4   3   62.67    2.82
  -1  -4   3   61.71    2.83
   1  -4  -3   58.25    2.75
  -1  -4   3   56.78    2.84
  -1  -4   3   57.31    2.84
   1  -4   3   61.89    2.83
   1  -4   3   61.24    2.81
   1  -5  -3   39.03    1.87
  -1  -5   3   39.67    1.91
  -1  -5   3   40.23    1.93
   1  -5   3   37.92    1.91
   1  -5   3   40.94    1.90
  -1  -6   3    2.66    0.29
   1  -6  -3    2.91    0.29
   1  -7  -3    4.23    0.37
  -1  -7   3    4.11    0.40
   1  -7   3    4.31    0.36
  -1  -8   3    3.61    0.40
   2   0  -3   -0.15    0.11
   2   0  -3    0.06    0.09
   2   0  -3   -0.18    0.09
  -2   0  -3   -0.10    0.08
   2   0   3   -0.03    0.11
   2   0   3   -0.18    0.08
   2   0   3    0.00    0.09
  -2   0  -3   -0.14    0.09
  -2   0   3    0.28    0.11
  -2   0  -3   -0.13    0.13
   2   0  -3   -0.06    0.11
  -2   0   3   -0.05    0.06
  -2   0   3   -0.01    0.10
   2   0   3   -0.26    0.09
   2   0   3   -0.18    0.11
  -2   0  -3   -0.01    0.08
  -2   0   3    0.05    0.11
  -2   0  -3   -0.11    0.11
   2   0  -3    0.15    0.13
  -2   0   3   -0.03    0.09
   2  -1  -3    1.52    0.17
   2   1   3    1.24    0.17
   2  -1  -3    1.34    0.15
   2   1   3    1.28    0.15
  -2  -1   3    1.45    0.19
   2  -1  -3    1.75    0.16
  -2   1  -3    1.20    0.15
   2  -1  -3    1.41    0.15
   2  -1  -3    1.74    0.17
  -2  -1   3    1.45    0.16
   2   1   3    1.23    0.16
   2   1   3    1.79    0.18
  -2  -1   3    1.69    0.18
  -2   1  -3    1.52    0.18
  -2   1  -3    1.41    0.16
  -2  -1   3    1.34    0.16
  -2  -1   3    1.63    0.18
  -2   1  -3    1.77    0.15
   2   1  -3    1.14    0.16
   2   1  -3    1.45    0.16
   2  -1   3    1.52    0.14
  -2   1   3    1.77    0.17
  -2  -1  -3    1.73    0.16
  -2   1   3    1.77    0.15
  -2  -1  -3    1.00    0.18
   2   1  -3    1.42    0.17
  -2   1   3    1.67    0.17
   2  -1   3    1.44    0.17
   2  -1   3    1.23    0.16
   2  -1   3    1.59    0.18
  -2  -1  -3    1.22    0.15
  -2  -1  -3    1.52    0.16
   2   1  -3    1.37    0.17
  -2  -1  -3    0.91    0.18
   2   1  -3    1.44    0.19
   2  -1   3    1.66    0.18
  -2   2  -3  268.65   12.57
   2   2   3  270.50   12.47
  -2   2  -3  267.13   12.49
  -2  -2   3  281.79   12.60
   2  -2  -3  277.34   12.09
  -2  -2   3  262.76   12.59
   2   2   3  274.25   12.47
  -2  -2   3  255.33   12.50
  -2  -2   3  282.65   12.08
  -2  -2   3  288.57   12.50
  -2   2  -3  275.69   12.49
   2   2  -3  277.99   12.49
   2   2  -3  274.31   12.08
  -2  -2  -3  269.50   12.58
   2  -2   3  274.10   12.49
  -2  -2  -3  270.42   12.48
  -2   2   3  282.92   12.10
  -2  -2  -3  265.19   12.58
   2   2  -3  256.31   12.50
   2  -2   3  277.49   12.59
   2  -2   3  273.75   12.60
   2  -2   3  286.70   12.50
  -2  -2  -3  264.61   12.48
   2   2  -3  274.22   12.60
  -2  -3   3   32.13    1.45
  -2  -3   3   31.03    1.53
  -2  -3   3   30.57    1.53
  -2   3  -3   30.47    1.49
   2  -3  -3   30.96    1.47
  -2  -3   3   30.43    1.53
  -2   3  -3   30.40    1.49
   2   3  -3   31.29    1.53
   2  -3   3   33.39    1.51
   2  -3   3   32.16    1.52
   2  -3   3   29.81    1.51
   2  -3   3   34.96    1.53
   2   3  -3   30.47    1.50
   2   3  -3   30.84    1.52
  -2  -3  -3   31.09    1.50
  -2  -3  -3   30.20    1.50
   2   3  -3   30.78    1.45
  -2  -4   3   12.00    0.68
  -2  -4   3   11.18    0.68
   2  -4  -3   12.06    0.65
   2   4  -3   12.56    0.69
   2  -4   3   12.16    0.68
   2  -4   3   12.84    0.67
   2   4  -3   12.77    0.65
  -2  -5   3    5.79    0.42
  -2  -5   3    6.11    0.44
   2  -5  -3    6.35    0.40
  -2  -5   3    5.55    0.41
   2  -5   3    5.74    0.39
   2  -6  -3    3.57    0.31
  -2  -6   3    2.70    0.30
  -2  -6   3    3.22    0.34
  -2  -6   3    3.22    0.33
   2  -6   3    3.32    0.30
  -2  -7   3   -0.05    0.15
  -2  -7   3   -0.06    0.15
  -2  -7   3   -0.08    0.19
  -2  -8   3    2.93    0.39
  -3   0  -3   -0.06    0.08
  -3   0  -3   -0.02    0.08
   3   0  -3   -0.02    0.11
   3   0  -3   -0.03    0.11
   3   0   3    0.02    0.10
  -3   0  -3   -0.07    0.08
  -3   0   3    0.10    0.10
  -3   0  -3    0.21    0.10
   3   0   3   -0.04    0.09
   3   0  -3   -0.02    0.10
   3   0   3    0.08    0.11
  -3   0  -3    0.07    0.13
  -3   0  -3   -0.05    0.13
   3   0  -3   -0.10    0.07
   3   0   3   -0.06    0.11
   3   0   3    0.06    0.11
  -3   0   3    0.05    0.10
  -3   0   3    0.02    0.06
  -3   0   3   -0.03    0.10
   3   0  -3   -0.04    0.12
   3   1   3    1.50    0.19
   3  -1  -3    1.54    0.18
  -3  -1   3    1.82    0.23
  -3   1  -3    1.57    0.18
  -3   1  -3    0.93    0.15
   3  -1  -3    1.89    0.19
  -3   1  -3    1.82    0.17
   3  -1  -3    1.68    0.20
  -3   1  -3    1.46    0.16
   3  -1  -3    1.74    0.18
  -3  -1   3    1.98    0.21
  -3   1  -3    1.71    0.21
  -3  -1   3    1.75    0.18
  -3  -1   3    1.90    0.20
   3   1   3    0.86    0.15
  -3  -1   3    1.57    0.20
   3   1   3    1.65    0.20
  -3   1   3    1.78    0.17
   3   1  -3    2.06    0.20
  -3  -1  -3    1.62    0.18
  -3   1   3    1.67    0.20
  -3   1   3    1.60    0.16
   3   1  -3    1.43    0.19
  -3   1   3    1.49    0.17
   3  -1   3    1.51    0.19
  -3  -1  -3    1.37    0.21
  -3  -1  -3    1.70    0.19
  -3  -1  -3    1.54    0.18
   3  -1   3    1.40    0.19
   3   1  -3    1.49    0.19
   3   1  -3    1.47    0.20
   3  -1   3    1.17    0.18
  -3  -1  -3    1.38    0.21
   3   1  -3    2.04    0.22
   3  -1   3    1.63    0.20
   3  -2  -3    0.29    0.11
  -3   2  -3    0.08    0.08
  -3   2  -3    0.09    0.13
  -3   2  -3    0.31    0.09
  -3  -2   3   -0.01    0.13
   3   2   3    0.05    0.10
  -3  -2   3    0.19    0.13
  -3   2  -3    0.25    0.10
   3  -2  -3    0.08    0.10
   3   2   3    0.23    0.11
  -3  -2   3    0.08    0.11
  -3  -2   3    0.09    0.10
   3  -2  -3    0.10    0.12
   3   2   3    0.10    0.08
  -3  -2   3    0.02    0.12
  -3   2  -3    0.10    0.11
   3   2  -3    0.21    0.09
   3  -2   3    0.02    0.12
  -3  -2  -3    0.32    0.14
   3  -2   3   -0.07    0.12
  -3  -2  -3    0.27    0.12
   3  -2   3    0.23    0.11
   3   2  -3    0.00    0.14
   3   2  -3   -0.01    0.09
   3  -2   3    0.19    0.12
  -3  -2  -3    0.07    0.08
   3   2  -3    0.22    0.14
  -3  -2  -3    0.02    0.15
  -3   2   3    0.22    0.11
  -3  -3   3   12.97    0.72
   3   3   3   11.62    0.66
   3   3   3   13.24    0.66
  -3  -3   3   10.55    0.69
  -3   3  -3   12.58    0.68
   3  -3  -3   12.44    0.66
  -3  -3   3   13.11    0.71
  -3  -3   3   12.70    0.71
  -3   3  -3   12.55    0.66
  -3  -3   3   13.05    0.67
  -3  -3  -3   12.40    0.69
   3  -3   3   11.83    0.68
  -3  -3  -3   13.19    0.69
   3  -3   3   12.47    0.69
   3  -3   3   13.22    0.69
   3   3  -3   12.99    0.68
   3   3  -3   13.71    0.69
  -3  -3  -3   12.34    0.70
  -3   3   3   13.39    0.68
   3   3  -3   11.66    0.72
   3   3  -3   12.21    0.70
  -3  -3  -3   12.36    0.68
   3  -3   3   12.82    0.70
  -3  -4   3    2.23    0.28
  -3  -4   3    2.30    0.24
  -3  -4   3    2.40    0.27
  -3  -4   3    2.06    0.25
   3  -4  -3    2.53    0.24
   3  -4   3    2.52    0.26
   3  -4   3    2.35    0.26
   3   4  -3    2.47    0.27
   3   4  -3    2.22    0.22
   3   4  -3    2.22    0.24
  -3  -4  -3    2.80    0.30
   3  -4   3    2.49    0.25
  -3  -5   3   -0.01    0.13
  -3  -5   3    0.22    0.16
  -3  -5   3    0.20    0.13
   3  -5  -3    0.27    0.13
  -3  -5   3    0.21    0.13
   3  -5   3   -0.01    0.13
   3   5  -3    0.11    0.09
   3   5  -3    0.24    0.15
  -3  -6   3    0.15    0.19
  -3  -6   3    0.07    0.14
   3  -6  -3    0.10    0.13
  -3  -6   3   -0.07    0.16
   3  -6   3    0.46    0.15
  -3  -7   3    5.41    0.49
  -3  -7   3    5.78    0.47
  -3  -7   3    5.01    0.47
   3  -7  -3    4.18    0.38
  -3  -8   3    3.18    0.43
  -3  -8   3    4.91    0.49
  -3  -8   3    4.62    0.49
  -3  -9   3    3.40    0.44
  -3 -10   3   -0.01    0.27
   4   0   3    0.01    0.13
  -4   0  -3    0.20    0.11
  -4   0  -3    0.03    0.10
  -4   0   3   -0.03    0.05
   4   0   3   -0.08    0.12
   4   0   3   -0.12    0.11
   4   0   3    0.13    0.11
  -4   0  -3    0.02    0.08
   4   0   3    0.01    0.09
  -4   0   3    0.07    0.11
  -4   0  -3    0.15    0.11
   4   0  -3    0.13    0.14
  -4   0  -3   -0.02    0.14
   4   0  -3    0.24    0.12
  -4   0   3    0.13    0.14
  -4   0   3   -0.01    0.11
   4   0  -3    0.02    0.14
   4   0  -3   -0.01    0.13
  -4   0  -3    0.12    0.14
   4   0  -3    0.06    0.09
  -4   1  -3    0.41    0.11
  -4  -1   3    0.02    0.13
   4  -1  -3    0.23    0.13
  -4   1  -3    0.19    0.11
  -4  -1   3    0.43    0.14
   4  -1  -3    0.29    0.13
   4   1   3    0.18    0.13
  -4   1  -3    0.24    0.10
  -4  -1   3    0.33    0.16
   4  -1  -3    0.17    0.13
  -4  -1   3    0.14    0.13
  -4   1  -3    0.19    0.15
  -4   1  -3    0.10    0.08
   4   1   3    0.51    0.14
   4  -1  -3    0.27    0.14
   4   1   3    0.11    0.07
  -4  -1   3    0.14    0.12
  -4  -1  -3    0.34    0.13
   4  -1   3    0.38    0.14
  -4   1   3    0.34    0.12
   4   1  -3    0.29    0.12
   4  -1   3    0.45    0.16
  -4  -1  -3    0.31    0.12
  -4   1   3    0.14    0.14
  -4   1   3    0.38    0.12
   4   1  -3    0.33    0.16
   4   1  -3    0.22    0.16
  -4  -1  -3    0.04    0.11
  -4  -1  -3    0.13    0.10
  -4  -1  -3    0.30    0.17
  -4   1   3    0.28    0.11
   4   1  -3    0.16    0.11
   4  -1   3    0.30    0.12
   4  -1   3    0.31    0.14
   4   1  -3    0.30    0.15
  -4  -1  -3    0.15    0.16
   4  -2  -3   23.53    1.12
   4  -2  -3   21.96    1.09
   4   2   3   19.30    1.12
  -4   2  -3   22.13    1.00
  -4   2  -3   22.95    1.12
   4   2   3   22.10    1.11
  -4  -2   3   21.64    1.15
  -4  -2   3   23.58    1.10
  -4  -2   3   20.67    1.13
   4  -2  -3   21.87    1.10
  -4  -2   3   22.25    1.14
  -4  -2   3   21.65    1.14
   4  -2  -3   20.56    1.09
  -4   2  -3   22.72    1.06
   4  -2  -3   21.93    1.10
   4   2   3   22.37    1.13
  -4   2  -3   22.08    1.11
  -4   2  -3   21.67    1.12
   4  -2   3   21.77    1.12
   4   2  -3   21.42    1.16
  -4  -2  -3   21.81    1.13
   4  -2   3   21.84    1.14
  -4  -2  -3   23.01    1.11
   4   2  -3   23.20    1.14
  -4  -2  -3   21.14    1.15
   4  -2   3   21.85    1.07
  -4  -2  -3   23.04    1.14
  -4  -2  -3   21.66    1.14
   4   2  -3   22.13    1.11
  -4   2   3   22.27    1.07
  -4   2   3   20.89    1.09
  -4   2   3   23.56    1.09
   4  -2   3   22.26    1.13
   4  -2   3   22.46    1.14
  -4   3  -3   34.57    1.72
  -4  -3   3   36.97    1.77
   4   3   3   33.97    1.73
   4   3   3   33.78    1.72
   4  -3  -3   32.20    1.67
  -4  -3   3   35.75    1.76
  -4  -3   3   34.57    1.76
  -4  -3   3   35.68    1.68
  -4   3  -3   35.67    1.71
  -4   3  -3   34.26    1.54
   4  -3   3   34.68    1.74
   4  -3   3   37.00    1.74
   4   3  -3   36.52    1.77
   4  -3   3   35.30    1.73
   4   3  -3   35.56    1.75
  -4  -3  -3   36.94    1.75
  -4  -3  -3   33.99    1.75
  -4   3   3   35.92    1.68
  -4  -3  -3   37.26    1.71
  -4  -3  -3   34.37    1.74
   4   3  -3   34.70    1.69
   4  -3   3   38.07    1.75
  -4  -4   3   10.68    0.67
  -4  -4   3   11.25    0.67
   4  -4  -3   10.32    0.61
  -4  -4   3   12.29    0.64
   4   4   3   11.62    0.61
   4   4   3   10.62    0.60
  -4  -4   3   11.67    0.68
  -4  -4  -3    9.94    0.64
   4  -4   3   10.20    0.64
  -4  -4  -3   11.76    0.66
  -4  -4  -3   10.80    0.66
   4   4  -3   11.29    0.68
   4   4  -3   10.70    0.63
   4   4  -3   10.50    0.63
   4  -4   3   10.56    0.63
  -4   4   3   10.54    0.62
   4  -4   3   11.42    0.64
   4  -5  -3   15.57    0.86
  -4  -5   3   16.32    0.94
  -4  -5   3   16.79    0.94
  -4  -5   3   15.99    0.87
  -4  -5   3   16.35    0.92
   4   5  -3   17.95    0.93
   4   5  -3   15.47    0.86
  -4  -5  -3   16.53    0.91
  -4  -5  -3   15.47    0.89
  -4  -5  -3   16.20    0.91
   4  -5   3   17.08    0.90
  -4  -6   3    0.41    0.20
  -4  -6   3    0.57    0.23
  -4  -6   3    0.61    0.18
  -4  -6   3    0.32    0.19
   4  -6  -3    1.00    0.19
  -4  -6  -3    0.32    0.16
   4  -6   3    0.67    0.19
  -4  -7   3    0.62    0.24
  -4  -7   3    0.58    0.20
  -4  -7   3    0.04    0.25
   4  -7  -3    0.50    0.18
  -4  -7   3    0.69    0.25
   4  -7   3    0.37    0.19
  -4  -7  -3    0.46    0.22
  -4  -8   3    0.18    0.27
  -4  -8   3    0.18    0.23
  -4  -8   3    0.09    0.24
  -4  -8  -3    0.06    0.18
  -4  -9   3    7.79    0.69
  -4  -9   3    7.51    0.68
  -4 -10   3    0.37    0.28
  -4 -11   3    0.83    0.38
   5   0  -3    0.11    0.12
  -5   0  -3    0.05    0.12
   5   0  -3    0.00    0.10
  -5   0  -3   -0.01    0.12
  -5   0  -3   -0.06    0.10
  -5   0  -3    0.05    0.17
   5   0  -3    0.03    0.14
   5   0  -3    0.19    0.15
   5   0   3   -0.10    0.12
   5   0   3   -0.07    0.13
   5   0  -3    0.21    0.16
   5   0   3   -0.11    0.13
  -5   0  -3   -0.21    0.13
   5   0   3   -0.15    0.14
  -5   0   3   -0.07    0.11
  -5   0   3    0.06    0.15
  -5   0   3   -0.07    0.13
  -5   0   3   -0.01    0.05
  -5  -1   3   72.90    3.46
  -5   1  -3   74.46    3.45
   5  -1  -3   72.65    3.45
   5  -1  -3   72.77    3.33
  -5   1  -3   77.72    3.33
   5   1   3   64.31    3.44
   5   1   3   74.58    3.46
  -5   1  -3   74.86    3.45
  -5  -1   3   75.96    3.47
  -5  -1   3   66.86    3.46
   5  -1  -3   70.12    3.44
   5  -1  -3   75.18    3.45
   5   1   3   77.13    3.48
  -5   1  -3   73.06    3.12
  -5  -1   3   74.23    3.48
   5  -1   3   77.23    3.47
   5   1  -3   72.64    3.47
  -5  -1  -3   71.27    3.47
   5  -1   3   75.82    3.46
  -5   1   3   79.63    3.35
  -5  -1  -3   74.24    3.47
   5   1  -3   73.63    3.47
   5   1  -3   71.37    3.34
  -5   1   3   73.79    3.43
  -5  -1  -3   61.22    3.32
   5   1  -3   70.36    3.45
  -5   1   3   72.01    3.44
  -5  -1  -3   71.45    3.47
   5  -1   3   72.95    3.33
  -5  -1  -3   66.87    3.14
   5  -1   3   71.54    3.47
  -5   1   3   72.76    3.43
   5   2   3    0.01    0.12
  -5   2  -3    0.28    0.12
   5  -2  -3   -0.12    0.11
  -5   2  -3    0.26    0.15
   5  -2  -3    0.19    0.14
   5  -2  -3    0.10    0.14
   5   2   3   -0.09    0.11
  -5  -2   3   -0.03    0.15
   5  -2  -3    0.05    0.14
  -5   2  -3    0.23    0.13
  -5   2  -3   -0.04    0.09
   5   2   3    0.29    0.15
  -5  -2   3    0.01    0.13
   5  -2  -3    0.16    0.14
  -5  -2   3   -0.05    0.14
  -5   2  -3   -0.05    0.10
  -5  -2   3    0.28    0.16
  -5  -2  -3    0.04    0.14
   5   2  -3    0.08    0.15
   5   2  -3    0.23    0.17
   5  -2   3    0.07    0.14
  -5  -2  -3    0.15    0.14
  -5  -2  -3   -0.01    0.16
   5  -2   3   -0.10    0.12
  -5   2   3   -0.01    0.12
  -5  -2  -3   -0.11    0.18
   5  -2   3    0.02    0.14
  -5   2   3    0.02    0.08
  -5   2   3    0.20    0.14
  -5   2   3    0.05    0.11
   5  -2   3    0.05    0.16
   5   2  -3    0.13    0.16
  -5  -3   3    5.56    0.45
  -5   3  -3    5.50    0.34
  -5  -3   3    6.06    0.46
   5   3   3    5.26    0.41
  -5   3  -3    6.03    0.40
  -5   3  -3    5.74    0.42
   5   3   3    5.29    0.41
   5  -3  -3    6.31    0.42
   5  -3  -3    5.45    0.40
   5   3   3    5.26    0.39
  -5  -3   3    5.76    0.43
  -5   3  -3    5.97    0.37
  -5  -3   3    5.97    0.46
   5  -3  -3    5.40    0.41
  -5   3   3    4.88    0.39
   5   3  -3    5.63    0.43
  -5  -3  -3    5.71    0.46
   5  -3   3    5.41    0.42
   5  -3   3    5.63    0.42
  -5  -3  -3    5.42    0.45
   5  -3   3    5.24    0.42
   5  -3   3    5.94    0.39
   5   3  -3    5.38    0.44
   5   3  -3    5.41    0.46
  -5  -3  -3    6.03    0.44
   5   4   3    0.24    0.12
   5   4   3    0.12    0.12
  -5  -4   3   -0.23    0.17
  -5  -4   3   -0.05    0.16
  -5  -4   3    0.56    0.17
  -5  -4   3    0.04    0.14
   5  -4  -3    0.27    0.15
   5   4  -3   -0.30    0.15
   5  -4   3   -0.06    0.14
  -5  -4  -3    0.25    0.16
   5  -4   3    0.16    0.16
   5  -4   3    0.30    0.16
   5   4  -3    0.02    0.13
  -5  -4  -3    0.21    0.16
   5   4  -3   -0.15    0.14
  -5   4   3   -0.01    0.12
  -5  -4  -3    0.15    0.16
  -5  -5   3    6.12    0.51
  -5  -5   3    6.86    0.52
   5  -5  -3    5.95    0.46
  -5  -5   3    5.82    0.53
   5  -5   3    7.26    0.49
   5  -5   3    5.85    0.47
  -5  -5  -3    6.74    0.53
  -5  -5  -3    6.61    0.51
   5   5  -3    6.94    0.46
  -5  -5  -3    6.75    0.50
   5   5  -3    6.95    0.52
  -5   5   3    5.99    0.47
   5  -5   3    6.06    0.47
  -5  -6   3   11.96    0.78
  -5  -6   3   14.57    0.83
  -5  -6   3   12.03    0.79
   5  -6  -3   11.03    0.70
  -5  -6  -3   12.09    0.79
  -5  -6  -3   12.06    0.78
  -5  -6  -3   11.33    0.75
   5  -6   3   12.51    0.75
   5   6  -3   11.29    0.68
  -5  -7   3    2.79    0.39
  -5  -7   3    2.55    0.41
  -5  -7   3    2.41    0.39
  -5  -7  -3    2.88    0.40
   5  -7   3    2.53    0.34
  -5  -7  -3    2.33    0.38
  -5  -7  -3    1.93    0.36
  -5  -8   3    4.48    0.51
  -5  -8   3    3.89    0.51
  -5  -8  -3    3.39    0.47
  -5  -8  -3    3.63    0.49
  -5  -9   3    1.51    0.40
  -5  -9   3    1.92    0.41
  -5  -9  -3    2.98    0.42
  -5 -10   3    0.84    0.37
  -5 -11   3    2.96    0.52
   6   0  -3    0.15    0.14
   6   0   3    0.22    0.14
   6   0  -3    0.14    0.16
  -6   0   3    0.08    0.06
   6   0   3    0.16    0.16
   6   0  -3   -0.06    0.16
   6   0   3   -0.12    0.14
  -6   0  -3   -0.04    0.16
   6   0  -3   -0.06    0.14
  -6   0  -3   -0.22    0.10
  -6   0  -3   -0.23    0.12
   6   0   3    0.03    0.17
  -6   0  -3   -0.12    0.14
  -6   0   3    0.17    0.16
   6   1   3    4.00    0.37
   6   1   3    3.87    0.35
   6  -1  -3    4.18    0.39
  -6   1  -3    4.20    0.36
  -6  -1   3    3.91    0.38
  -6   1  -3    3.33    0.36
   6  -1  -3    3.48    0.34
  -6  -1   3    3.89    0.39
  -6   1  -3    3.70    0.30
   6  -1  -3    3.73    0.36
   6  -1  -3    4.04    0.36
  -6  -1  -3    4.46    0.41
   6  -1   3    3.34    0.36
   6  -1   3    3.51    0.34
   6   1  -3    2.81    0.34
   6  -1   3    4.02    0.38
  -6  -1  -3    3.66    0.34
  -6  -1  -3    3.59    0.40
  -6  -1  -3    4.03    0.40
  -6   1   3    4.40    0.38
   6  -1   3    3.25    0.35
  -6   1   3    3.99    0.34
   6   1  -3    4.27    0.40
   6   1  -3    4.11    0.40
  -6   1   3    3.78    0.35
  -6   2  -3   42.91    2.05
  -6   2  -3   42.59    2.12
   6   2   3   43.07    2.15
   6   2   3   39.50    2.14
   6  -2  -3   45.92    2.14
  -6  -2   3   41.74    2.17
  -6  -2   3   43.84    2.17
  -6   2  -3   44.12    1.92
   6  -2  -3   43.32    2.13
   6  -2  -3   44.46    2.08
  -6   2  -3   41.35    2.13
  -6  -2   3   43.57    2.17
   6  -2  -3   42.45    2.13
  -6   2  -3   44.73    2.14
   6   2  -3   44.52    2.17
   6   2  -3   41.71    2.16
  -6  -2  -3   42.08    2.16
  -6  -2  -3   42.30    2.17
   6   2  -3   44.49    2.10
   6  -2   3   41.51    2.15
  -6   2   3   46.63    2.11
  -6   2   3   44.75    2.12
   6  -2   3   45.20    2.07
  -6  -2  -3   41.21    2.17
   6  -2   3   44.58    2.16
   6  -2   3   47.33    2.16
  -6   2   3   42.81    1.91
   6   3   3    0.52    0.19
  -6   3  -3    0.94    0.19
   6  -3  -3    0.87    0.21
  -6   3  -3    0.91    0.17
   6  -3  -3    0.67    0.20
  -6  -3   3    0.56    0.21
  -6   3  -3    1.08    0.20
   6  -3  -3    0.56    0.18
  -6   3  -3    0.90    0.15
   6  -3  -3    0.82    0.19
  -6  -3   3    0.90    0.23
   6   3   3    1.20    0.20
  -6  -3  -3    0.76    0.23
  -6  -3  -3    0.79    0.22
   6  -3   3    0.86    0.19
   6  -3   3    0.67    0.20
  -6  -3  -3    0.68    0.22
   6   3  -3    0.83    0.22
   6  -3   3    0.60    0.18
   6   3  -3    0.61    0.21
   6  -3   3    0.57    0.19
   6   3  -3    0.78    0.21
  -6   4  -3    3.97    0.35
   6  -4  -3    3.76    0.36
   6   4   3    3.82    0.38
  -6   4  -3    3.11    0.30
   6   4   3    3.39    0.37
  -6  -4   3    3.15    0.41
   6  -4  -3    3.45    0.34
  -6   4  -3    4.22    0.34
  -6  -4   3    4.05    0.43
  -6  -4   3    3.88    0.41
   6  -4   3    3.64    0.37
   6   4  -3    4.39    0.41
   6   4  -3    4.53    0.40
   6  -4   3    3.47    0.37
  -6  -4  -3    3.33    0.42
   6  -4   3    4.03    0.37
   6   4  -3    4.12    0.42
   6  -4   3    4.21    0.35
  -6  -4  -3    4.08    0.42
  -6  -4  -3    4.14    0.42
  -6  -5   3    0.05    0.22
   6   5   3   -0.03    0.13
   6   5   3    0.04    0.14
   6  -5  -3   -0.03    0.15
  -6  -5   3    0.14    0.17
  -6  -5   3   -0.06    0.19
   6   5  -3    0.10    0.20
  -6  -5  -3   -0.24    0.17
   6  -5   3   -0.09    0.19
  -6  -5  -3    0.64    0.21
   6  -5   3   -0.07    0.18
  -6  -5  -3   -0.11    0.19
   6  -5   3    0.10    0.17
  -6  -6   3    0.00    0.26
  -6  -6   3    0.29    0.21
  -6  -6   3    0.10    0.23
   6  -6  -3    0.10    0.19
   6  -6   3    0.35    0.23
   6   6  -3    0.18    0.19
   6  -6   3   -0.01    0.23
   6  -6   3    0.38    0.23
  -6  -6  -3    0.01    0.23
  -6  -6  -3    0.35    0.26
  -6  -6  -3   -0.30    0.20
  -6  -7   3   13.74    0.88
  -6  -7   3   12.74    0.91
   6  -7  -3   13.02    0.77
   6  -7   3   12.31    0.81
  -6  -7  -3   11.58    0.84
  -6  -7  -3   13.19    0.88
  -6  -7  -3   12.68    0.89
  -6  -8   3    0.22    0.24
  -6  -8   3    0.36    0.31
  -6  -8  -3    0.46    0.29
  -6  -8  -3    0.34    0.27
  -6  -9   3    3.97    0.56
  -6  -9   3    2.93    0.51
  -6  -9  -3    3.25    0.50
  -6 -10   3    1.28    0.43
  -6 -10  -3    1.07    0.37
  -7   0   3    0.00    0.06
   7   0   3   -0.04    0.16
   7   0  -3   -0.19    0.15
   7   0   3   -0.02    0.16
   7   0  -3    0.08    0.15
  -7   0  -3   -0.20    0.14
  -7   0   3    0.12    0.16
   7   0  -3    0.15    0.14
  -7   0  -3   -0.15    0.12
  -7   0  -3   -0.10    0.17
   7   0   3    0.12    0.15
   7   0  -3    0.13    0.17
   7  -1  -3    2.48    0.31
   7  -1  -3    2.32    0.29
   7   1   3    1.79    0.28
   7   1   3    1.52    0.27
  -7   1  -3    2.26    0.25
  -7   1  -3    2.07    0.30
   7  -1  -3    1.95    0.28
  -7  -1   3    2.21    0.30
  -7  -1   3    2.38    0.34
   7  -1  -3    2.12    0.29
   7  -1   3    2.18    0.30
   7   1  -3    4.10    0.39
   7   1  -3    1.72    0.28
  -7  -1  -3    1.99    0.32
   7  -1   3    1.81    0.28
  -7   1   3    2.03    0.27
   7  -1   3    2.34    0.32
   7  -1   3    2.22    0.29
  -7   1   3    2.85    0.35
  -7  -1  -3    1.43    0.24
  -7  -1  -3    2.08    0.31
   7   1  -3    2.21    0.31
  -7   2  -3    7.70    0.52
   7  -2  -3    8.47    0.56
  -7   2  -3    8.10    0.47
   7  -2  -3    7.67    0.55
  -7  -2   3    6.94    0.57
  -7   2  -3    8.12    0.55
  -7  -2   3    7.87    0.58
   7  -2  -3    7.51    0.54
   7   2   3    6.96    0.55
   7  -2  -3    7.39    0.53
   7   2  -3    8.43    0.59
   7  -2   3    8.79    0.58
   7  -2   3    7.71    0.54
  -7  -2  -3    7.60    0.58
  -7   2   3    7.68    0.45
   7   2  -3    7.29    0.56
   7   2  -3    7.09    0.57
  -7   2   3    7.44    0.51
  -7  -2  -3    7.21    0.59
  -7  -2  -3    7.48    0.57
   7  -2   3    7.66    0.56
  -7   2   3    6.56    0.51
   7  -2   3    8.12    0.56
   7  -3  -3    0.11    0.15
   7  -3  -3   -0.04    0.16
  -7   3  -3    0.01    0.14
  -7   3  -3   -0.01    0.11
   7   3   3   -0.10    0.13
   7  -3  -3   -0.36    0.14
  -7  -3   3    0.07    0.17
  -7   3  -3    0.10    0.14
  -7  -3   3   -0.04    0.18
  -7   3  -3    0.24    0.16
  -7  -3   3   -0.32    0.17
   7  -3  -3   -0.07    0.16
   7   3   3    0.08    0.14
   7  -3   3    0.07    0.16
  -7  -3  -3   -0.12    0.18
  -7  -3  -3   -0.11    0.18
   7   3  -3   -0.20    0.15
  -7   3   3   -0.08    0.11
   7  -3   3   -0.13    0.16
   7  -3   3    0.17    0.17
  -7  -3  -3   -0.20    0.15
  -7   3   3   -0.02    0.12
   7  -3   3    0.05    0.17
   7   3  -3   -0.26    0.15
  -7   4  -3    7.01    0.51
   7  -4  -3    7.10    0.53
  -7   4  -3    6.83    0.42
   7   4   3    7.87    0.55
  -7   4  -3    6.92    0.47
  -7  -4   3    7.78    0.60
   7  -4  -3    7.41    0.53
   7  -4  -3    7.62    0.54
   7  -4  -3    6.48    0.51
  -7   4  -3    6.92    0.50
  -7  -4   3    7.71    0.60
  -7  -4  -3    7.11    0.60
   7   4  -3    6.49    0.55
   7   4  -3    7.12    0.56
   7   4  -3    7.44    0.60
  -7  -4  -3    7.08    0.58
  -7  -4  -3    7.51    0.59
   7  -4   3    6.47    0.50
   7  -4   3    7.53    0.55
   7  -4   3    7.11    0.56
   7  -4   3    7.24    0.56
  -7  -5   3    6.87    0.59
   7   5   3    5.97    0.51
  -7  -5   3    6.60    0.60
   7  -5  -3    5.56    0.50
   7  -5  -3    6.34    0.51
   7  -5   3    7.23    0.55
   7  -5   3    6.19    0.55
   7   5  -3    6.60    0.57
  -7  -5  -3    6.35    0.59
   7  -5   3    6.46    0.47
  -7  -5  -3    7.33    0.67
   7  -5   3    6.10    0.54
  -7  -5  -3    6.52    0.67
   7   5  -3    5.72    0.53
   7  -6  -3    0.30    0.23
  -7  -6   3    0.55    0.28
   7   6   3    0.26    0.19
   7   6  -3    0.62    0.25
  -7  -6  -3   -0.08    0.26
  -7  -6  -3    0.08    0.27
   7  -6   3    0.32    0.28
  -7  -6  -3    0.19    0.25
   7  -6   3    0.20    0.24
   7  -6   3    0.14    0.22
  -7  -7   3    3.31    0.50
   7  -7  -3    3.60    0.41
   7  -7   3    3.26    0.44
   7   7  -3    3.47    0.41
   7  -7   3    3.73    0.43
   7  -7   3    3.23    0.43
  -7  -7  -3    4.44    0.51
  -7  -7  -3    3.74    0.53
  -7  -8   3    0.13    0.29
  -7  -8  -3    0.24    0.27
  -7  -8  -3    0.09    0.25
   7  -8   3   -0.18    0.26
  -7  -9   3    0.51    0.37
  -7  -9  -3    1.61    0.37
  -7 -10   3    1.52    0.48
  -7 -10  -3    2.06    0.45
  -8   0  -3    0.22    0.15
  -8   0  -3   -0.17    0.15
  -8   0  -3   -0.29    0.14
   8   0  -3    0.06    0.16
   8   0   3   -0.07    0.17
   8   0   3   -0.08    0.16
   8   0  -3    0.05    0.17
   8   0  -3   -0.13    0.15
   8   0  -3    0.10    0.15
  -8   0   3    0.07    0.17
   8   0   3   -0.07    0.15
  -8  -1   3    1.25    0.28
   8  -1  -3    1.53    0.29
   8  -1  -3    1.21    0.25
  -8   1  -3    1.53    0.24
   8   1   3    1.34    0.27
   8  -1  -3    1.50    0.27
   8   1   3    1.34    0.29
  -8   1  -3    1.06    0.26
   8  -1  -3    1.36    0.28
  -8  -1   3    1.40    0.30
   8  -1   3    0.99    0.25
  -8  -1  -3    1.16    0.27
   8  -1   3    1.18    0.25
   8  -1   3    1.61    0.29
   8   1  -3    1.30    0.28
  -8  -1  -3    1.09    0.23
  -8   1   3    1.26    0.24
   8   1  -3    1.53    0.28
   8   1  -3    1.66    0.30
   8  -1   3    1.02    0.25
  -8   1   3    1.88    0.33
  -8  -1  -3    1.27    0.29
   8  -2  -3    0.18    0.18
  -8   2  -3    0.35    0.14
   8  -2  -3    0.18    0.18
   8  -2  -3    0.35    0.20
   8   2   3    0.40    0.20
   8   2   3    0.15    0.17
  -8   2  -3    0.59    0.18
  -8   2  -3    0.32    0.18
  -8  -2   3    0.36    0.20
  -8  -2   3    0.51    0.21
   8  -2  -3    0.10    0.19
   8   2  -3    0.40    0.22
  -8  -2  -3    0.24    0.22
  -8   2   3    0.23    0.13
   8   2  -3    0.31    0.20
   8  -2   3    0.28    0.21
  -8   2   3    0.54    0.20
  -8  -2  -3    0.39    0.23
   8  -2   3    0.40    0.22
   8  -2   3    0.19    0.18
   8   2  -3    0.51    0.22
   8  -2   3    0.75    0.23
  -8  -3   3    1.78    0.34
   8  -3  -3    1.81    0.30
  -8   3  -3    1.37    0.26
   8  -3  -3    1.13    0.27
   8   3   3    1.34    0.26
   8   3   3    1.34    0.27
   8  -3  -3    1.55    0.29
  -8  -3   3    1.51    0.34
  -8   3  -3    1.51    0.21
   8  -3  -3    1.81    0.30
  -8  -3  -3    1.19    0.29
   8  -3   3    1.52    0.29
   8   3  -3    1.57    0.31
  -8   3   3    1.56    0.24
   8  -3   3    1.26    0.28
   8  -3   3    1.88    0.30
   8  -3   3    1.69    0.28
  -8  -3  -3    1.43    0.31
  -8   3   3    1.70    0.26
   8   3  -3    1.08    0.29
  -8  -3  -3    0.91    0.30
  -8   3   3    1.33    0.18
   8   3  -3    0.95    0.25
  -8  -4   3    1.99    0.38
  -8   4  -3    1.65    0.28
   8  -4  -3    1.35    0.27
   8  -4  -3    1.68    0.29
  -8   4  -3    1.29    0.23
  -8   4  -3    1.37    0.20
   8  -4  -3    1.70    0.30
  -8  -4   3    1.42    0.34
  -8  -4   3    1.27    0.33
   8   4   3    1.71    0.31
   8  -4  -3    1.47    0.28
  -8  -4  -3    1.72    0.36
   8   4  -3    1.98    0.33
   8  -4   3    1.86    0.32
   8  -4   3    1.31    0.26
   8   4  -3    1.59    0.31
  -8  -4  -3    1.85    0.36
   8  -4   3    1.31    0.29
   8   4  -3    1.27    0.32
   8  -4   3    1.50    0.32
  -8  -4  -3    1.87    0.36
  -8  -5   3    2.80    0.44
   8  -5  -3    2.17    0.33
   8  -5  -3    2.33    0.35
  -8  -5   3    2.29    0.40
   8  -5  -3    2.38    0.34
   8   5   3    2.06    0.34
   8  -5   3    2.47    0.38
  -8  -5  -3    2.17    0.43
  -8  -5  -3    2.19    0.42
   8   5  -3    2.59    0.37
   8   5  -3    2.22    0.37
   8  -5   3    2.41    0.31
   8  -5   3    2.52    0.37
   8  -5   3    1.50    0.35
   8   6   3    1.03    0.27
  -8  -6   3    0.93    0.33
   8  -6  -3    1.45    0.29
  -8  -6   3    1.22    0.35
   8  -6  -3    0.94    0.28
   8  -6   3    0.15    0.30
   8  -6   3    0.84    0.29
   8  -6   3    1.09    0.30
   8   6  -3    1.03    0.28
  -8  -6  -3    1.20    0.38
  -8  -6  -3    0.67    0.34
  -8  -7   3    6.52    0.75
  -8  -7   3    7.83    0.78
   8  -7  -3    8.04    0.61
  -8  -7  -3    7.62    0.69
  -8  -7  -3    7.70    0.72
   8  -7   3    7.53    0.69
   8   7  -3    7.81    0.64
   8  -7   3    7.17    0.64
  -8  -8   3    0.39    0.31
  -8  -8   3    0.17    0.32
  -8  -8  -3    0.14    0.27
   8  -8   3    0.08    0.30
  -8  -8  -3    0.40    0.33
  -8  -9   3    1.45    0.47
  -8  -9   3    1.32    0.45
  -8  -9  -3    1.61    0.42
  -8 -10   3    0.01    0.35
  -8 -10  -3    0.18    0.36
   9   0   3    0.34    0.21
   9   0  -3    0.22    0.21
  -9   0   3   -0.07    0.18
  -9   0  -3    0.19    0.19
  -9   0  -3    0.27    0.22
   9   0   3    0.10    0.18
  -9   0   3    0.13    0.13
  -9   0  -3   -0.04    0.15
   9   0  -3   -0.21    0.18
   9   0  -3   -0.02    0.17
   9   0   3   -0.01    0.19
   9   0  -3    0.00    0.19
   9  -1  -3    7.29    0.61
   9   1   3    7.73    0.63
  -9   1  -3    6.45    0.64
  -9   1  -3    9.03    0.64
  -9   1  -3    8.48    0.53
   9   1   3    8.24    0.63
   9  -1  -3    8.01    0.62
  -9  -1   3    7.04    0.64
  -9  -1   3    8.33    0.63
   9  -1  -3    7.81    0.60
   9  -1  -3    7.52    0.63
   9   1  -3    7.46    0.63
  -9   1   3    7.24    0.60
   9  -1   3    7.53    0.60
   9  -1   3    7.45    0.62
  -9   1   3    6.91    0.55
   9   1  -3    8.23    0.63
   9  -1   3    7.53    0.62
  -9  -1  -3    8.55    0.63
  -9  -1  -3    8.31    0.58
   9   1  -3    8.02    0.63
  -9  -1  -3    7.58    0.66
  -9   1   3    7.67    0.53
   9  -1   3    7.25    0.60
   9  -2  -3    0.33    0.23
   9   2   3    0.37    0.21
  -9  -2   3    0.67    0.29
  -9   2  -3    0.42    0.17
  -9  -2   3    0.25    0.24
   9  -2  -3    0.82    0.26
  -9   2  -3    0.68    0.25
   9   2   3    0.56    0.24
   9  -2  -3    0.10    0.22
   9  -2  -3    0.43    0.22
  -9   2  -3    0.41    0.22
   9   2  -3    0.54    0.27
  -9  -2  -3    0.71    0.28
  -9  -2  -3    0.55    0.23
   9   2  -3    0.50    0.25
  -9   2   3    0.25    0.21
   9  -2   3    0.20    0.21
  -9   2   3    0.57    0.17
   9  -2   3    0.46    0.24
   9  -2   3    0.54    0.23
   9   2  -3    0.38    0.24
  -9  -2  -3    0.17    0.25
   9  -2   3    0.28    0.24
  -9   3  -3    0.64    0.18
   9  -3  -3    1.15    0.29
  -9  -3   3    1.26    0.33
   9  -3  -3    0.89    0.27
   9  -3  -3    1.41    0.30
  -9  -3   3    1.21    0.32
  -9   3  -3    1.06    0.26
   9   3   3    1.18    0.29
   9  -3  -3    0.91    0.27
   9   3   3    1.14    0.26
   9  -3   3    0.91    0.26
  -9   3   3    1.03    0.18
  -9   3   3    1.50    0.27
   9  -3   3    1.33    0.31
   9   3  -3    0.97    0.30
  -9  -3  -3    1.28    0.36
   9   3  -3    1.12    0.29
   9  -3   3    1.00    0.29
  -9  -3  -3    0.98    0.30
  -9  -3  -3    1.16    0.35
   9  -3   3    1.10    0.30
   9   3  -3    1.44    0.32
   9  -4  -3    2.14    0.35
  -9  -4   3    2.99    0.46
   9   4   3    2.48    0.38
   9  -4  -3    1.88    0.35
  -9   4  -3    2.19    0.26
  -9   4  -3    2.22    0.34
   9  -4  -3    2.49    0.36
   9  -4  -3    2.70    0.37
  -9  -4   3    2.28    0.41
  -9  -4  -3    2.32    0.44
   9  -4   3    2.64    0.42
   9   4  -3    2.40    0.38
   9  -4   3    3.07    0.40
   9   4  -3    2.39    0.41
   9  -4   3    2.17    0.37
  -9  -4  -3    1.63    0.40
   9  -4   3    2.17    0.33
  -9  -5   3    0.99    0.34
   9  -5  -3    1.45    0.32
   9  -5  -3    1.12    0.28
   9   5   3    0.87    0.27
   9  -5  -3    0.87    0.29
   9  -5  -3    0.70    0.29
  -9  -5   3    1.46    0.39
   9  -5   3    0.94    0.31
   9  -5   3    0.95    0.26
   9   5  -3    1.02    0.30
   9   5  -3    0.62    0.28
  -9  -5  -3    0.67    0.33
   9  -5   3    0.77    0.33
  -9  -5  -3    0.99    0.35
   9  -6  -3    0.05    0.23
  -9  -6   3    0.46    0.32
   9  -6  -3    0.44    0.25
   9   6   3    0.06    0.21
   9  -6  -3    0.06    0.24
  -9  -6   3   -0.11    0.26
   9  -6   3    0.09    0.30
   9   6  -3   -0.18    0.22
  -9  -6  -3    0.31    0.30
  -9  -6  -3   -0.01    0.25
   9  -6   3    0.17    0.26
   9  -6   3    0.18    0.22
   9  -7  -3    1.31    0.33
  -9  -7   3    1.56    0.44
   9   7   3    1.36    0.28
  -9  -7   3    0.98    0.41
   9   7  -3    1.05    0.32
  -9  -7  -3    1.32    0.40
  -9  -7  -3    1.10    0.40
   9  -7   3    0.66    0.33
   9  -7   3    1.30    0.34
  -9  -8   3   -0.23    0.30
  -9  -8   3    0.18    0.38
  -9  -8  -3   -0.07    0.34
   9   8  -3   -0.02    0.23
  -9  -8  -3    0.06    0.29
   9  -8   3    0.18    0.33
  -9  -9   3   -0.71    0.34
  -9  -9   3    0.49    0.35
  -9  -9  -3    0.22    0.37
  10   0  -3    0.44    0.27
  10   0   3    0.66    0.27
 -10   0  -3    0.33    0.19
  10   0  -3    0.25    0.27
 -10   0  -3    0.34    0.23
  10   0   3    0.30    0.23
  10   0  -3    0.50    0.26
 -10   0   3    0.39    0.26
 -10   0  -3    0.82    0.27
  10   0   3    0.60    0.25
  10   1   3    0.23    0.23
  10  -1  -3   -0.23    0.24
 -10  -1   3    0.03    0.27
  10  -1  -3   -0.06    0.22
  10   1   3    0.54    0.27
  10  -1  -3    0.32    0.25
  10  -1  -3    0.44    0.25
 -10   1  -3    0.42    0.19
 -10  -1   3    0.24    0.27
 -10   1  -3    0.72    0.26
  10   1  -3    0.07    0.24
 -10   1   3    0.39    0.20
  10  -1   3    0.34    0.24
  10   1  -3   -0.26    0.22
 -10   1   3    0.16    0.24
 -10   1   3   -0.16    0.22
 -10  -1  -3    0.36    0.25
  10   1  -3    0.54    0.26
  10  -1   3    0.39    0.26
 -10  -1  -3    0.38    0.20
 -10  -1  -3    0.77    0.26
  10  -1   3   -0.23    0.22
  10  -2  -3    1.09    0.34
  10  -2  -3    1.08    0.32
 -10  -2   3    0.81    0.32
 -10   2  -3    1.27    0.24
  10   2   3    0.87    0.29
 -10   2  -3    1.68    0.33
  10  -2  -3    1.09    0.29
  10   2   3    1.03    0.31
 -10  -2   3    0.93    0.34
  10  -2  -3    1.41    0.35
 -10  -2  -3    1.37    0.35
 -10  -2  -3    1.30    0.31
 -10   2   3    1.08    0.24
  10  -2   3    1.05    0.32
  10   2  -3    1.39    0.38
  10   2  -3    0.73    0.34
  10   2  -3    0.44    0.30
 -10  -2  -3    1.64    0.36
  10  -2   3    1.27    0.32
 -10   2   3    1.49    0.33
  10  -2   3    0.74    0.29
  10  -3  -3    0.72    0.29
 -10  -3   3    0.67    0.33
  10  -3  -3    0.74    0.28
 -10   3  -3    1.05    0.28
 -10   3  -3    0.52    0.17
 -10  -3   3    0.28    0.31
  10  -3  -3    0.85    0.30
  10  -3  -3    0.89    0.31
  10   3   3    0.53    0.27
 -10  -3  -3    0.76    0.34
 -10  -3  -3    1.12    0.37
  10   3  -3    0.47    0.29
  10  -3   3    0.45    0.28
 -10   3   3    0.88    0.26
  10  -3   3    0.53    0.26
 -10   3   3    0.65    0.17
  10  -3   3    0.76    0.33
  10   3  -3    0.75    0.29
 -10   4  -3    8.44    0.66
 -10  -4   3    9.29    0.77
  10   4   3    8.61    0.72
  10  -4  -3    9.31    0.72
 -10  -4   3    7.98    0.82
 -10   4  -3    8.50    0.54
  10  -4  -3    9.10    0.71
  10  -4  -3    9.49    0.72
  10  -4   3    8.35    0.74
  10   4  -3    8.73    0.75
 -10  -4  -3    8.71    0.76
  10   4  -3    8.21    0.73
  10  -4   3    8.99    0.76
  10  -4   3    8.34    0.68
 -10  -4  -3    8.61    0.80
 -10  -5   3    0.47    0.33
  10  -5  -3    0.35    0.27
  10  -5  -3    0.12    0.28
  10  -5  -3    0.54    0.27
  10   5   3    0.44    0.26
 -10  -5   3    0.36    0.34
 -10   5  -3    0.64    0.26
  10  -5   3    0.31    0.32
 -10  -5  -3    0.39    0.33
  10  -5   3   -0.03    0.23
  10   5  -3    0.17    0.24
  10  -5   3    0.16    0.28
 -10  -5  -3    0.01    0.33
  10   5  -3    0.32    0.28
  10  -6  -3    0.08    0.30
  10   6   3    0.11    0.27
 -10  -6   3    0.71    0.37
 -10  -6   3    0.63    0.34
  10  -6  -3    0.12    0.27
  10  -6  -3    0.97    0.29
 -10  -6  -3    0.35    0.36
  10  -6   3   -0.02    0.27
  10   6  -3    0.47    0.30
  10  -6   3    0.18    0.35
 -10  -6  -3    0.67    0.38
  10  -6   3    0.16    0.25
 -10  -7   3    1.17    0.43
  10   7   3    0.81    0.27
  10  -7  -3    0.69    0.28
 -10  -7   3    0.72    0.35
  10  -7  -3    0.50    0.31
  10   7  -3    0.63    0.31
  10  -7   3    0.66    0.31
 -10  -7  -3    0.78    0.38
  10  -7   3    0.45    0.36
 -10  -7  -3    0.15    0.32
 -10  -8   3    1.49    0.50
 -10  -8   3    0.88    0.38
  10   8  -3    1.09    0.33
  10  -8   3    1.02    0.39
 -10  -8  -3    1.70    0.45
 -10  -8  -3    1.81    0.51
 -10  -9   3    2.99    0.64
 -10  -9   3    2.95    0.64
 -10  -9  -3    2.46    0.54
  10  -9   3    1.09    0.40
  11   0   3    0.06    0.24
  11   0  -3    0.23    0.30
 -11   0  -3    0.27    0.28
 -11   0   3   -0.20    0.20
 -11   0  -3   -0.08    0.18
  11   0   3    0.09    0.25
  11   0  -3    0.21    0.25
  11   0  -3   -0.10    0.25
  11   0   3    0.10    0.28
  11   1   3    3.53    0.52
  11  -1  -3    4.03    0.55
 -11   1  -3    3.30    0.49
  11  -1  -3    4.17    0.55
  11   1   3    3.90    0.52
 -11  -1   3    3.27    0.52
  11  -1  -3    3.75    0.48
 -11   1  -3    4.20    0.45
  11  -1   3    2.47    0.43
  11   1  -3    3.56    0.48
 -11   1   3    3.74    0.51
 -11   1   3    3.73    0.42
  11  -1   3    2.99    0.47
  11   1  -3    4.46    0.54
 -11  -1  -3    3.09    0.51
  11  -1   3    3.14    0.48
 -11  -1  -3    3.97    0.50
  11   1  -3    4.24    0.57
 -11  -1  -3    3.52    0.45
  11  -2  -3    1.15    0.37
  11  -2  -3    1.01    0.33
 -11  -2   3    1.36    0.38
  11  -2  -3    0.70    0.36
 -11  -2   3    1.36    0.40
  11   2   3    1.33    0.36
 -11   2  -3    1.29    0.26
 -11   2  -3    1.62    0.36
 -11  -2  -3    1.41    0.38
 -11   2   3    0.65    0.23
 -11  -2  -3    1.28    0.31
  11  -2   3    0.87    0.32
  11   2  -3    0.97    0.34
 -11   2   3    1.44    0.36
  11  -2   3    1.21    0.37
 -11  -2  -3    1.11    0.37
  11  -2   3    1.36    0.34
  11   2  -3    1.13    0.40
 -11  -3   3   27.21    1.79
 -11   3  -3   30.03    1.70
  11   3   3   34.76    1.80
  11  -3  -3   31.82    1.76
 -11  -3   3   32.24    1.79
  11  -3  -3   32.15    1.76
 -11   3  -3   29.73    1.49
  11  -3  -3   31.83    1.70
 -11  -3  -3   30.60    1.62
  11  -3   3   31.94    1.78
  11   3  -3   27.73    1.76
  11  -3   3   32.14    1.70
 -11  -3  -3   33.19    1.80
 -11  -3  -3   30.98    1.83
  11   3  -3   32.13    1.74
  11  -3   3   29.88    1.76
 -11   3   3   33.05    1.68
 -11   3   3   31.06    1.47
  11  -4  -3    5.87    0.62
 -11   4  -3    5.32    0.44
 -11  -4   3    6.71    0.76
 -11  -4   3    6.30    0.72
  11   4   3    4.53    0.59
  11  -4  -3    6.19    0.62
 -11   4  -3    5.15    0.55
  11  -4  -3    5.73    0.60
 -11  -4  -3    5.44    0.68
  11  -4   3    5.73    0.57
  11  -4   3    5.10    0.61
  11   4  -3    5.47    0.65
 -11   4   3    7.06    0.53
  11  -4   3    5.74    0.67
  11   4  -3    5.26    0.62
 -11  -4  -3    5.16    0.72
 -11  -5   3    0.09    0.32
  11  -5  -3   -0.07    0.26
  11   5   3   -0.09    0.22
  11  -5  -3    0.13    0.29
 -11   5  -3   -0.02    0.23
  11  -5  -3   -0.30    0.27
 -11  -5   3    0.17    0.30
 -11  -5  -3    0.04    0.32
  11  -5   3   -0.32    0.24
  11   5  -3   -0.03    0.27
 -11  -5  -3   -0.37    0.30
  11   5  -3   -0.17    0.25
  11  -5   3    0.13    0.28
  11  -5   3    0.26    0.34
  11  -6  -3    0.88    0.33
  11   6   3    0.02    0.27
 -11  -6   3    1.17    0.42
  11  -6  -3    1.07    0.37
  11  -6  -3    0.80    0.31
 -11  -6   3    0.93    0.42
  11  -6   3    0.91    0.38
 -11  -6  -3    0.85    0.43
  11  -6   3    0.97    0.38
  11   6  -3    0.51    0.31
 -11  -6  -3    0.80    0.41
  11  -6   3    0.60    0.27
 -11  -7   3    2.41    0.55
  11  -7  -3    1.25    0.36
 -11  -7   3    2.25    0.53
  11   7   3    2.01    0.37
  11  -7  -3    2.03    0.43
  11  -7   3    1.43    0.43
 -11  -7  -3    1.44    0.51
 -11  -7  -3    1.52    0.47
  11   7  -3    1.33    0.37
 -11  -8   3   -0.15    0.34
 -11  -8   3    0.30    0.41
  11  -8  -3    0.09    0.35
 -11  -8  -3    0.26    0.40
  11   8  -3   -0.15    0.24
  11  -8   3    0.31    0.37
 -11  -8  -3    0.05    0.35
  12   0   3    0.54    0.33
  12   0   3    0.34    0.29
  12   0  -3    0.63    0.33
 -12   0   3    0.15    0.26
 -12   0  -3    0.79    0.26
  12   0  -3    0.15    0.25
 -12   0   3    0.56    0.24
  12   0  -3    0.32    0.31
 -12   0  -3    0.48    0.30
 -12   1  -3    0.26    0.26
  12  -1  -3    0.12    0.32
 -12   1  -3    0.17    0.19
 -12  -1   3    0.11    0.27
  12  -1  -3    0.24    0.26
  12  -1  -3    0.12    0.28
  12   1   3    0.56    0.29
 -12  -1  -3    0.95    0.37
  12   1  -3   -0.23    0.21
 -12   1   3   -0.12    0.22
  12  -1   3    0.53    0.33
  12  -1   3    0.75    0.35
  12  -1   3    0.27    0.31
 -12  -1  -3    0.42    0.24
  12   1  -3    0.28    0.28
 -12   1   3   -0.07    0.20
  12   1  -3    0.47    0.35
  12  -2  -3    0.79    0.30
 -12  -2   3    1.28    0.42
  12   2   3    1.16    0.34
 -12   2  -3    1.04    0.28
 -12   2  -3    1.44    0.36
  12  -2  -3    1.35    0.41
  12  -2  -3    1.84    0.43
 -12  -2  -3    1.88    0.36
  12  -2   3    1.31    0.40
 -12   2   3    0.81    0.24
  12   2  -3    0.82    0.36
  12   2  -3    1.16    0.33
  12  -2   3    1.01    0.38
 -12   2   3    1.10    0.34
  12  -2   3    1.15    0.36
 -12  -2  -3    1.72    0.47
 -12   3  -3    5.09    0.48
 -12  -3   3    5.56    0.72
  12  -3  -3    5.87    0.66
 -12   3  -3    6.33    0.65
  12  -3  -3    6.46    0.70
  12   3   3    4.99    0.63
  12  -3  -3    5.57    0.62
 -12   3   3    4.97    0.43
 -12   3   3    5.91    0.61
 -12  -3  -3    7.00    0.70
 -12  -3  -3    6.73    0.81
  12   3  -3    7.09    0.78
  12   3  -3    5.16    0.62
  12  -3   3    5.89    0.70
  12  -3   3    4.87    0.57
  12  -3   3    4.53    0.63
  12  -4  -3    0.25    0.31
 -12   4  -3    0.08    0.27
 -12  -4   3    0.41    0.33
  12  -4  -3    0.18    0.33
  12  -4  -3   -0.07    0.27
  12   4   3    0.19    0.30
 -12   4  -3    0.37    0.20
 -12  -4  -3   -0.01    0.34
  12   4  -3    0.45    0.30
  12  -4   3    0.82    0.37
 -12  -4  -3    0.25    0.35
  12   4  -3    0.32    0.31
 -12   4   3    0.25    0.21
  12  -4   3    0.31    0.38
  12  -4   3    0.93    0.30
  12  -5  -3    0.64    0.31
  12   5   3    1.06    0.35
 -12   5  -3    0.83    0.21
 -12  -5   3    1.05    0.44
  12  -5  -3    1.17    0.37
 -12   5  -3    1.34    0.33
  12  -5  -3    0.78    0.34
  12   5  -3    1.22    0.40
  12  -5   3    0.86    0.32
  12  -5   3    1.28    0.41
 -12  -5  -3    1.16    0.44
 -12  -5  -3    1.60    0.49
  12  -5   3    1.11    0.46
 -12  -6   3    1.44    0.48
  12  -6  -3    1.85    0.45
  12   6   3    2.02    0.46
  12  -6  -3    1.79    0.40
 -12  -6  -3    3.12    0.60
  12  -6   3    2.02    0.51
  12   6  -3    1.35    0.43
  12  -6   3    1.66    0.46
 -12  -6  -3    2.28    0.54
 -12  -7   3    0.57    0.39
  12   7   3    0.09    0.26
  12  -7  -3    0.36    0.35
 -12  -7  -3   -0.15    0.39
  12   7  -3   -0.30    0.27
 -12  -7  -3   -0.71    0.30
  12  -7   3    0.63    0.43
  12  -8  -3    0.24    0.38
 -12  -8   3    0.58    0.47
 -12  -8  -3    0.32    0.39
  12   8  -3    0.56    0.32
  12  -8   3    0.51    0.39
 -12  -8  -3   -0.19    0.42
 -13   0   3    0.15    0.21
  13   0  -3    0.18    0.29
  13   0  -3   -0.20    0.26
  13   0  -3    0.22    0.28
 -13   0  -3   -0.32    0.21
 -13   0  -3    0.12    0.29
 -13   0   3    0.33    0.28
  13   0   3   -0.04    0.25
  13  -1  -3    0.71    0.32
 -13   1  -3    0.33    0.29
 -13  -1   3    0.18    0.28
  13   1   3    0.78    0.35
  13  -1  -3    0.86    0.34
  13  -1  -3    0.58    0.35
 -13   1  -3    1.15    0.30
 -13   1   3    0.92    0.30
  13  -1   3    0.75    0.35
  13  -1   3    0.02    0.32
  13   1  -3    0.93    0.36
 -13  -1  -3    0.66    0.31
  13   1  -3    1.16    0.40
 -13   1   3    0.50    0.28
 -13  -1  -3    0.58    0.35
  13  -2  -3    1.25    0.41
  13  -2  -3    1.88    0.43
  13   2   3    1.49    0.43
  13  -2  -3    1.33    0.38
 -13   2  -3    1.26    0.36
 -13  -2   3    1.00    0.38
 -13   2  -3    1.15    0.30
 -13   2   3    1.20    0.29
  13  -2   3    1.38    0.38
  13   2  -3    1.56    0.43
  13  -2   3    0.73    0.37
 -13   2   3    1.07    0.32
 -13  -2  -3    0.94    0.33
  13   2  -3    1.35    0.42
 -13  -2  -3    1.41    0.45
  13  -2   3    0.85    0.37
  13   3   3   -0.18    0.29
 -13  -3   3    0.02    0.32
  13  -3  -3    0.04    0.31
 -13   3  -3   -0.01    0.18
  13  -3  -3   -0.19    0.26
  13  -3  -3   -0.14    0.28
 -13   3  -3   -0.08    0.27
  13  -3   3   -0.40    0.31
 -13   3   3    0.31    0.24
 -13   3   3   -0.01    0.15
  13  -3   3    0.12    0.29
  13   3  -3    0.13    0.29
 -13  -3  -3   -0.35    0.23
  13   3  -3    0.04    0.29
 -13  -3  -3   -0.10    0.31
  13  -3   3    0.02    0.32
 -13   4  -3   -0.20    0.19
  13  -4  -3    0.59    0.33
  13  -4  -3   -0.28    0.24
 -13  -4   3    0.24    0.36
 -13   4  -3   -0.07    0.27
  13   4   3    0.27    0.32
  13  -4  -3   -0.41    0.28
 -13  -4  -3    0.15    0.35
  13   4  -3    0.43    0.33
  13   4  -3   -0.08    0.30
  13  -4   3   -0.38    0.33
 -13   4   3    0.29    0.23
  13  -4   3   -0.44    0.25
  13  -4   3   -0.01    0.31
  13  -5  -3    0.42    0.30
 -13  -5   3   -0.07    0.34
  13   5   3    0.87    0.37
  13  -5  -3    0.29    0.32
 -13   5  -3    0.36    0.27
  13  -5  -3   -0.11    0.36
  13  -5   3    0.22    0.40
  13  -5   3   -0.08    0.34
  13   5  -3    0.30    0.32
 -13  -5  -3   -0.01    0.38
  13  -5   3   -0.13    0.28
  13   6   3   -0.09    0.32
 -13  -6   3    0.18    0.36
  13  -6  -3    0.33    0.38
  13  -6  -3    0.46    0.32
  13  -6   3    0.29    0.40
 -13  -6  -3    0.77    0.42
  13  -6   3    0.00    0.40
  13   6  -3    0.38    0.35
 -13  -7   3    0.36    0.41
  13  -7  -3   -0.30    0.36
  13   7   3    0.05    0.26
 -13  -7  -3    0.37    0.42
  13  -7   3   -0.36    0.39
  13   7  -3    0.21    0.33
 -14   0  -3   -0.27    0.25
  14   0   3    0.21    0.32
 -14   0   3    0.07    0.25
 -14   0   3   -0.19    0.28
  14   0  -3    0.01    0.25
 -14   0  -3    0.01    0.29
  14   0  -3    0.21    0.32
  14   1   3    2.13    0.52
 -14   1  -3    1.82    0.44
 -14  -1   3    1.53    0.46
  14  -1  -3    1.41    0.44
  14  -1  -3    1.59    0.43
 -14   1  -3    2.31    0.39
 -14  -1   3    2.35    0.47
 -14  -1  -3    2.38    0.53
 -14  -1  -3    1.25    0.36
  14   1  -3    0.94    0.38
 -14   1   3    0.85    0.30
  14  -1   3    2.01    0.47
  14   1  -3    1.80    0.46
 -14   1   3    1.49    0.39
 -14  -2   3    5.87    0.77
 -14   2  -3    6.26    0.74
  14   2   3    5.12    0.68
  14  -2  -3    6.19    0.75
  14  -2  -3    6.06    0.71
  14  -2  -3    5.44    0.65
 -14   2  -3    5.61    0.55
  14   2  -3    3.70    0.58
  14  -2   3    6.76    0.81
 -14   2   3    5.45    0.54
 -14  -2  -3    5.80    0.66
 -14  -2  -3    4.79    0.72
  14   2  -3    5.05    0.70
 -14   2   3    5.44    0.64
 -14  -3   3   -0.01    0.32
  14   3   3    0.14    0.35
 -14   3  -3   -0.28    0.27
  14  -3  -3    0.33    0.34
  14  -3  -3   -0.28    0.25
 -14   3  -3    0.21    0.23
  14  -3  -3    0.14    0.37
  14  -3   3   -0.38    0.27
  14  -3   3   -0.09    0.32
 -14   3   3   -0.20    0.17
 -14  -3  -3    0.20    0.37
  14  -3   3    0.49    0.39
  14   3  -3    0.10    0.34
  14   3  -3    0.38    0.32
 -14   3   3    0.16    0.27
 -14  -3  -3    0.08    0.27
  14  -4  -3   -0.19    0.35
  14  -4  -3    0.59    0.34
 -14   4  -3    0.34    0.33
 -14  -4   3    0.00    0.37
  14   4   3    0.08    0.28
  14  -4  -3    0.90    0.38
 -14   4  -3    0.30    0.23
  14   4  -3    0.55    0.33
  14   4  -3    0.38    0.35
  14  -4   3   -0.58    0.36
 -14   4   3    0.45    0.20
 -14   4   3    0.44    0.27
 -14  -4  -3    0.26    0.40
  14  -4   3    1.33    0.39
 -14  -5   3    0.02    0.37
  14   5   3    0.38    0.37
  14  -5  -3    0.23    0.40
  14  -5  -3    0.03    0.32
  14  -5  -3    0.33    0.37
  14  -5   3   -0.06    0.36
 -14  -5  -3    0.81    0.49
  14  -5   3    0.21    0.44
  14   5  -3    0.28    0.35
 -14  -6   3    0.15    0.40
  14   6   3   -0.20    0.33
  14  -6  -3    0.10    0.31
  14  -6  -3   -0.05    0.40
  14  -6   3   -0.08    0.38
  14   6  -3    0.26    0.36
 -14  -6  -3   -0.44    0.36
  14  -6   3   -0.16    0.44
  15   0  -3    0.36    0.38
 -15   0   3    0.31    0.27
 -15   0  -3   -0.03    0.33
 -15   0   3   -0.15    0.28
  15   0   3    0.21    0.35
 -15   0  -3   -0.13    0.27
  15   0  -3    0.16    0.30
  15   1   3    0.32    0.38
 -15   1  -3    0.35    0.36
 -15  -1   3    0.05    0.32
  15  -1  -3    0.00    0.33
 -15  -1   3    0.35    0.30
 -15   1  -3    0.77    0.32
  15  -1  -3    0.54    0.34
 -15   1   3    0.05    0.28
  15   1  -3   -0.02    0.32
 -15  -1  -3    0.71    0.39
  15  -1   3    0.38    0.40
  15   1  -3   -0.12    0.30
 -15   1   3    0.31    0.28
 -15  -1  -3    0.42    0.30
 -15   2  -3    0.15    0.32
 -15  -2   3    0.33    0.31
 -15   2  -3    0.75    0.26
  15  -2  -3   -0.37    0.31
 -15  -2   3    0.38    0.38
  15  -2  -3   -0.13    0.30
  15   2   3    0.36    0.38
  15  -2   3   -0.06    0.33
  15   2  -3    0.50    0.33
 -15  -2  -3   -0.45    0.25
  15   2  -3    0.12    0.33
 -15   2   3    0.31    0.26
 -15  -2  -3    0.28    0.37
 -15   2   3    0.14    0.27
 -15   3  -3    0.30    0.27
  15  -3  -3    1.06    0.41
 -15  -3   3    0.36    0.40
 -15   3  -3    0.50    0.37
  15  -3  -3    1.06    0.40
  15  -3  -3    0.88    0.45
  15   3   3    0.81    0.43
  15   3  -3    0.79    0.39
 -15   3   3    0.89    0.27
 -15   3   3    0.42    0.30
 -15  -3  -3    1.48    0.50
  15  -3   3    1.00    0.47
  15   3  -3    0.73    0.35
 -15  -3  -3    0.93    0.36
 -15   4  -3    0.05    0.33
  15  -4  -3    0.38    0.38
  15  -4  -3    1.66    0.50
  15  -4  -3    0.20    0.41
  15   4   3    1.13    0.38
 -15   4  -3    0.49    0.26
 -15  -4   3    0.78    0.51
 -15  -4  -3    0.94    0.52
  15  -4   3    1.31    0.43
 -15   4   3    0.33    0.22
  15   4  -3    0.42    0.42
  15  -5  -3    0.44    0.40
  15   5   3    0.95    0.46
 -15  -5   3    0.48    0.47
  15  -5  -3    0.09    0.36
  15  -5  -3    1.15    0.51
  15  -5   3    0.53    0.44
  15  -5   3    1.44    0.55
 -15  -5  -3    1.04    0.47
  15   5  -3    0.41    0.40
 -16   0  -3    0.19    0.38
 -16   0  -3    0.22    0.29
  16   0  -3    0.17    0.33
  16   0  -3   -0.55    0.30
 -16   0   3   -0.27    0.29
 -16   0   3    0.75    0.32
  16   0   3    0.41    0.41
  16   1   3    0.75    0.44
 -16  -1   3    0.75    0.36
 -16   1  -3    0.13    0.28
  16  -1  -3    0.37    0.35
 -16   1  -3    0.26    0.36
 -16  -1   3    0.52    0.38
  16  -1  -3    0.05    0.36
  16   1  -3    0.35    0.35
  16   1  -3    0.22    0.33
 -16  -1  -3    0.21    0.37
  16  -1   3    0.38    0.40
 -16  -1  -3    0.17    0.34
 -16   1   3    0.33    0.30
 -16  -2   3    5.77    0.83
  16  -2  -3    7.41    0.82
 -16   2  -3    7.84    0.86
  16  -2  -3    6.50    0.82
  16   2   3    6.58    0.83
 -16  -2   3    7.94    0.84
  16   2  -3    6.56    0.84
 -16  -2  -3    7.24    0.81
  16  -2   3    7.09    0.89
 -16   2   3    8.84    0.89
 -16   2   3    7.49    0.67
 -16  -2  -3    5.84    0.86
  16  -3  -3    0.37    0.34
  16  -3  -3    0.05    0.37
 -16  -3   3   -0.26    0.29
 -16   3  -3   -0.36    0.24
 -16  -3   3   -0.16    0.39
  16   3   3    1.01    0.41
 -16   3  -3   -0.30    0.32
  16   3  -3   -0.15    0.36
 -16  -3  -3    0.14    0.35
 -16  -3  -3   -0.33    0.43
 -16   3   3    0.21    0.25
 -16   3   3   -0.42    0.27
  16  -3   3    0.73    0.38
   0   0   4  279.01   13.04
   0   0  -4  276.75   12.93
   0   0  -4  288.81   11.79
   0   0   4  289.17   12.93
   0   0   4  276.48   11.79
   0   0  -4  271.80   13.04
   0   0  -4  298.93   13.04
   0   1  -4   -0.14    0.14
   0  -1   4   -0.03    0.12
   0  -1  -4   -0.19    0.05
   0  -1   4   -0.24    0.10
   0   1  -4   -0.20    0.08
   0  -1  -4    0.00    0.10
   0   1   4    0.03    0.07
   0  -1   4   -0.14    0.12
   0   1   4   -0.15    0.07
   0  -1  -4   -0.17    0.11
   0   1  -4   -0.16    0.10
   0   1  -4   -0.14    0.08
   0   1   4   -0.03    0.09
   0  -1  -4   -0.08    0.07
   0  -1  -4   -0.17    0.07
   0  -1   4   -0.22    0.08
   0   2  -4  968.11   44.81
   0   2  -4 1000.00   45.18
   0  -3   4    0.01    0.11
   0   3  -4   -0.12    0.06
   0  -3   4    0.14    0.12
   0  -3   4   -0.12    0.12
   0  -3   4    0.01    0.09
   0   3  -4    0.02    0.12
   0  -4   4   25.78    1.26
   0  -4   4   25.91    1.27
   0   4  -4   25.52    1.25
   0  -4   4   24.70    1.27
   0   4  -4   25.59    1.24
   0  -4   4   24.58    1.27
   0  -5   4   -0.06    0.12
   0  -5   4    0.03    0.10
   0  -5   4    0.09    0.15
   0  -6   4    0.26    0.15
   0  -6   4    0.10    0.12
   0  -7   4    0.06    0.14
   0  -8  -4    0.52    0.23
   0  -8   4    0.93    0.22
   0  -9  -4   -0.11    0.20
   1   0   4  156.25    7.36
  -1   0   4  164.20    7.13
   1   0  -4  164.21    7.41
  -1   0  -4  154.73    7.42
   1   0  -4  161.54    7.36
  -1   0   4  147.76    7.35
  -1   0  -4  156.15    6.71
  -1   0  -4  172.17    7.41
   1   0  -4  172.84    7.35
   1   0  -4  155.42    7.12
   1   0   4  159.81    6.70
  -1   0  -4  160.54    7.36
   1   0   4  150.13    7.35
   1   0   4  151.49    7.41
  -1   0   4  167.85    7.36
  -1   0  -4  170.91    7.36
  -1   0   4  159.81    7.41
  -1   1  -4  105.26    4.94
   1   1   4  111.11    4.95
   1  -1  -4   97.70    4.94
   1  -1  -4  104.94    4.78
   1   1   4  108.10    4.91
  -1  -1   4  112.49    4.97
  -1  -1   4  108.16    4.76
  -1   1  -4  113.63    4.93
   1  -1  -4  106.36    4.94
  -1  -1   4  105.33    4.97
   1  -1  -4  103.36    4.91
   1   1   4  103.13    4.92
  -1  -1   4  102.47    4.93
   1  -1  -4  119.52    4.91
  -1  -1   4  110.65    4.94
  -1   1  -4  111.58    4.97
  -1   1  -4  104.82    4.49
  -1   1   4  102.10    4.90
   1  -1   4  108.73    4.94
   1  -1   4  110.42    4.97
   1   1  -4   92.53    4.93
   1   1  -4  117.18    4.98
  -1  -1  -4  111.71    4.92
  -1  -1  -4  107.89    4.95
  -1   1   4  106.68    4.91
  -1  -1  -4  107.79    4.48
   1  -1   4  103.68    4.98
   1   1  -4   98.39    4.75
   1   1  -4  105.76    4.96
   1  -1   4  109.52    4.93
  -1   1   4  105.80    4.47
  -1  -1  -4  105.05    4.95
  -1  -1  -4  103.22    4.92
   1   1  -4  108.76    4.92
   1  -1   4  103.55    4.49
  -1  -2   4  940.50   40.10
  -1  -2   4  822.33   39.75
  -1   2  -4  837.92   39.75
  -1  -2   4  876.50   38.44
  -1   2  -4  897.78   40.08
   1  -2   4  847.03   40.09
   1   2  -4  886.79   40.09
  -1   3  -4    1.86    0.21
  -1   3  -4    2.01    0.19
  -1  -3   4    2.05    0.21
  -1  -3   4    1.79    0.21
  -1  -3   4    1.99    0.22
  -1  -3   4    1.79    0.21
   1  -3  -4    1.92    0.22
   1   3  -4    1.68    0.22
   1  -3   4    2.02    0.21
   1   3  -4    2.11    0.18
   1  -3   4    1.94    0.20
   1   3  -4    1.24    0.17
   1  -3   4    2.12    0.21
   1  -3   4    1.95    0.22
  -1  -4   4   11.56    0.68
   1  -4  -4   11.54    0.66
  -1  -4   4   11.94    0.67
  -1  -4   4   10.64    0.65
  -1  -4   4   12.25    0.65
   1  -4   4   12.85    0.68
   1  -4   4   11.77    0.65
   1   4  -4   12.36    0.63
   1  -4   4   11.06    0.64
  -1  -5   4    0.30    0.12
   1  -5  -4    0.38    0.16
  -1  -5   4    0.20    0.16
  -1  -5   4    0.20    0.13
   1  -5   4    0.35    0.13
  -1  -6   4    1.38    0.23
   1  -6  -4    1.15    0.21
  -1  -6   4    1.40    0.24
  -1  -6   4    1.23    0.22
   1  -6   4    1.02    0.19
  -1  -7   4    0.26    0.16
  -1  -7   4    0.28    0.18
   1  -7  -4    0.27    0.17
  -1  -7   4    0.35    0.22
   1  -7   4    0.13    0.15
  -1  -8   4   10.66    0.76
  -1  -8   4   12.83    0.79
   1  -8  -4   14.04    0.77
   1  -8   4   12.14    0.75
   2   0   4  112.36    5.06
  -2   0   4  117.97    5.03
  -2   0   4  107.18    5.02
   2   0  -4  108.40    5.02
  -2   0   4  111.37    4.86
   2   0  -4  106.28    5.05
  -2   0  -4  112.99    5.06
   2   0   4  110.98    5.03
  -2   0   4  104.19    5.04
  -2   0  -4  107.56    5.02
   2   0  -4  103.86    4.85
  -2   0  -4  107.83    4.58
   2   0  -4  104.06    5.02
  -2   0  -4  105.59    5.03
  -2   0  -4  106.68    5.06
   2   0   4  110.32    5.02
   2   0  -4  111.76    5.06
   2   0   4  103.71    4.57
   2   0   4  112.22    5.06
   2  -1  -4   82.00    4.03
  -2  -1   4   86.25    4.06
  -2   1  -4   88.29    4.03
  -2  -1   4   89.33    4.06
  -2   1  -4   78.69    4.03
   2  -1  -4   89.54    4.04
   2   1   4   87.08    4.03
   2  -1  -4   88.46    4.01
  -2   1  -4   88.39    4.05
   2  -1  -4   91.05    4.01
   2   1   4   90.86    4.04
   2  -1  -4   85.34    3.90
  -2  -1   4   86.48    3.89
  -2   1  -4   87.06    3.67
  -2  -1   4   87.10    4.03
   2   1   4   90.83    4.02
   2   1  -4   89.12    4.06
   2  -1   4   84.48    3.66
   2  -1   4   87.78    4.03
  -2   1   4   77.34    4.01
   2   1  -4   81.85    3.89
   2   1  -4   86.20    4.03
  -2  -1  -4   87.30    4.04
  -2  -1  -4   85.06    4.05
   2  -1   4   89.44    4.03
   2   1  -4   86.18    4.05
  -2  -1  -4   89.51    4.02
  -2  -1  -4   85.43    4.03
  -2  -1  -4   86.45    3.67
   2   1  -4   95.40    4.04
  -2   1   4   91.13    4.01
   2  -1   4   75.20    4.05
   2  -1   4   91.38    4.06
  -2   1   4   82.37    3.90
  -2  -2   4   92.50    4.30
  -2  -2   4   88.05    4.32
  -2   2  -4   96.86    4.29
   2  -2  -4   89.45    4.16
  -2   2  -4   94.65    4.31
  -2  -2   4   92.03    4.29
  -2  -2   4   95.40    4.33
  -2  -2   4   92.69    4.14
   2   2   4   93.02    4.27
   2   2   4   89.29    4.26
  -2   2  -4   89.00    4.30
  -2  -2  -4   91.01    4.30
   2   2  -4   88.84    4.13
  -2  -2  -4   94.75    4.27
   2   2  -4   94.46    4.30
   2  -2   4   95.28    4.31
   2  -2   4   96.36    4.30
  -2  -2  -4   91.49    4.29
  -2   2   4   93.86    4.17
   2  -2   4   91.45    4.33
  -2  -2  -4   86.58    4.30
   2  -2   4   90.58    4.32
   2   2  -4   95.60    4.28
  -2  -3   4   15.79    0.83
  -2   3  -4   16.86    0.81
  -2  -3   4   14.82    0.83
  -2  -3   4   14.88    0.77
  -2   3  -4   14.67    0.82
   2  -3  -4   15.20    0.80
  -2  -3   4   16.21    0.84
  -2  -3   4   16.05    0.83
   2   3  -4   15.49    0.78
  -2  -3  -4   17.26    0.81
   2  -3   4   15.14    0.83
   2   3  -4   15.66    0.83
   2  -3   4   16.14    0.83
   2   3  -4   16.52    0.81
  -2  -3  -4   16.19    0.82
   2  -3   4   13.38    0.81
   2   3  -4   13.44    0.84
   2  -3   4   16.58    0.84
  -2  -4   4   22.58    1.19
  -2  -4   4   22.96    1.19
  -2  -4   4   24.99    1.20
   2  -4  -4   22.64    1.15
   2   4  -4   22.72    1.19
   2   4  -4   24.17    1.16
   2  -4   4   22.40    1.17
   2  -4   4   23.40    1.19
   2  -4   4   23.09    1.18
   2  -4   4   23.36    1.17
  -2  -5   4    6.97    0.49
  -2  -5   4    6.54    0.48
   2  -5  -4    7.01    0.46
  -2  -5   4    6.06    0.46
   2   5  -4    7.33    0.42
   2   5  -4    7.39    0.47
   2  -5   4    6.99    0.46
   2  -5   4    6.75    0.46
  -2  -6   4    0.38    0.21
  -2  -6   4    0.41    0.16
  -2  -6   4    0.92    0.20
   2  -6  -4    0.53    0.16
   2  -6   4    0.62    0.16
  -2  -7   4    0.13    0.19
   2  -7  -4    0.41    0.17
  -2  -7   4   -0.03    0.21
  -2  -7   4    0.18    0.17
   2  -7   4    0.31    0.16
  -2  -8   4    0.13    0.18
  -2  -8   4   -0.52    0.22
  -2  -8   4   -0.03    0.21
   2  -8   4   -0.03    0.15
  -2  -9   4    0.33    0.26
  -2 -10   4    0.26    0.30
  -2 -11   4   -0.52    0.29
  -3   0   4   39.23    1.78
  -3   0  -4   36.01    1.78
  -3   0  -4   40.49    1.79
  -3   0   4   36.30    1.75
   3   0  -4   34.99    1.77
   3   0   4   34.80    1.77
  -3   0  -4   33.22    1.77
   3   0  -4   38.39    1.77
   3   0   4   36.20    1.77
   3   0   4   38.51    1.78
  -3   0   4   37.40    1.71
  -3   0  -4   36.37    1.60
   3   0  -4   35.73    1.71
  -3   0  -4   35.62    1.77
   3   0   4   39.23    1.78
   3   0  -4   34.48    1.76
   3   0  -4   35.10    1.77
   3  -1  -4    5.24    0.37
  -3  -1   4    4.84    0.37
  -3   1  -4    5.29    0.32
   3  -1  -4    6.03    0.36
  -3   1  -4    5.61    0.39
   3  -1  -4    5.10    0.35
  -3  -1   4    4.63    0.38
  -3  -1   4    5.50    0.37
  -3  -1   4    5.73    0.36
  -3   1  -4    5.53    0.36
   3  -1  -4    5.15    0.36
  -3   1  -4    5.47    0.33
   3  -1  -4    6.13    0.35
   3   1   4    5.80    0.37
   3   1   4    4.52    0.36
  -3  -1   4    4.53    0.35
   3   1   4    4.95    0.34
  -3  -1  -4    5.47    0.40
   3   1  -4    5.53    0.39
  -3  -1  -4    5.14    0.38
   3  -1   4    5.68    0.38
  -3   1   4    4.10    0.33
   3  -1   4    5.47    0.37
   3  -1   4    5.36    0.37
   3  -1   4    5.52    0.38
  -3  -1  -4    5.74    0.36
   3   1  -4    4.78    0.37
   3   1  -4    5.54    0.37
   3   1  -4    6.35    0.38
  -3  -1  -4    5.50    0.33
  -3  -1  -4    5.25    0.35
   3   1  -4    5.47    0.35
  -3   1   4    5.66    0.35
  -3   1   4    4.96    0.36
  -3   1   4    5.53    0.33
  -3   2  -4    0.68    0.12
  -3   2  -4    0.77    0.17
  -3   2  -4    0.94    0.19
  -3   2  -4    0.76    0.13
   3   2   4    0.62    0.14
  -3  -2   4    0.78    0.18
   3  -2  -4    0.88    0.14
  -3  -2   4    0.99    0.18
  -3  -2   4    0.66    0.16
  -3  -2   4    0.84    0.17
   3   2   4    0.94    0.15
   3   2   4    0.68    0.12
   3  -2  -4    0.76    0.16
  -3   2  -4    1.07    0.16
  -3  -2   4    0.74    0.15
  -3  -2  -4    0.93    0.19
   3  -2   4    0.68    0.17
   3  -2   4    0.82    0.17
   3   2  -4    0.83    0.14
   3  -2   4    0.76    0.16
  -3  -2  -4    0.27    0.16
  -3  -2  -4    0.87    0.15
   3  -2   4    0.91    0.17
   3   2  -4    0.86    0.18
   3   2  -4    0.60    0.18
  -3  -2  -4    0.62    0.14
  -3   2   4    0.71    0.15
  -3  -3   4   31.30    1.75
  -3  -3   4   35.34    1.76
   3  -3  -4   35.57    1.68
  -3   3  -4   34.08    1.73
  -3   3  -4   37.81    1.73
  -3  -3   4   36.21    1.76
   3   3   4   36.40    1.70
  -3  -3   4   36.28    1.67
   3   3  -4   35.82    1.75
  -3  -3  -4   36.85    1.74
   3  -3   4   37.71    1.75
   3  -3   4   34.34    1.75
  -3  -3  -4   37.09    1.73
   3  -3   4   34.79    1.74
   3   3  -4   35.06    1.76
   3   3  -4   34.37    1.73
  -3  -3  -4   35.85    1.74
  -3  -3  -4   34.09    1.74
  -3   3   4   36.59    1.70
   3   3  -4   35.49    1.68
  -3  -4   4   26.25    1.28
  -3   4  -4   24.36    1.22
   3  -4  -4   24.43    1.21
  -3   4  -4   25.22    1.22
  -3  -4   4   23.50    1.26
  -3  -4   4   25.32    1.19
  -3  -4   4   25.36    1.28
   3  -4   4   25.95    1.26
   3  -4   4   22.94    1.24
  -3  -4  -4   24.13    1.25
   3   4  -4   25.46    1.23
   3   4  -4   23.02    1.19
   3  -4   4   24.14    1.27
   3   4  -4   24.51    1.28
  -3  -5   4    0.35    0.19
  -3  -5   4    0.24    0.15
   3  -5  -4    0.34    0.14
  -3  -5   4    0.18    0.15
   3  -5   4    0.33    0.19
   3   5  -4    0.15    0.15
   3  -5   4    0.44    0.16
   3   5  -4    0.24    0.10
  -3  -5  -4    0.20    0.15
  -3  -6   4    1.37    0.26
   3  -6  -4    0.91    0.19
  -3  -6   4    0.76    0.22
  -3  -6   4    1.53    0.27
   3  -6   4    0.89    0.20
  -3  -7   4    0.65    0.28
  -3  -7   4    0.83    0.26
  -3  -7   4    0.67    0.25
   3  -7  -4    1.32    0.22
   3  -7   4    1.35    0.24
   3  -8  -4    0.29    0.18
  -3  -8   4    0.58    0.27
  -3  -8   4    0.32    0.25
  -3  -8   4    0.16    0.22
   3  -8   4    0.27    0.18
  -3  -9   4    1.97    0.39
  -3  -9   4    2.02    0.38
  -3 -10   4   -0.27    0.28
  -3 -11   4    0.18    0.33
   4   0   4  249.25   10.97
  -4   0  -4  264.70   10.97
   4   0  -4  258.54   12.11
  -4   0   4  277.25   11.65
  -4   0  -4  260.66   12.12
   4   0  -4  286.84   12.04
  -4   0   4  266.68   12.01
   4   0   4  269.51   12.13
   4   0  -4  266.21   12.03
  -4   0  -4  266.49   12.12
   4   0   4  260.61   12.12
   4   0  -4  255.72   11.64
  -4   0  -4  262.08   12.03
   4   0   4  252.77   12.03
   4   0   4  243.74   12.03
  -4   0  -4  244.84   11.63
   4   0  -4  266.37   12.11
   4   1   4    2.31    0.26
  -4  -1   4    3.31    0.30
   4  -1  -4    3.04    0.27
  -4   1  -4    2.58    0.25
  -4   1  -4    2.73    0.30
  -4  -1   4    2.43    0.26
   4  -1  -4    3.67    0.28
  -4   1  -4    2.97    0.25
  -4  -1   4    3.35    0.34
   4   1   4    2.52    0.28
  -4   1  -4    3.09    0.26
  -4  -1   4    2.94    0.27
   4  -1  -4    3.46    0.29
  -4  -1   4    3.07    0.30
   4  -1  -4    2.85    0.28
   4  -1  -4    3.08    0.27
  -4  -1  -4    3.17    0.27
  -4  -1  -4    2.81    0.26
  -4   1   4    2.85    0.26
   4   1  -4    2.87    0.28
   4  -1   4    2.12    0.26
   4   1  -4    2.70    0.28
  -4   1   4    3.12    0.25
   4   1  -4    2.75    0.29
   4  -1   4    2.98    0.30
  -4  -1  -4    2.53    0.25
  -4  -1  -4    2.38    0.31
  -4   1   4    3.31    0.31
   4   1  -4    2.76    0.26
   4   1  -4    2.84    0.30
  -4  -1  -4    3.19    0.31
   4  -1   4    2.33    0.27
   4  -1   4    3.09    0.28
  -4   1   4    2.89    0.26
  -4  -2   4    1.83    0.23
  -4  -2   4    1.41    0.23
   4  -2  -4    1.34    0.19
  -4   2  -4    1.76    0.22
   4  -2  -4    1.71    0.20
   4   2   4    1.49    0.19
  -4   2  -4    1.56    0.17
  -4   2  -4    1.42    0.22
   4   2   4    1.46    0.21
   4  -2  -4    1.44    0.18
  -4   2  -4    1.47    0.18
   4   2   4    1.79    0.22
  -4   2  -4    1.04    0.17
  -4  -2   4    2.05    0.25
   4  -2  -4    1.39    0.21
  -4  -2   4    1.60    0.20
  -4  -2  -4    1.36    0.24
   4  -2   4    1.38    0.21
   4  -2   4    1.67    0.22
  -4  -2  -4    1.45    0.24
   4   2  -4    1.50    0.24
   4   2  -4    1.43    0.22
  -4  -2  -4    1.45    0.20
  -4  -2  -4    0.98    0.18
  -4   2   4    1.76    0.21
   4  -2   4    1.34    0.20
   4   2  -4    0.94    0.19
   4   2  -4    1.39    0.21
   4  -2   4    1.41    0.21
  -4  -3   4    2.59    0.32
  -4  -3   4    4.40    0.33
  -4   3  -4    3.89    0.35
  -4  -3   4    3.30    0.35
   4  -3  -4    3.81    0.33
   4   3   4    3.66    0.30
  -4  -3   4    3.82    0.36
  -4   3  -4    3.55    0.26
  -4   3  -4    3.78    0.30
   4  -3   4    4.04    0.34
  -4  -3  -4    3.44    0.34
   4   3  -4    3.86    0.35
   4   3  -4    3.32    0.31
   4   3  -4    3.21    0.34
  -4  -3  -4    3.62    0.36
   4  -3   4    3.66    0.33
   4  -3   4    3.90    0.33
  -4   3   4    3.48    0.32
   4   3  -4    4.19    0.34
  -4  -3  -4    4.02    0.33
  -4  -4   4   21.25    1.22
   4  -4  -4   23.44    1.16
  -4  -4   4   25.44    1.25
  -4   4  -4   23.02    1.18
  -4  -4   4   23.26    1.23
   4   4   4   24.60    1.16
  -4   4  -4   24.01    1.17
  -4  -4   4   24.28    1.16
   4   4  -4   22.62    1.21
  -4   4   4   23.67    1.18
   4  -4   4   22.24    1.20
   4   4  -4   21.88    1.18
   4  -4   4   22.56    1.21
   4  -4   4   25.34    1.22
   4   4  -4   23.31    1.23
  -4  -4  -4   20.95    1.19
  -4  -4  -4   22.86    1.22
   4   4  -4   22.85    1.17
  -4  -4  -4   23.53    1.21
  -4  -5   4    2.13    0.30
  -4  -5   4    2.01    0.25
  -4  -5   4    1.85    0.30
  -4  -5   4    2.31    0.32
   4  -5  -4    2.46    0.27
   4  -5   4    2.74    0.32
   4  -5   4    2.35    0.28
  -4  -5  -4    2.65    0.33
   4   5  -4    2.82    0.28
   4  -5   4    2.87    0.32
  -4  -5  -4    2.37    0.31
   4   5  -4    2.52    0.31
   4   5  -4    1.97    0.25
   4  -6  -4    3.32    0.32
  -4  -6   4    2.16    0.27
  -4  -6   4    3.36    0.40
  -4  -6   4    2.98    0.36
  -4  -6   4    2.41    0.34
   4  -6   4    2.56    0.30
   4  -6   4    3.01    0.36
   4   6  -4    2.72    0.29
   4   6  -4    2.69    0.32
   4  -6   4    2.78    0.34
  -4  -6  -4    3.24    0.37
  -4  -7   4    1.07    0.27
   4  -7  -4    1.25    0.23
  -4  -7   4    0.87    0.30
  -4  -7   4    1.28    0.29
   4  -7   4    1.36    0.27
  -4  -7  -4    0.90    0.27
  -4  -8   4   14.95    0.98
  -4  -8   4   14.64    0.96
   4  -8   4   15.03    0.90
  -4  -8  -4   14.68    0.91
  -4  -9   4   -0.18    0.26
  -4  -9   4   -0.33    0.20
  -4 -10   4    2.39    0.46
  -4 -11   4    0.56    0.34
   5   0  -4   40.00    1.98
   5   0  -4   38.84    1.97
  -5   0  -4   39.82    1.98
   5   0   4   40.94    1.98
  -5   0  -4   39.35    1.99
   5   0  -4   40.72    1.92
  -5   0   4   42.29    1.99
  -5   0   4   37.47    1.91
   5   0   4   37.62    1.98
  -5   0  -4   39.76    1.79
  -5   0  -4   43.16    1.92
   5   0  -4   42.15    1.99
   5   0   4   40.88    1.99
   5   1   4    0.22    0.15
  -5   1  -4    0.18    0.14
  -5   1  -4    0.11    0.12
  -5   1  -4    0.17    0.16
   5  -1  -4    0.25    0.16
   5  -1  -4    0.35    0.16
  -5  -1   4    0.18    0.14
  -5  -1   4    0.41    0.18
  -5   1  -4    0.01    0.09
  -5   1  -4    0.06    0.11
   5   1   4    0.25    0.14
   5   1   4    0.30    0.16
   5  -1  -4    0.19    0.14
   5  -1  -4    0.40    0.16
  -5  -1  -4    0.08    0.17
   5   1  -4    0.11    0.16
  -5   1   4    0.32    0.14
  -5   1   4    0.30    0.14
  -5  -1  -4    0.61    0.19
   5  -1   4    0.10    0.15
  -5   1   4    0.17    0.15
  -5  -1  -4    0.17    0.14
  -5   1   4    0.17    0.13
   5  -1   4    0.44    0.17
  -5  -1  -4    0.16    0.15
   5  -1   4    0.10    0.14
   5   1  -4    0.42    0.15
  -5  -1  -4    0.21    0.14
   5   1  -4    0.16    0.17
   5   1  -4    0.46    0.17
  -5  -2   4   87.41    4.60
   5  -2  -4   91.92    4.57
  -5   2  -4   98.71    4.41
  -5   2  -4  100.43    4.16
  -5   2  -4   99.62    4.59
   5  -2  -4   95.28    4.43
  -5  -2   4   92.11    4.62
   5   2   4  104.03    4.61
  -5   2  -4   93.66    4.57
  -5  -2   4  103.29    4.63
   5   2   4   95.65    4.59
   5   2   4   91.01    4.58
  -5   2  -4   96.18    4.60
   5  -2  -4   93.88    4.55
   5  -2  -4  103.19    4.59
  -5  -2   4   98.59    4.44
  -5   2   4  104.39    4.53
  -5   2   4   95.96    4.43
  -5  -2  -4   98.58    4.62
   5   2  -4   92.29    4.61
  -5   2   4   98.64    4.13
  -5  -2  -4   96.82    4.61
   5  -2   4  104.90    4.62
   5   2  -4   98.16    4.45
   5   2  -4   98.12    4.63
   5  -2   4   96.01    4.62
  -5  -2  -4   99.24    4.62
  -5   2   4   98.22    4.55
   5  -2   4  102.79    4.60
   5   3   4   13.39    0.72
  -5  -3   4   13.30    0.78
  -5   3  -4   12.83    0.67
  -5   3  -4   13.76    0.73
  -5   3  -4   12.42    0.74
   5   3   4   12.99    0.74
   5  -3  -4   12.52    0.71
   5  -3  -4   14.05    0.74
  -5   3  -4   12.97    0.64
   5  -3  -4   12.59    0.73
  -5  -3   4   12.81    0.78
  -5  -3   4   11.76    0.76
  -5  -3   4   12.97    0.73
  -5  -3  -4   13.52    0.79
   5  -3   4   13.54    0.76
  -5   3   4   12.82    0.72
  -5  -3  -4   13.12    0.76
   5   3  -4   12.32    0.77
   5  -3   4   13.31    0.75
  -5  -3  -4   12.68    0.76
   5  -3   4   12.08    0.75
   5   3  -4   11.83    0.74
   5   3  -4   11.88    0.78
   5   4   4   13.53    0.76
  -5  -4   4   15.06    0.85
  -5  -4   4   13.42    0.77
  -5  -4   4   12.35    0.81
  -5   4  -4   14.46    0.76
  -5  -4   4   14.68    0.84
   5   4   4   13.83    0.77
   5  -4  -4   12.82    0.77
  -5   4  -4   13.18    0.77
   5   4  -4   13.60    0.81
   5   4  -4   14.11    0.79
  -5  -4  -4   13.70    0.81
  -5  -4  -4   12.41    0.82
   5   4  -4   13.97    0.84
   5  -4   4   14.14    0.80
  -5  -4  -4   14.06    0.81
   5  -4   4   14.11    0.81
   5  -4   4   14.05    0.80
  -5  -5   4    0.64    0.23
   5  -5  -4    0.91    0.21
  -5  -5   4    0.50    0.24
  -5  -5   4    0.82    0.23
   5  -5   4    1.03    0.23
   5   5  -4    0.71    0.20
  -5  -5  -4    0.41    0.20
   5  -5   4    0.69    0.21
  -5  -5  -4    0.92    0.24
   5   5  -4    0.45    0.22
  -5  -5  -4    0.93    0.24
   5  -5   4    0.56    0.21
  -5  -6   4   31.53    1.78
  -5  -6   4   36.63    1.82
   5  -6  -4   35.88    1.70
  -5  -6   4   35.63    1.81
   5  -6   4   33.12    1.76
   5   6  -4   34.25    1.74
   5  -6   4   31.79    1.74
  -5  -6  -4   34.85    1.79
   5   6  -4   36.58    1.78
   5  -6   4   35.85    1.76
  -5  -6  -4   33.48    1.78
  -5  -6  -4   32.60    1.75
   5  -7  -4    1.96    0.31
  -5  -7   4    2.58    0.39
  -5  -7   4    2.15    0.36
  -5  -7   4    2.28    0.38
  -5  -7  -4    2.87    0.42
   5  -7   4    2.52    0.36
   5  -7   4    2.04    0.32
  -5  -7  -4    2.20    0.39
  -5  -7  -4    1.96    0.37
  -5  -8   4    2.26    0.41
  -5  -8   4    3.15    0.46
   5  -8   4    2.17    0.36
  -5  -8  -4    2.90    0.42
  -5  -8  -4    2.63    0.40
  -5  -8  -4    2.62    0.41
  -5  -9   4    0.31    0.30
  -5  -9   4   -0.05    0.25
  -5 -10   4    0.32    0.35
  -5 -11   4   -0.11    0.34
  -6   0  -4  173.22    7.27
   6   0  -4  180.08    8.03
   6   0  -4  156.84    7.97
  -6   0  -4  178.14    7.77
   6   0   4  174.73    7.99
  -6   0  -4  184.81    8.04
   6   0  -4  168.52    8.03
  -6   0   4  175.67    7.98
   6   0  -4  169.39    7.72
   6   0   4  154.00    8.03
  -6   0  -4  173.66    7.99
  -6   1  -4   29.23    1.46
   6  -1  -4   31.13    1.52
   6   1   4   28.48    1.53
   6  -1  -4   29.14    1.52
  -6  -1   4   30.16    1.54
  -6   1  -4   29.91    1.36
   6  -1  -4   31.22    1.52
  -6  -1   4   30.79    1.53
   6   1   4   31.16    1.53
  -6   1  -4   30.30    1.53
   6  -1  -4   30.03    1.48
   6   1  -4   30.34    1.53
   6  -1   4   29.70    1.53
  -6   1   4   25.29    1.48
  -6   1   4   30.19    1.52
   6   1  -4   29.48    1.49
   6  -1   4   30.61    1.54
   6  -1   4   28.25    1.53
   6   1  -4   29.98    1.55
   6   1  -4   32.24    1.56
  -6  -1  -4   29.91    1.53
  -6  -1  -4   28.72    1.52
  -6  -1  -4   27.54    1.38
  -6   1   4   29.03    1.49
  -6  -1  -4   27.53    1.55
   6  -2  -4   15.69    0.85
  -6   2  -4   15.43    0.85
  -6   2  -4   14.82    0.87
   6  -2  -4   13.53    0.85
  -6   2  -4   15.92    0.76
  -6   2  -4   14.67    0.81
   6  -2  -4   15.88    0.86
   6   2   4   13.85    0.87
  -6  -2   4   15.68    0.94
   6  -2  -4   14.47    0.84
   6   2   4   16.72    0.87
  -6  -2   4   15.39    0.89
   6  -2   4   15.67    0.89
  -6  -2  -4   15.75    0.89
   6   2  -4   13.80    0.89
   6   2  -4   15.39    0.87
   6  -2   4   16.12    0.88
  -6  -2  -4   14.53    0.88
   6  -2   4   14.42    0.87
  -6   2   4   16.20    0.85
  -6  -2  -4   15.60    0.81
   6   2  -4   16.28    0.90
  -6   2   4   15.45    0.82
  -6   2   4   14.56    0.74
  -6  -2  -4   14.85    0.91
   6  -3  -4    0.88    0.21
  -6  -3   4    0.86    0.24
   6   3   4    0.29    0.16
  -6  -3   4    0.76    0.23
  -6   3  -4    0.67    0.19
   6  -3  -4    0.87    0.20
   6  -3  -4    0.23    0.20
  -6  -3   4    1.05    0.24
  -6   3  -4    0.63    0.16
  -6   3  -4    0.91    0.16
  -6   3  -4    0.78    0.18
   6   3   4    0.88    0.19
   6  -3  -4    0.48    0.17
   6  -3   4    0.97    0.22
   6   3  -4    0.67    0.22
   6   3  -4    1.12    0.24
  -6  -3  -4    0.75    0.24
  -6  -3  -4    0.61    0.22
   6  -3   4    1.09    0.22
   6  -3   4    0.72    0.22
  -6  -3  -4    0.84    0.21
  -6   4  -4    9.19    0.53
  -6  -4   4    9.85    0.68
   6   4   4    9.53    0.60
  -6  -4   4    8.03    0.64
   6   4   4    9.38    0.60
   6  -4  -4    8.25    0.58
  -6  -4   4   10.33    0.67
  -6   4  -4    8.83    0.59
  -6   4  -4    8.97    0.58
   6  -4  -4    8.17    0.58
   6  -4   4    8.93    0.62
  -6  -4  -4    9.34    0.64
  -6  -4  -4    9.22    0.64
  -6  -4  -4    9.04    0.66
   6  -4   4    9.92    0.63
   6  -4   4    9.56    0.62
   6   4  -4    9.96    0.67
   6   4  -4    9.43    0.63
   6   4  -4    9.23    0.62
  -6  -5   4   -0.05    0.19
  -6  -5   4    0.27    0.20
   6  -5  -4   -0.04    0.17
   6   5   4    0.41    0.15
  -6  -5   4   -0.01    0.22
   6   5   4    0.01    0.14
   6   5  -4   -0.08    0.15
   6  -5   4    0.34    0.21
  -6  -5  -4   -0.07    0.19
   6   5  -4   -0.21    0.19
  -6  -5  -4    0.30    0.23
   6  -5   4    0.19    0.21
  -6  -5  -4    0.10    0.21
   6  -5   4    0.00    0.18
   6  -6  -4   10.50    0.70
  -6  -6   4   11.47    0.79
  -6  -6   4   11.58    0.81
  -6  -6   4   11.55    0.81
   6  -6   4   11.14    0.75
  -6  -6  -4   10.76    0.75
   6  -6   4   10.66    0.74
   6  -6   4   11.04    0.75
   6   6  -4   12.49    0.77
  -6  -6  -4   11.85    0.81
  -6  -6  -4    9.89    0.77
   6  -7  -4    7.91    0.56
  -6  -7   4    7.34    0.73
  -6  -7   4    7.27    0.65
   6  -7   4    6.07    0.60
  -6  -7  -4    7.90    0.68
   6  -7   4    7.17    0.63
   6  -7   4    7.39    0.61
  -6  -7  -4    7.35    0.64
  -6  -7  -4    7.41    0.61
   6   7  -4    7.65    0.59
   6  -8  -4   14.92    0.88
  -6  -8   4   15.54    1.05
  -6  -8   4   14.32    1.00
  -6  -8  -4   15.65    1.00
  -6  -8  -4   14.12    0.94
  -6  -9   4    0.41    0.30
  -6  -9   4    0.45    0.34
  -6  -9  -4    0.41    0.29
  -6 -10   4    4.75    0.67
  -6 -10  -4    4.46    0.58
  -7   0  -4   73.09    3.56
   7   0   4   73.32    3.57
   7   0  -4   74.85    3.56
  -7   0  -4   71.21    3.22
   7   0  -4   71.42    3.44
  -7   0  -4   72.17    3.55
  -7   0   4   73.85    3.55
   7   0  -4   75.16    3.56
   7   0   4   75.58    3.57
   7   0  -4   76.15    3.57
  -7   1  -4    4.92    0.37
  -7  -1   4    5.87    0.45
   7  -1  -4    4.34    0.41
  -7   1  -4    4.56    0.44
   7   1   4    4.97    0.48
   7  -1  -4    4.58    0.43
  -7  -1   4    3.97    0.43
   7  -1  -4    5.45    0.45
   7   1   4    4.38    0.42
   7  -1  -4    4.90    0.42
   7   1  -4    4.71    0.44
  -7   1   4    4.36    0.44
   7  -1   4    4.85    0.44
  -7  -1  -4    4.64    0.50
   7   1  -4    5.38    0.47
   7  -1   4    4.96    0.44
  -7  -1  -4    5.10    0.45
  -7  -1  -4    5.03    0.41
   7   1  -4    5.15    0.46
   7  -1   4    5.23    0.44
  -7   1   4    5.11    0.40
   7  -2  -4    9.34    0.62
  -7   2  -4    8.89    0.59
  -7   2  -4    8.68    0.62
   7  -2  -4    8.64    0.60
   7  -2  -4    9.64    0.63
  -7  -2   4    9.56    0.65
  -7  -2   4    8.83    0.66
   7   2   4    9.42    0.64
   7  -2  -4    9.17    0.61
  -7   2  -4    9.26    0.53
   7   2  -4    8.62    0.65
   7  -2   4    9.59    0.63
  -7   2   4    9.74    0.58
  -7   2   4    9.11    0.52
  -7   2   4    9.28    0.60
   7   2  -4    9.00    0.64
   7  -2   4    9.22    0.63
  -7  -2  -4    8.12    0.66
   7  -2   4    9.43    0.64
   7   2  -4    9.78    0.65
  -7  -2  -4    9.28    0.58
   7  -2   4    9.59    0.60
  -7  -2  -4    8.71    0.65
  -7  -2  -4    9.41    0.65
   7  -3  -4    2.70    0.32
  -7   3  -4    3.77    0.32
   7  -3  -4    2.94    0.34
  -7  -3   4    3.94    0.42
  -7   3  -4    3.58    0.38
  -7   3  -4    2.56    0.30
  -7  -3   4    3.35    0.40
   7  -3  -4    3.50    0.36
   7   3   4    3.18    0.38
   7  -3  -4    3.15    0.35
   7   3   4    3.35    0.36
   7  -3   4    3.75    0.38
  -7  -3  -4    4.03    0.44
   7   3  -4    3.88    0.42
   7   3  -4    3.14    0.39
  -7  -3  -4    2.83    0.42
  -7  -3  -4    3.35    0.42
   7  -3   4    2.65    0.36
   7  -3   4    3.06    0.39
   7  -3   4    3.00    0.33
  -7   3   4    3.14    0.29
   7  -4  -4    0.44    0.21
  -7  -4   4    0.80    0.28
   7  -4  -4    0.60    0.21
  -7  -4   4    0.47    0.24
  -7   4  -4    0.83    0.23
   7   4   4    0.50    0.20
  -7   4  -4    0.25    0.15
  -7   4  -4    0.39    0.18
   7  -4  -4    0.53    0.20
  -7   4  -4    0.49    0.14
   7  -4   4    0.05    0.21
  -7  -4  -4    0.51    0.25
   7  -4   4    0.13    0.21
  -7  -4  -4    0.55    0.25
   7  -4   4    0.33    0.18
   7   4  -4    0.61    0.23
   7  -4   4    0.47    0.21
   7   4  -4    0.45    0.22
  -7  -4  -4    0.29    0.23
   7   4  -4    0.19    0.19
  -7  -5   4    0.62    0.26
  -7  -5   4    0.26    0.22
   7   5   4    0.47    0.20
  -7  -5   4    0.71    0.29
   7  -5  -4    0.76    0.23
   7  -5  -4    0.76    0.24
   7  -5   4    0.08    0.24
   7   5  -4    1.18    0.30
   7  -5   4    0.73    0.26
  -7  -5  -4    0.98    0.32
  -7  -5  -4    0.32    0.28
   7  -5   4    0.64    0.24
   7   5  -4    0.53    0.23
  -7  -5  -4    0.53    0.28
  -7  -6   4   32.68    1.78
   7  -6  -4   31.05    1.59
  -7  -6   4   31.89    1.72
  -7  -6  -4   29.74    1.69
   7  -6   4   28.53    1.67
  -7  -6  -4   31.05    1.71
   7   6  -4   33.80    1.71
  -7  -6  -4   31.60    1.72
   7  -6   4   29.64    1.66
   7  -6   4   33.52    1.69
  -7  -7   4    6.57    0.72
  -7  -7   4    6.52    0.68
   7  -7  -4    6.16    0.54
   7   7  -4    6.29    0.56
   7  -7   4    5.60    0.56
  -7  -7  -4    5.39    0.61
   7  -7   4    6.91    0.59
  -7  -7  -4    6.76    0.73
   7  -7   4    5.00    0.55
  -7  -8   4    0.21    0.30
   7  -8  -4    0.55    0.24
  -7  -8   4    0.40    0.27
  -7  -8  -4    0.14    0.24
  -7  -8  -4    0.14    0.26
   7  -8   4    0.24    0.30
  -7  -9   4    1.27    0.43
  -7  -9  -4    1.14    0.38
   7  -9   4    1.40    0.36
  -7 -10   4    1.67    0.48
  -7 -10  -4    1.46    0.43
   8   0  -4   11.38    0.72
   8   0   4   12.63    0.76
   8   0  -4    9.99    0.73
   8   0  -4   10.51    0.72
   8   0   4   11.47    0.75
  -8   0  -4   11.42    0.76
  -8   0  -4   10.50    0.65
  -8   0  -4   11.13    0.72
  -8   0   4   11.31    0.75
   8   0  -4    9.92    0.72
   8  -1  -4    3.15    0.37
   8  -1  -4    2.40    0.33
   8   1   4    2.62    0.38
   8   1   4    2.52    0.36
  -8  -1   4    2.37    0.36
   8  -1  -4    2.47    0.35
  -8  -1   4    3.31    0.39
  -8   1  -4    2.33    0.34
  -8   1  -4    2.59    0.30
   8  -1  -4    2.94    0.36
   8  -1   4    2.26    0.35
  -8  -1  -4    2.52    0.35
   8   1  -4    2.37    0.33
   8   1  -4    3.39    0.41
   8   1  -4    2.69    0.38
   8  -1   4    2.59    0.37
   8  -1   4    2.28    0.33
  -8  -1  -4    1.89    0.29
  -8  -1  -4    2.42    0.39
  -8   1   4    2.59    0.35
  -8   1   4    3.04    0.32
   8   2   4    0.39    0.15
   8  -2  -4    0.85    0.23
  -8   2  -4    0.49    0.16
   8  -2  -4    0.87    0.24
  -8  -2   4    0.58    0.21
   8  -2  -4    0.70    0.22
   8   2   4    0.88    0.25
  -8   2  -4    0.53    0.21
  -8   2  -4    1.14    0.23
  -8  -2   4    0.86    0.25
   8  -2  -4    0.56    0.22
  -8  -2  -4    0.42    0.24
   8   2  -4    1.08    0.27
   8   2  -4    0.58    0.23
  -8  -2  -4    1.15    0.28
   8  -2   4    0.81    0.24
  -8  -2  -4    0.67    0.27
   8  -2   4    1.06    0.23
  -8   2   4    0.70    0.16
   8  -2   4    0.81    0.23
   8   2  -4    0.89    0.25
   8  -2   4    0.72    0.23
  -8  -2  -4    0.60    0.20
  -8   2   4    0.82    0.22
   8  -3  -4    3.65    0.39
   8   3   4    2.56    0.37
  -8  -3   4    3.44    0.44
  -8   3  -4    3.28    0.40
  -8   3  -4    3.70    0.33
   8   3   4    2.95    0.37
   8  -3  -4    3.26    0.38
   8  -3  -4    3.34    0.39
  -8  -3   4    3.33    0.46
   8  -3  -4    3.73    0.40
  -8   3   4    3.74    0.33
  -8  -3  -4    2.94    0.42
  -8   3   4    3.27    0.26
   8  -3   4    3.01    0.35
  -8   3   4    4.04    0.38
   8  -3   4    3.45    0.40
  -8  -3  -4    3.13    0.47
   8  -3   4    3.27    0.42
   8   3  -4    3.57    0.43
   8   3  -4    3.17    0.40
  -8  -3  -4    3.44    0.43
   8   3  -4    3.97    0.45
   8  -3   4    2.92    0.41
   8  -4  -4    0.63    0.22
  -8   4  -4    0.61    0.24
  -8  -4   4    0.37    0.25
   8   4   4    0.80    0.25
  -8   4  -4    0.55    0.15
   8  -4  -4    0.53    0.22
   8  -4  -4    0.86    0.25
   8  -4  -4    0.89    0.25
  -8  -4   4    0.98    0.31
  -8  -4   4    0.57    0.30
  -8  -4  -4    0.57    0.29
   8   4  -4    0.91    0.27
   8   4  -4    0.46    0.23
  -8  -4  -4    0.76    0.29
   8  -4   4    0.84    0.28
   8  -4   4    0.59    0.26
   8  -4   4    0.88    0.23
  -8  -4  -4    0.71    0.30
   8  -4   4    0.24    0.24
   8   4  -4    0.56    0.23
   8   5   4   -0.09    0.17
  -8   5  -4   -0.01    0.20
   8  -5  -4   -0.15    0.20
   8  -5  -4    0.35    0.24
   8  -5  -4    0.02    0.23
  -8  -5   4   -0.07    0.26
  -8  -5  -4    0.59    0.27
  -8  -5  -4    0.02    0.26
   8   5  -4   -0.06    0.21
   8  -5   4   -0.13    0.22
   8   5  -4   -0.02    0.22
   8  -5   4   -0.31    0.23
   8  -5   4   -0.33    0.26
  -8  -6   4    3.61    0.51
   8   6   4    2.70    0.35
   8  -6  -4    2.84    0.39
   8  -6  -4    3.28    0.38
   8  -6   4    2.74    0.43
  -8  -6  -4    3.03    0.51
   8  -6   4    3.03    0.42
  -8  -6  -4    3.10    0.48
   8  -6   4    2.03    0.42
   8   6  -4    2.80    0.41
  -8  -7   4    0.90    0.38
   8  -7  -4    1.09    0.29
   8  -7   4    1.57    0.35
  -8  -7  -4    0.91    0.36
   8  -7   4    1.17    0.35
   8   7  -4    1.23    0.32
  -8  -7  -4    1.15    0.39
  -8  -8   4    0.90    0.40
  -8  -8  -4    0.69    0.36
   8   8  -4    0.69    0.25
   8  -8   4    1.58    0.39
  -8  -8  -4    0.83    0.37
  -8  -9   4    0.13    0.36
   8  -9   4    0.19    0.33
  -8  -9  -4    0.09    0.34
  -8 -10   4    0.29    0.37
   8 -10   4    0.61    0.36
  -8 -10  -4    0.21    0.40
   9   0  -4   29.49    1.67
   9   0  -4   29.81    1.63
  -9   0  -4   31.93    1.52
  -9   0  -4   32.13    1.70
   9   0  -4   31.13    1.68
  -9   0   4   31.80    1.70
  -9   0  -4   31.61    1.66
   9   0   4   30.23    1.68
   9   0   4   31.79    1.70
   9   0  -4   31.97    1.67
  -9  -1   4    3.07    0.45
   9  -1  -4    3.64    0.42
   9  -1  -4    3.66    0.45
   9   1   4    4.24    0.50
   9  -1  -4    2.77    0.37
  -9  -1   4    3.43    0.43
  -9   1  -4    3.15    0.34
   9  -1  -4    4.06    0.48
  -9   1  -4    2.37    0.36
   9   1   4    2.96    0.40
   9  -1   4    2.97    0.41
  -9  -1  -4    2.80    0.36
   9   1  -4    3.07    0.43
   9  -1   4    3.21    0.42
   9   1  -4    3.55    0.43
  -9  -1  -4    2.65    0.43
  -9   1   4    3.23    0.42
  -9  -1  -4    2.81    0.40
   9   1  -4    3.10    0.43
  -9   1   4    3.32    0.38
  -9  -2   4   -0.01    0.23
  -9   2  -4    0.22    0.19
   9   2   4    0.27    0.20
   9  -2  -4   -0.03    0.21
  -9   2  -4    0.14    0.21
  -9   2  -4   -0.12    0.13
  -9  -2   4   -0.16    0.22
   9  -2  -4    0.09    0.21
   9  -2  -4   -0.08    0.16
   9  -2  -4   -0.15    0.20
  -9  -2  -4    0.10    0.17
   9   2  -4   -0.33    0.19
   9   2  -4    0.15    0.22
   9   2  -4   -0.17    0.23
   9  -2   4   -0.09    0.18
   9  -2   4   -0.05    0.20
  -9  -2  -4    0.06    0.22
   9  -2   4   -0.04    0.21
  -9   2   4   -0.24    0.14
  -9  -2  -4    0.09    0.21
   9  -2   4   -0.11    0.21
  -9   2   4    0.12    0.13
  -9   3  -4    0.79    0.25
  -9  -3   4    0.58    0.30
  -9   3  -4    1.60    0.22
   9   3   4    1.55    0.32
   9   3   4    0.84    0.25
   9  -3  -4    0.79    0.27
  -9  -3   4    1.28    0.33
   9  -3  -4    0.65    0.25
   9  -3  -4    0.99    0.28
   9  -3  -4    0.86    0.26
   9  -3   4    1.36    0.30
   9  -3   4    0.79    0.27
   9  -3   4    1.24    0.29
  -9   3   4    1.24    0.26
  -9   3   4    1.00    0.18
   9  -3   4    1.01    0.30
   9   3  -4    0.52    0.28
  -9  -3  -4    1.12    0.33
  -9   3   4    0.77    0.21
  -9  -3  -4    1.13    0.34
   9   3  -4    0.81    0.28
   9   3  -4    0.82    0.30
  -9  -3  -4    0.66    0.30
   9  -4  -4    1.68    0.31
  -9   4  -4    1.80    0.33
  -9   4  -4    1.43    0.22
   9  -4  -4    1.28    0.31
  -9  -4   4    1.54    0.38
  -9  -4   4    1.67    0.37
   9   4   4    1.20    0.30
   9  -4  -4    1.06    0.28
   9  -4  -4    1.20    0.31
   9  -4   4    1.09    0.34
  -9  -4  -4    1.11    0.34
   9   4  -4    1.47    0.32
   9  -4   4    1.73    0.30
   9   4  -4    1.46    0.36
   9  -4   4    1.26    0.33
  -9  -4  -4    1.28    0.37
   9  -4   4    1.71    0.37
   9  -5  -4    0.39    0.25
  -9   5  -4    0.30    0.23
   9  -5  -4   -0.15    0.25
  -9  -5   4   -0.24    0.25
   9  -5  -4   -0.21    0.21
  -9  -5   4   -0.06    0.24
   9  -5  -4   -0.12    0.21
   9   5   4    0.00    0.21
   9   5  -4    0.20    0.25
  -9  -5  -4    0.10    0.28
  -9  -5  -4    0.18    0.30
   9  -5   4   -0.12    0.27
   9  -5   4   -0.07    0.23
   9   5  -4   -0.12    0.21
   9   6   4    1.16    0.28
   9  -6  -4    0.96    0.30
   9  -6  -4    0.88    0.30
  -9  -6   4    0.75    0.35
  -9  -6   4    1.48    0.43
   9  -6  -4    1.23    0.29
  -9  -6  -4    1.53    0.41
  -9  -6  -4    1.11    0.37
   9   6  -4    1.05    0.32
   9  -6   4    0.72    0.34
   9  -6   4    1.35    0.35
   9  -7  -4    3.63    0.45
  -9  -7   4    4.79    0.65
   9   7   4    4.41    0.45
  -9  -7   4    5.39    0.70
   9   7  -4    3.97    0.51
  -9  -7  -4    4.44    0.64
   9  -7   4    3.76    0.52
  -9  -7  -4    3.63    0.57
  -9  -8   4    0.47    0.35
  -9  -8   4    0.08    0.37
  -9  -8  -4    0.58    0.36
  -9  -8  -4    0.87    0.34
   9   8  -4    0.28    0.26
   9  -8   4    0.59    0.34
  -9  -9   4   -0.24    0.31
  -9  -9   4   -0.21    0.37
  -9  -9  -4    0.76    0.39
   9  -9   4    0.40    0.35
 -10   0  -4   49.13    2.54
  10   0  -4   48.38    2.53
 -10   0   4   47.48    2.52
 -10   0  -4   48.92    2.51
 -10   0  -4   52.53    2.29
  10   0  -4   47.53    2.53
  10   0   4   48.80    2.54
  10   0  -4   49.16    2.46
  10   0   4   50.01    2.54
  10  -1  -4    0.45    0.25
  10   1   4    0.65    0.28
 -10  -1   4   -0.10    0.23
  10   1   4    0.20    0.26
 -10  -1   4   -0.19    0.24
  10  -1  -4    1.00    0.30
 -10   1  -4    0.25    0.23
  10  -1  -4    0.12    0.26
  10  -1  -4    0.01    0.27
 -10   1  -4    0.43    0.20
  10   1  -4    0.34    0.27
 -10  -1  -4    0.16    0.20
 -10  -1  -4    0.62    0.29
  10   1  -4   -0.10    0.24
 -10   1   4    0.07    0.19
 -10  -1  -4    1.02    0.29
  10  -1   4    0.48    0.27
  10   1  -4    0.26    0.25
 -10   1   4   -0.05    0.22
  10  -1   4    0.29    0.27
  10   2   4   17.13    1.07
 -10   2  -4   15.91    0.89
  10  -2  -4   16.04    1.07
  10   2   4   19.27    1.11
  10  -2  -4   15.00    1.03
 -10  -2   4   14.81    1.06
  10  -2  -4   17.25    1.04
 -10   2  -4   17.34    1.04
 -10  -2   4   15.11    1.09
  10  -2  -4   16.06    1.06
 -10  -2  -4   16.52    1.07
  10  -2   4   16.89    1.08
  10  -2   4   16.88    1.02
  10   2  -4   16.08    1.05
 -10  -2  -4   16.64    1.13
  10  -2   4   17.45    1.09
 -10   2   4   17.76    1.04
 -10   2   4   16.36    0.89
  10   2  -4   16.70    1.09
 -10  -2  -4   16.34    0.97
  10   2  -4   15.77    1.09
  10   3   4    3.48    0.49
 -10  -3   4    3.62    0.51
  10  -3  -4    2.24    0.40
 -10   3  -4    2.99    0.41
  10  -3  -4    2.74    0.40
 -10  -3   4    2.85    0.51
 -10   3  -4    3.38    0.35
  10  -3  -4    3.55    0.45
 -10  -3  -4    3.61    0.52
 -10  -3  -4    2.84    0.50
 -10  -3  -4    3.39    0.46
 -10   3   4    3.40    0.41
  10   3  -4    2.76    0.46
  10  -3   4    2.59    0.45
  10  -3   4    2.71    0.39
  10   3  -4    3.26    0.49
  10  -3   4    2.56    0.43
 -10   3   4    3.03    0.30
 -10  -4   4    0.31    0.29
  10  -4  -4    0.82    0.30
 -10   4  -4    0.56    0.25
 -10  -4   4    0.66    0.33
 -10   4  -4    0.68    0.19
  10   4   4    0.40    0.26
  10  -4  -4    0.61    0.27
  10  -4  -4    0.02    0.23
  10   4  -4    0.43    0.27
 -10  -4  -4    0.36    0.30
  10   4  -4    0.64    0.32
  10  -4   4    0.40    0.29
  10  -4   4   -0.09    0.22
 -10  -4  -4    0.52    0.33
  10  -4   4    0.09    0.31
 -10  -5   4    3.51    0.56
 -10   5  -4    3.63    0.34
 -10  -5   4    3.73    0.59
  10  -5  -4    4.27    0.50
 -10   5  -4    4.32    0.48
  10  -5  -4    3.42    0.46
  10  -5  -4    4.54    0.52
  10   5   4    2.61    0.46
 -10  -5  -4    4.38    0.68
  10   5  -4    4.21    0.53
  10   5  -4    3.31    0.48
 -10  -5  -4    4.69    0.64
  10  -5   4    3.10    0.51
  10   6   4   -0.02    0.21
  10  -6  -4    0.25    0.28
 -10  -6   4    0.21    0.30
 -10  -6   4    0.08    0.33
  10  -6  -4    0.32    0.27
  10  -6  -4   -0.06    0.28
 -10  -6  -4    0.02    0.33
  10  -6   4    1.12    0.34
  10   6  -4    0.21    0.27
 -10  -6  -4    0.29    0.33
  10  -6   4    0.17    0.31
  10  -7  -4    0.89    0.31
  10  -7  -4    0.58    0.35
 -10  -7   4    0.04    0.35
 -10  -7   4    0.38    0.37
  10   7   4    0.29    0.24
  10   7  -4    0.34    0.28
  10  -7   4    0.58    0.36
  10  -7   4    0.60    0.35
 -10  -7  -4    0.38    0.39
 -10  -7  -4    0.25    0.33
 -10  -8   4    0.36    0.38
 -10  -8   4    0.10    0.39
 -10  -8  -4    0.41    0.36
  10  -8   4    0.23    0.34
  10   8  -4    0.35    0.30
 -10  -8  -4    0.04    0.34
 -10  -9   4    0.95    0.36
 -10  -9   4    0.02    0.41
 -10  -9  -4    0.38    0.37
  10  -9   4    0.44    0.34
  11   0   4   19.41    1.16
  11   0  -4   18.13    1.13
 -11   0  -4   16.82    1.14
 -11   0   4   17.72    1.13
 -11   0  -4   16.86    0.99
  11   0  -4   16.56    1.13
  11   0   4   17.38    1.15
  11   0  -4   16.26    1.13
 -11   1  -4    7.01    0.57
  11  -1  -4    7.62    0.71
  11  -1  -4    8.20    0.71
 -11  -1   4    5.95    0.70
  11   1   4    7.14    0.72
  11   1   4    7.90    0.70
 -11   1  -4    6.47    0.67
  11  -1  -4    7.78    0.71
  11  -1   4    7.99    0.77
 -11  -1  -4    7.59    0.67
 -11   1   4    6.44    0.57
  11   1  -4    7.70    0.72
  11   1  -4    7.43    0.74
 -11   1   4    7.15    0.68
 -11  -1  -4    8.72    0.71
 -11  -1  -4    6.46    0.73
  11  -1   4    7.56    0.71
 -11   2  -4   17.05    1.10
  11  -2  -4   17.62    1.13
  11  -2  -4   16.83    1.13
  11  -2  -4   17.12    1.10
 -11   2  -4   17.62    0.95
  11   2   4   15.52    1.11
 -11  -2   4   17.64    1.19
 -11  -2  -4   17.82    1.04
 -11  -2  -4   17.53    1.13
  11  -2   4   16.61    1.14
  11  -2   4   20.21    1.19
 -11   2   4   16.50    1.08
  11   2  -4   15.97    1.14
 -11   2   4   17.30    0.94
  11   2  -4   17.76    1.12
  11   3   4    0.46    0.28
 -11   3  -4    0.67    0.27
 -11   3  -4    0.25    0.19
 -11  -3   4    0.73    0.33
  11  -3  -4    0.66    0.30
  11  -3  -4    0.29    0.25
 -11  -3   4    0.16    0.33
  11  -3  -4    0.63    0.32
  11   3  -4    0.77    0.30
 -11  -3  -4    0.97    0.41
  11  -3   4    0.26    0.29
 -11   3   4    0.38    0.16
 -11  -3  -4    0.04    0.23
 -11  -3  -4    0.17    0.30
 -11   3   4    0.32    0.22
  11   3  -4    0.09    0.27
  11  -3   4    0.09    0.31
  11  -3   4    0.24    0.27
  11   4   4    6.90    0.75
 -11  -4   4    8.44    0.86
 -11   4  -4    7.10    0.68
 -11   4  -4    6.94    0.52
  11  -4  -4    7.92    0.71
  11  -4  -4    7.16    0.68
  11  -4  -4    7.72    0.71
 -11  -4   4    8.35    0.83
  11   4  -4    7.85    0.79
  11  -4   4    8.35    0.81
 -11  -4  -4    7.53    0.80
  11   4  -4    7.17    0.73
 -11  -4  -4    6.39    0.83
  11  -4   4    7.04    0.74
 -11  -4  -4    8.22    0.74
 -11  -5   4    0.29    0.33
  11  -5  -4    0.17    0.25
  11   5   4    0.36    0.31
  11  -5  -4    0.48    0.29
 -11   5  -4    0.24    0.17
  11  -5  -4    0.52    0.33
 -11   5  -4    0.40    0.27
 -11  -5   4    0.63    0.34
  11   5  -4    0.71    0.34
 -11  -5  -4    0.23    0.35
 -11  -5  -4   -0.06    0.30
  11   5  -4    0.27    0.28
  11  -5   4   -0.07    0.35
  11  -5   4   -0.21    0.30
 -11  -6   4    1.15    0.43
  11  -6  -4    0.25    0.26
  11  -6  -4   -0.29    0.30
  11   6   4    0.18    0.25
 -11  -6   4   -0.06    0.30
  11  -6   4   -0.36    0.32
 -11  -6  -4   -0.16    0.33
  11  -6   4    0.23    0.29
 -11  -6  -4    0.16    0.35
  11   6  -4    0.11    0.29
 -11  -7   4    0.56    0.39
  11  -7  -4    0.24    0.35
  11  -7  -4    0.34    0.29
 -11  -7   4    0.40    0.37
  11   7   4   -0.05    0.25
  11   7  -4    0.27    0.30
 -11  -7  -4    0.42    0.38
  11  -7   4    0.48    0.40
 -11  -7  -4    0.00    0.37
 -11  -8   4    0.51    0.42
  11  -8  -4    0.31    0.34
 -11  -8   4    0.42    0.43
 -11  -8  -4    0.71    0.46
  11  -8   4    0.33    0.41
  11   8  -4    0.48    0.34
 -11  -8  -4    1.15    0.48
  12   0   4   46.32    2.38
  12   0   4   40.10    2.43
  12   0  -4   41.38    2.27
 -12   0   4   44.49    2.34
  12   0  -4   40.66    2.33
  12   0  -4   44.23    2.36
 -12   0  -4   44.64    2.10
 -12   0  -4   45.23    2.36
  12   1   4    2.26    0.46
 -12  -1   4    1.88    0.46
  12  -1  -4    1.98    0.43
  12  -1  -4    1.66    0.44
  12  -1  -4    2.31    0.42
 -12   1  -4    2.30    0.44
 -12   1  -4    1.89    0.34
  12   1  -4    2.43    0.48
  12   1  -4    1.91    0.40
  12  -1   4    2.41    0.49
 -12  -1  -4    2.48    0.42
  12   1  -4    2.42    0.50
 -12  -1  -4    2.08    0.47
  12  -1   4    2.58    0.47
 -12   1   4    2.10    0.36
 -12   1   4    2.35    0.45
  12  -2  -4    5.45    0.66
  12   2   4    5.97    0.67
  12  -2  -4    7.09    0.72
 -12   2  -4    5.59    0.53
  12  -2  -4    5.31    0.61
 -12   2  -4    6.71    0.69
 -12  -2   4    5.51    0.71
 -12   2   4    5.94    0.54
  12  -2   4    5.40    0.68
  12   2  -4    9.25    0.87
 -12   2   4    5.01    0.59
 -12  -2  -4    6.27    0.65
  12   2  -4    6.55    0.69
  12  -2   4    6.21    0.69
 -12  -2  -4    6.17    0.77
 -12   3  -4    4.09    0.54
  12  -3  -4    3.66    0.53
 -12  -3   4    4.08    0.63
  12  -3  -4    4.19    0.54
 -12   3  -4    4.41    0.45
  12  -3  -4    5.30    0.65
  12   3   4    4.59    0.61
  12   3  -4    4.92    0.59
  12  -3   4    4.08    0.57
  12   3  -4    3.75    0.58
 -12   3   4    5.25    0.45
 -12   3   4    3.55    0.47
  12  -3   4    3.51    0.57
 -12  -3  -4    4.13    0.53
 -12  -3  -4    4.45    0.68
 -12   4  -4    0.19    0.19
 -12   4  -4    0.07    0.26
  12  -4  -4   -0.23    0.26
  12   4   4    0.22    0.30
  12  -4  -4    0.02    0.29
 -12  -4   4    0.87    0.38
  12  -4  -4    0.66    0.36
 -12   4   4    0.49    0.24
 -12  -4  -4    0.27    0.35
  12   4  -4    0.54    0.31
 -12  -4  -4    0.58    0.28
 -12  -4  -4    0.08    0.34
  12  -4   4    0.10    0.31
  12  -4   4    0.26    0.38
  12   4  -4    0.52    0.32
 -12  -5   4    4.14    0.65
  12  -5  -4    3.36    0.50
  12   5   4    3.66    0.57
 -12   5  -4    4.21    0.54
 -12   5  -4    3.99    0.39
  12  -5  -4    4.67    0.58
  12  -5  -4    4.05    0.58
  12  -5   4    3.59    0.61
  12  -5   4    3.12    0.55
 -12  -5  -4    3.57    0.69
  12   5  -4    3.47    0.54
  12   5  -4    4.33    0.62
 -12  -5  -4    5.01    0.69
  12   6   4    1.02    0.34
 -12  -6   4    0.43    0.39
  12  -6  -4    1.02    0.39
  12  -6  -4    1.19    0.35
 -12  -6  -4    0.30    0.39
  12  -6   4    0.70    0.37
  12   6  -4    0.90    0.37
  12  -6   4    0.49    0.41
 -12  -6  -4    0.48    0.44
  12   7   4   -0.20    0.26
  12  -7  -4    0.01    0.33
 -12  -7   4    0.35    0.39
 -12  -7  -4    0.18    0.41
  12  -7   4    0.15    0.42
  12   7  -4   -0.04    0.31
 -12  -7  -4   -0.27    0.34
  12  -8  -4    1.14    0.43
 -12  -8   4    1.58    0.54
  12  -8   4    0.79    0.44
  12   8  -4    1.65    0.42
 -12  -8  -4    1.92    0.58
 -12  -8  -4    1.60    0.55
 -13   0   4    1.62    0.41
 -13   0   4    1.12    0.30
  13   0  -4    1.46    0.42
  13   0  -4    1.31    0.39
 -13   0  -4    1.70    0.44
  13   0  -4    1.52    0.39
 -13   0  -4    1.52    0.34
  13   0   4    1.58    0.44
  13   1   4    0.24    0.33
  13  -1  -4    0.50    0.33
 -13   1  -4   -0.11    0.24
  13  -1  -4    0.32    0.30
 -13  -1   4    0.43    0.34
 -13   1  -4   -0.01    0.30
  13  -1  -4   -0.17    0.25
  13   1  -4    0.21    0.26
  13   1  -4   -0.02    0.27
 -13   1   4    0.79    0.29
 -13  -1  -4    0.25    0.32
 -13  -1  -4    0.26    0.25
  13  -1   4    0.49    0.34
 -13   1   4    0.03    0.20
 -13  -2   4    2.43    0.52
  13   2   4    2.46    0.48
  13  -2  -4    2.81    0.47
  13  -2  -4    2.67    0.45
 -13   2  -4    2.55    0.49
 -13   2  -4    3.27    0.43
  13  -2  -4    3.52    0.54
  13  -2   4    2.76    0.52
 -13  -2  -4    3.50    0.62
 -13   2   4    2.93    0.39
  13   2  -4    1.82    0.41
  13  -2   4    3.54    0.57
 -13   2   4    2.96    0.46
 -13  -2  -4    3.02    0.49
  13   2  -4    3.13    0.54
 -13   3  -4    0.44    0.24
  13  -3  -4   -0.30    0.24
 -13   3  -4    0.47    0.31
  13   3   4    0.24    0.27
  13  -3  -4    0.01    0.31
  13  -3  -4   -0.14    0.29
 -13  -3   4    0.08    0.32
 -13  -3  -4    0.99    0.31
  13  -3   4   -0.05    0.36
  13   3  -4    0.15    0.29
 -13   3   4   -0.14    0.15
 -13   3   4   -0.08    0.22
  13  -3   4    0.85    0.32
  13   3  -4   -0.06    0.29
 -13  -3  -4    0.04    0.35
  13  -4  -4    1.51    0.45
 -13   4  -4    1.55    0.40
  13  -4  -4    2.37    0.46
 -13   4  -4    1.95    0.32
  13  -4  -4    2.59    0.50
  13   4   4    1.98    0.47
 -13  -4   4    2.77    0.59
  13  -4   4    2.56    0.54
  13   4  -4    2.44    0.48
 -13  -4  -4    2.64    0.60
 -13   4   4    2.02    0.36
  13   4  -4    2.74    0.54
  13  -4   4    3.16    0.57
  13  -5  -4    0.18    0.37
  13  -5  -4    1.25    0.40
  13   5   4    0.53    0.35
 -13  -5   4    0.88    0.41
 -13   5  -4    0.34    0.31
 -13   5  -4    0.07    0.19
  13  -5  -4    0.28    0.33
  13   5  -4   -0.03    0.29
  13  -5   4    0.03    0.43
 -13  -5  -4    0.43    0.41
  13   5  -4    0.20    0.33
  13  -5   4    0.10    0.37
 -13  -6   4    1.37    0.49
  13  -6  -4    1.50    0.44
  13   6   4    1.70    0.41
  13  -6  -4    1.97    0.44
  13   6  -4    1.12    0.40
  13  -6   4    2.02    0.46
  13  -6   4    1.17    0.49
 -13  -6  -4    2.06    0.60
  13  -7  -4    0.19    0.39
 -13  -7   4    0.49    0.43
  13   7   4   -0.07    0.31
  13   7  -4   -0.04    0.32
  13  -7   4    0.52    0.44
 -13  -7  -4    0.16    0.45
  14   0  -4    1.19    0.40
 -14   0  -4    1.50    0.37
 -14   0  -4    0.76    0.39
 -14   0   4    1.22    0.33
  14   0  -4    1.16    0.42
  14   0   4    0.37    0.37
 -14   0   4    0.59    0.36
  14  -1  -4    0.54    0.36
  14  -1  -4    0.89    0.35
 -14  -1   4    0.76    0.38
  14   1   4    0.49    0.37
 -14   1  -4    0.23    0.31
 -14   1  -4    0.14    0.25
 -14   1   4    0.42    0.31
 -14  -1  -4    0.97    0.42
 -14   1   4    0.44    0.28
  14  -1   4    0.81    0.41
  14   1  -4    0.51    0.31
  14   1  -4    0.00    0.31
 -14  -1  -4    0.07    0.27
  14  -2  -4    1.35    0.41
 -14   2  -4    0.56    0.35
  14  -2  -4    0.47    0.35
 -14  -2   4    1.11    0.42
  14  -2  -4    0.50    0.34
  14   2   4    0.73    0.39
 -14   2  -4    0.78    0.29
 -14   2   4    0.82    0.32
 -14   2   4    0.96    0.28
  14   2  -4    0.80    0.35
  14   2  -4    0.92    0.39
 -14  -2  -4    1.46    0.45
  14  -2   4    0.72    0.37
 -14  -2  -4    0.15    0.31
 -14   3  -4   -0.23    0.21
  14  -3  -4    0.18    0.31
 -14  -3   4   -0.24    0.33
  14  -3  -4    0.33    0.34
  14  -3  -4    0.50    0.39
 -14   3  -4   -0.03    0.28
  14   3   4    0.46    0.32
 -14  -3  -4    0.13    0.34
  14  -3   4    0.03    0.40
  14  -3   4    0.11    0.34
 -14   3   4   -0.21    0.17
 -14  -3  -4    0.13    0.26
  14   3  -4    0.27    0.35
 -14   3   4   -0.18    0.22
  14   3  -4    0.66    0.34
 -14   4  -4    0.05    0.22
  14  -4  -4   -0.31    0.30
  14  -4  -4    0.10    0.31
  14  -4  -4    0.34    0.35
 -14   4  -4   -0.10    0.29
  14   4   4   -0.08    0.32
 -14  -4   4    0.22    0.35
  14   4  -4   -0.05    0.25
 -14  -4  -4   -0.30    0.36
  14  -4   4    0.41    0.41
  14   4  -4   -0.23    0.32
  14  -4   4   -0.10    0.36
 -14   5  -4   -0.16    0.21
  14  -5  -4    0.79    0.36
  14   5   4   -0.07    0.32
  14  -5  -4    0.05    0.30
  14  -5  -4   -0.12    0.35
 -14  -5   4   -0.23    0.42
  14   5  -4    0.01    0.32
 -14  -5  -4    0.44    0.41
  14  -5   4    0.29    0.47
  14  -5   4   -0.77    0.32
  14   6   4    0.62    0.35
 -14  -6   4    0.47    0.45
  14  -6  -4    0.89    0.44
  14  -6  -4    0.69    0.38
 -14  -6  -4   -0.19    0.39
  14  -6   4    0.45    0.51
  14  -6   4    0.74    0.37
  14   6  -4    0.30    0.37
  15   0  -4    1.92    0.53
 -15   0   4    1.07    0.36
 -15   0  -4    2.07    0.41
 -15   0  -4    1.64    0.47
 -15   0   4    0.90    0.39
  15   0  -4    1.96    0.46
  15   0   4    2.06    0.46
 -15   1  -4    0.06    0.26
  15  -1  -4    0.88    0.41
 -15   1  -4    0.29    0.36
 -15  -1   4    0.11    0.27
  15  -1  -4    0.74    0.41
 -15  -1   4    0.62    0.38
  15   1   4    1.32    0.44
 -15   1   4    0.87    0.32
 -15  -1  -4    1.35    0.48
  15   1  -4    0.48    0.39
  15  -1   4    1.04    0.39
  15   1  -4    0.65    0.40
 -15   1   4    1.18    0.37
 -15  -1  -4    0.54    0.33
  15  -2  -4    0.27    0.35
  15   2   4    0.83    0.39
 -15   2  -4    0.48    0.34
  15  -2  -4    0.24    0.36
 -15  -2   4    0.68    0.42
 -15   2  -4    0.47    0.28
 -15  -2  -4    0.84    0.38
  15   2  -4    0.67    0.41
 -15   2   4    0.04    0.25
  15   2  -4    0.32    0.33
 -15   2   4    0.83    0.34
 -15  -2  -4    1.73    0.52
  15  -2   4    1.96    0.51
  15  -3  -4   -0.14    0.28
  15  -3  -4    0.18    0.40
  15   3   4    0.07    0.35
 -15   3  -4    0.12    0.24
 -15  -3   4   -0.17    0.36
  15  -3  -4   -0.40    0.30
 -15   3  -4    0.42    0.36
  15   3  -4    0.11    0.35
  15   3  -4    0.17    0.36
 -15   3   4    0.19    0.27
 -15  -3  -4    0.17    0.45
 -15  -3  -4   -0.20    0.29
  15  -3   4   -0.41    0.37
 -15   3   4    0.21    0.21
  15  -4  -4    0.37    0.36
 -15   4  -4    0.63    0.28
  15   4   4    0.92    0.44
 -15   4  -4   -0.27    0.31
  15  -4  -4    0.88    0.38
  15  -4  -4    1.19    0.50
 -15  -4   4    0.49    0.44
  15  -4   4    1.30    0.51
  15   4  -4    0.51    0.39
  15   4  -4    0.64    0.42
 -15  -4  -4    0.74    0.43
  15  -5  -4    1.20    0.53
  15  -5  -4    1.00    0.41
 -15  -5   4    0.88    0.53
 -15  -5  -4    1.12    0.52
 -16   0   4    1.16    0.42
  16   0  -4    1.28    0.51
 -16   0  -4    1.60    0.51
 -16   0   4    0.73    0.36
  16   0  -4    1.26    0.44
 -16   0  -4    1.19    0.40
 -16   1  -4    0.75    0.33
 -16  -1   4    1.35    0.48
  16  -1  -4    1.35    0.49
  16  -1  -4    1.58    0.43
 -16   1  -4    1.58    0.50
  16   1   4    1.75    0.48
 -16  -1   4    1.76    0.45
  16   1  -4    1.29    0.47
  16  -1   4    3.28    0.58
  16   1  -4    0.88    0.43
 -16   1   4    1.88    0.47
 -16  -1  -4    1.72    0.54
 -16   1   4    1.63    0.38
 -16  -2   4    2.56    0.65
 -16   2  -4    2.32    0.52
  16  -2  -4    1.35    0.47
  16   2   4    3.16    0.63
 -16   2  -4    1.84    0.38
  16  -2  -4    2.81    0.59
 -16  -2   4    3.38    0.60
 -16  -2  -4    1.68    0.56
  16  -2   4    2.50    0.60
  16   2  -4    2.90    0.60
 -16  -2  -4    2.21    0.50
 -16   2   4    2.44    0.49
 -16   2   4    2.15    0.39
 -16   3  -4    1.95    0.49
 -16  -3   4    0.88    0.50
  16  -3  -4    0.92    0.44
 -16   3  -4    0.68    0.31
  16   3   4    1.37    0.54
  16  -3  -4    1.38    0.48
  16   3  -4    1.57    0.49
 -16   3   4    1.24    0.31
  16  -3   4    1.04    0.50
 -16  -3  -4    0.98    0.53
 -16   3   4    0.80    0.37
   0   0  -5   -0.01    0.06
   0   0  -5    0.07    0.13
   0   0   5    0.01    0.08
   0   0   5    0.05    0.12
   0   0   5   -0.17    0.07
   0   0  -5   -0.04    0.08
   0   0   5    0.15    0.11
   0   0   5   -0.06    0.03
   0   0  -5   -0.05    0.08
   0   0  -5    0.07    0.14
   0   1   5   -0.04    0.08
   0   1   5    0.11    0.07
   0  -1  -5   -0.03    0.11
   0  -1  -5   -0.01    0.05
   0   1   5    0.12    0.07
   0  -1  -5   -0.06    0.06
   0  -1  -5   -0.01    0.07
   0  -1  -5   -0.02    0.12
   0   1  -5    0.04    0.08
   0   1   5   -0.01    0.07
   0  -1   5    0.05    0.10
   0   1  -5   -0.03    0.06
   0   1  -5    0.06    0.10
   0  -1   5   -0.17    0.11
   0   1  -5   -0.29    0.13
   0  -1   5    0.01    0.11
   0  -1   5    0.02    0.09
   0  -2   5  156.11    6.97
   0  -2  -5  151.30    6.94
   0  -2  -5  155.69    6.93
   0   2  -5  147.51    6.97
   0  -2   5  141.29    7.03
   0   2  -5  151.84    7.03
   0  -2   5  153.48    7.03
   0   2  -5  153.07    6.98
   0  -2  -5  151.27    6.32
   0  -2   5  152.31    6.99
   0  -3   5    0.01    0.09
   0  -3   5   -0.12    0.12
   0  -3   5   -0.05    0.13
   0   3  -5    0.08    0.07
   0  -3   5    0.04    0.12
   0   3  -5   -0.08    0.10
   0   3  -5    0.13    0.14
   0   4  -5   88.85    4.13
   0  -4   5   88.19    4.16
   0  -4   5   91.84    4.13
   0   4  -5   91.22    4.12
   0  -4   5   81.35    4.16
   0  -5   5    0.01    0.11
   0  -5   5    0.08    0.12
   0  -5   5    0.22    0.16
   0  -6   5    2.15    0.27
   0  -6   5    2.23    0.29
   0  -6   5    1.60    0.25
   0  -7   5   -0.41    0.16
   0  -7   5    0.03    0.21
   0  -7   5    0.13    0.14
   0  -8   5    4.96    0.46
   0  -8   5    4.79    0.48
   0  -8  -5    4.83    0.47
   0  -9  -5   -0.09    0.21
   0  -9   5    0.10    0.28
   0 -10   5    2.07    0.40
  -1   0  -5   -0.01    0.14
   1   0  -5   -0.10    0.11
  -1   0  -5   -0.08    0.09
  -1   0  -5    0.03    0.08
   1   0   5   -0.02    0.07
  -1   0   5    0.06    0.11
   1   0  -5    0.11    0.14
  -1   0   5   -0.11    0.10
  -1   0   5    0.02    0.07
  -1   0  -5   -0.04    0.06
  -1   0  -5   -0.21    0.14
   1   0  -5    0.02    0.07
  -1   0   5    0.16    0.11
  -1   0   5   -0.08    0.09
   1   0   5    0.01    0.09
   1   0  -5   -0.01    0.08
   1   0   5   -0.03    0.07
   1   0   5   -0.07    0.11
   1   0   5    0.12    0.10
   1  -1  -5   53.01    2.43
  -1  -1   5   52.52    2.46
   1  -1  -5   50.36    2.37
  -1  -1   5   52.70    2.35
   1   1   5   53.00    2.44
  -1   1  -5   53.85    2.45
   1  -1  -5   51.22    2.43
  -1   1  -5   53.92    2.44
  -1   1  -5   48.68    2.45
  -1   1  -5   51.91    2.47
   1   1   5   50.71    2.43
  -1  -1   5   49.40    2.44
  -1   1  -5   51.07    2.22
   1  -1  -5   49.59    2.44
   1  -1  -5   52.60    2.41
   1   1   5   53.30    2.42
  -1  -1   5   53.64    2.46
   1   1  -5   42.87    2.44
  -1   1   5   52.74    2.19
   1  -1   5   51.39    2.46
  -1  -1  -5   50.59    2.43
   1  -1   5   55.39    2.46
  -1  -1  -5   50.85    2.21
  -1  -1  -5   55.45    2.44
  -1  -1  -5   51.16    2.42
   1  -1   5   53.08    2.44
   1   1  -5   47.07    2.34
   1   1  -5   54.06    2.43
   1  -1   5   52.88    2.47
   1   1  -5   53.69    2.46
  -1   1   5   53.79    2.42
   1   1  -5   52.86    2.46
  -1   1   5   48.71    2.42
  -1  -1  -5   50.30    2.44
   1  -1   5   51.70    2.22
  -1   2  -5  237.42   11.94
  -1  -2   5  269.19   11.95
  -1  -2   5  265.70   11.96
  -1  -2   5  274.34   12.06
  -1   2  -5  241.57   11.95
  -1  -2   5  270.64   12.05
   1  -2  -5  255.66   11.58
  -1  -2   5  271.84   11.54
   1  -2   5  271.67   11.95
   1  -2   5  268.69   11.97
  -1  -2  -5  257.31   11.93
   1  -2   5  252.41   12.06
   1   2  -5  260.89   11.94
  -1  -2  -5  262.04   10.88
   1   2  -5  229.59   11.53
   1  -2   5  266.19   12.05
   1   2  -5  261.16   11.95
  -1  -2  -5  277.94   11.92
  -1  -3   5    0.10    0.10
  -1  -3   5    0.18    0.13
  -1  -3   5   -0.05    0.13
   1  -3  -5   -0.15    0.12
  -1   3  -5   -0.07    0.14
  -1   3  -5    0.11    0.11
  -1  -3   5    0.24    0.15
  -1   3  -5    0.21    0.08
   1  -3   5   -0.10    0.13
   1   3  -5    0.21    0.09
   1   3  -5   -0.03    0.10
   1  -3   5    0.04    0.10
   1  -3   5    0.09    0.13
   1   3  -5    0.00    0.15
   1  -3   5    0.05    0.11
  -1  -4   5   93.71    4.56
  -1  -4   5   96.77    4.53
  -1   4  -5   98.11    4.51
  -1  -4   5  100.79    4.56
   1  -4  -5   96.21    4.41
  -1   4  -5  100.73    4.51
   1   4  -5   94.40    4.50
   1  -4   5  101.96    4.53
   1  -4   5   89.36    4.55
  -1  -5   5    8.92    0.57
  -1  -5   5    9.96    0.59
   1  -5  -5    9.71    0.59
  -1  -5   5    8.98    0.56
   1   5  -5    9.33    0.56
   1  -5   5    8.97    0.55
   1   5  -5    9.02    0.52
   1  -5   5    8.32    0.55
   1  -6  -5    0.52    0.19
  -1  -6   5    0.02    0.12
  -1  -6   5   -0.02    0.15
  -1  -6   5   -0.10    0.18
   1  -6   5    0.03    0.15
   1  -6   5    0.05    0.12
  -1  -7   5   -0.03    0.15
  -1  -7   5    0.09    0.22
  -1  -7   5    0.03    0.19
   1  -7  -5   -0.08    0.18
   1  -7   5    0.03    0.14
  -1  -8   5    0.52    0.22
   1  -8  -5    0.81    0.24
  -1  -8   5    0.31    0.23
  -1  -8   5    0.23    0.27
   1  -8   5    0.54    0.21
   1  -9  -5   -0.27    0.18
  -1  -9   5   -0.23    0.23
  -1 -10   5   -0.24    0.28
  -2   0  -5   -0.03    0.07
  -2   0  -5   -0.03    0.12
   2   0   5   -0.05    0.11
   2   0  -5   -0.30    0.12
   2   0  -5    0.00    0.13
  -2   0  -5    0.00    0.07
  -2   0  -5    0.04    0.13
  -2   0   5   -0.13    0.08
   2   0   5    0.03    0.09
   2   0   5   -0.21    0.08
   2   0  -5    0.05    0.09
  -2   0   5    0.09    0.10
  -2   0   5   -0.20    0.08
  -2   0   5   -0.10    0.08
   2   0  -5    0.08    0.11
   2   0   5   -0.01    0.09
   2   0  -5   -0.06    0.07
   2   0   5    0.04    0.08
  -2   0  -5    0.01    0.08
   2   1   5    6.24    0.37
   2   1   5    6.23    0.34
   2  -1  -5    6.09    0.40
  -2  -1   5    6.50    0.41
   2  -1  -5    6.35    0.37
  -2   1  -5    6.68    0.38
  -2  -1   5    6.02    0.40
  -2   1  -5    6.69    0.43
   2  -1  -5    6.36    0.37
   2  -1  -5    6.41    0.39
  -2   1  -5    5.85    0.42
   2   1   5    6.29    0.39
  -2  -1   5    6.14    0.40
   2   1   5    6.11    0.38
  -2   1  -5    6.17    0.35
  -2   1  -5    6.48    0.38
  -2  -1   5    6.63    0.37
  -2  -1   5    6.07    0.40
  -2   1   5    6.31    0.39
   2   1  -5    6.11    0.38
  -2   1   5    6.41    0.37
  -2  -1  -5    6.25    0.41
  -2  -1  -5    6.19    0.41
   2  -1   5    6.39    0.41
  -2  -1  -5    5.60    0.37
   2  -1   5    5.78    0.34
   2   1  -5    6.40    0.38
   2   1  -5    5.92    0.42
   2   1  -5    6.41    0.41
  -2   1   5    5.80    0.36
  -2   1   5    5.68    0.37
   2  -1   5    6.29    0.40
   2   1  -5    4.97    0.37
  -2  -1  -5    5.88    0.34
   2  -1   5    5.72    0.39
   2  -1   5    6.09    0.39
  -2  -1  -5    6.01    0.37
  -2  -2   5   71.26    3.11
  -2   2  -5   67.61    3.26
  -2   2  -5   70.67    3.26
   2  -2  -5   69.40    3.15
   2  -2  -5   70.07    3.20
  -2  -2   5   68.72    3.27
   2   2   5   65.28    3.22
  -2   2  -5   69.47    3.24
  -2  -2   5   65.47    3.25
   2   2   5   71.44    3.21
  -2  -2   5   70.19    3.26
   2  -2  -5   71.67    3.20
  -2  -2   5   70.21    3.27
   2   2  -5   66.64    3.26
   2  -2   5   67.73    3.26
   2  -2   5   72.27    3.25
   2   2  -5   66.85    3.11
  -2  -2  -5   71.50    2.94
   2   2  -5   69.97    3.23
   2  -2   5   68.35    3.28
  -2  -2  -5   68.69    3.22
  -2  -2  -5   63.33    3.24
  -2   2   5   69.42    3.16
  -2  -2  -5   70.59    3.24
   2  -2   5   70.47    3.26
  -2  -2  -5   65.66    3.23
  -2   3  -5    0.90    0.21
  -2   3  -5    1.63    0.19
  -2  -3   5    1.52    0.21
   2  -3  -5    1.55    0.21
  -2  -3   5    1.54    0.22
  -2  -3   5    1.23    0.15
  -2   3  -5    1.50    0.18
  -2  -3   5    1.88    0.23
   2   3  -5    1.22    0.17
   2  -3   5    1.27    0.19
  -2  -3  -5    1.32    0.16
  -2  -3  -5    1.69    0.22
   2   3  -5    1.20    0.19
   2  -3   5    1.51    0.21
   2  -3   5    1.79    0.23
   2   3  -5    1.53    0.19
   2  -3   5    1.63    0.23
   2   3  -5    1.22    0.20
  -2  -4   5    3.61    0.33
  -2   4  -5    3.41    0.31
  -2  -4   5    4.02    0.36
   2  -4  -5    3.58    0.33
  -2  -4   5    3.75    0.33
  -2   4  -5    4.04    0.30
   2  -4   5    3.46    0.32
   2   4  -5    3.22    0.32
   2   4  -5    3.85    0.29
   2  -4   5    3.26    0.32
   2  -4   5    4.31    0.37
   2  -5  -5    2.97    0.31
  -2  -5   5    2.57    0.31
  -2  -5   5    2.65    0.31
  -2  -5   5    2.48    0.30
   2  -5   5    2.09    0.27
   2  -5   5    2.37    0.27
   2   5  -5    2.70    0.29
   2   5  -5    3.11    0.26
   2  -5   5    2.87    0.30
  -2  -6   5    1.11    0.22
   2  -6  -5    0.93    0.21
  -2  -6   5    0.73    0.24
  -2  -6   5    0.94    0.22
   2  -6   5    0.70    0.21
   2  -6   5    0.55    0.18
   2  -6   5    0.88    0.19
  -2  -7   5    0.86    0.28
  -2  -7   5    0.65    0.24
   2  -7  -5    0.82    0.21
  -2  -7   5    0.61    0.21
   2  -7   5    0.62    0.19
   2  -7   5    0.54    0.20
  -2  -8   5    4.33    0.49
  -2  -8   5    3.35    0.42
   2  -8  -5    3.98    0.39
  -2  -8   5    3.06    0.43
   2  -8   5    3.90    0.42
   2  -9  -5    0.36    0.20
  -2  -9   5   -0.16    0.25
  -2  -9   5    0.35    0.26
  -2 -10   5    0.69    0.34
  -2 -11   5    0.76    0.38
   3   0  -5    0.07    0.08
  -3   0   5    0.08    0.12
   3   0  -5   -0.13    0.13
  -3   0   5   -0.01    0.09
   3   0  -5    0.04    0.13
  -3   0  -5   -0.01    0.13
   3   0   5   -0.07    0.08
   3   0   5   -0.07    0.10
  -3   0  -5    0.00    0.07
  -3   0   5   -0.04    0.10
   3   0   5    0.04    0.10
  -3   0  -5   -0.08    0.09
  -3   0  -5   -0.05    0.08
   3   0  -5    0.00    0.09
   3   0   5   -0.07    0.11
  -3   0   5   -0.01    0.09
  -3   0  -5   -0.02    0.13
   3   0   5   -0.06    0.11
   3   0  -5   -0.18    0.12
   3  -1  -5    2.73    0.25
   3  -1  -5    3.51    0.27
  -3   1  -5    2.54    0.28
   3   1   5    2.84    0.26
   3  -1  -5    2.67    0.26
  -3  -1   5    3.00    0.27
  -3   1  -5    2.67    0.23
   3   1   5    2.74    0.24
  -3  -1   5    2.90    0.28
  -3  -1   5    3.09    0.25
  -3  -1   5    2.86    0.28
   3  -1  -5    2.56    0.23
   3   1   5    2.65    0.22
   3  -1  -5    2.61    0.24
   3   1   5    2.34    0.25
  -3   1  -5    2.46    0.27
  -3   1  -5    2.63    0.24
  -3  -1   5    3.15    0.27
  -3  -1  -5    2.68    0.24
  -3  -1  -5    2.33    0.26
   3   1  -5    2.19    0.26
  -3  -1  -5    2.95    0.27
   3  -1   5    2.52    0.25
   3   1  -5    2.92    0.27
  -3   1   5    2.83    0.26
  -3  -1  -5    2.45    0.27
  -3   1   5    2.56    0.23
   3  -1   5    2.38    0.26
   3  -1   5    2.16    0.25
  -3   1   5    2.73    0.23
   3   1  -5    2.91    0.26
   3   1  -5    2.83    0.27
   3  -1   5    2.72    0.26
  -3  -1  -5    2.98    0.26
   3   1  -5    2.26    0.25
   3  -2  -5    2.64    0.22
  -3   2  -5    2.16    0.27
  -3   2  -5    1.93    0.20
   3  -2  -5    2.49    0.21
  -3   2  -5    2.29    0.20
  -3  -2   5    2.68    0.26
   3   2   5    2.12    0.20
  -3  -2   5    1.49    0.23
  -3  -2   5    2.17    0.25
   3   2   5    2.40    0.25
  -3  -2   5    1.92    0.24
  -3  -2   5    2.33    0.22
  -3   2  -5    1.85    0.22
  -3   2  -5    2.23    0.25
   3  -2  -5    2.32    0.24
   3   2  -5    2.25    0.23
   3   2  -5    1.85    0.23
   3  -2   5    2.27    0.25
   3  -2   5    2.02    0.24
  -3  -2  -5    2.12    0.29
  -3  -2  -5    2.75    0.25
  -3  -2  -5    2.21    0.22
   3  -2   5    2.99    0.28
   3  -2   5    1.22    0.20
   3   2  -5    2.60    0.25
   3   2  -5    1.64    0.23
  -3  -2  -5    1.98    0.22
  -3   2   5    2.01    0.22
  -3  -2  -5    1.88    0.25
   3   3   5    4.52    0.32
  -3  -3   5    4.37    0.32
  -3   3  -5    4.22    0.33
  -3  -3   5    4.41    0.37
  -3   3  -5    4.09    0.37
  -3  -3   5    3.77    0.36
   3  -3  -5    4.81    0.36
   3   3   5    3.95    0.30
  -3  -3   5    4.66    0.39
   3  -3   5    4.40    0.35
   3  -3   5    4.51    0.36
  -3  -3  -5    4.02    0.36
   3   3  -5    4.28    0.36
  -3  -3  -5    5.00    0.33
  -3  -3  -5    4.55    0.37
  -3   3   5    4.32    0.36
   3  -3   5    5.15    0.39
   3   3  -5    4.42    0.35
   3   3  -5    4.17    0.32
   3   3  -5    4.26    0.39
  -3  -3  -5    5.10    0.35
   3  -4  -5    1.08    0.18
  -3  -4   5    0.64    0.20
  -3  -4   5    0.85    0.21
  -3   4  -5    0.77    0.18
  -3  -4   5    0.50    0.15
  -3  -4   5    0.83    0.19
  -3   4  -5    0.54    0.13
   3  -4   5    0.48    0.21
   3   4  -5    0.77    0.18
   3   4  -5    0.64    0.16
  -3  -4  -5    0.86    0.17
  -3  -4  -5    0.70    0.19
   3   4  -5    0.66    0.19
   3  -4   5    0.54    0.18
  -3  -4  -5    0.54    0.17
   3   4  -5    0.81    0.15
  -3  -5   5    2.52    0.32
  -3  -5   5    3.70    0.39
  -3  -5   5    2.74    0.33
   3  -5  -5    3.85    0.33
   3  -5   5    3.11    0.32
   3   5  -5    3.15    0.34
   3  -5   5    2.99    0.31
  -3  -5  -5    4.05    0.38
   3  -5   5    3.54    0.36
   3  -6  -5    0.24    0.16
  -3  -6   5    0.03    0.17
  -3  -6   5    0.20    0.16
  -3  -6   5    0.11    0.21
  -3  -6  -5   -0.07    0.14
   3  -6   5    0.27    0.16
   3  -6   5    0.17    0.19
   3  -6   5    0.22    0.16
   3   6  -5    0.00    0.11
   3   6  -5   -0.16    0.16
  -3  -7   5    0.10    0.19
  -3  -7   5   -0.17    0.18
   3  -7  -5   -0.10    0.16
  -3  -7   5    0.09    0.25
   3  -7   5    0.06    0.16
   3  -7   5    0.24    0.23
   3  -7   5    0.25    0.19
  -3  -8   5   11.13    0.79
   3  -8  -5   10.01    0.68
  -3  -8   5   10.72    0.79
   3  -8   5   11.52    0.72
  -3  -9   5    0.03    0.24
  -3  -9   5   -0.24    0.27
  -3 -10   5   -0.10    0.31
  -3 -11   5    0.31    0.36
   4   0   5   -0.01    0.11
   4   0   5    0.13    0.11
  -4   0  -5   -0.01    0.10
  -4   0   5    0.03    0.12
  -4   0  -5    0.28    0.15
   4   0   5    0.15    0.12
   4   0  -5    0.06    0.14
  -4   0   5    0.01    0.12
  -4   0   5   -0.06    0.12
   4   0   5    0.12    0.13
  -4   0  -5    0.03    0.14
  -4   0  -5   -0.02    0.10
   4   0  -5    0.06    0.10
   4   0   5   -0.01    0.13
  -4   0   5   -0.03    0.12
  -4   0  -5    0.03    0.10
   4   0  -5    0.16    0.13
   4   0  -5    0.03    0.14
   4   0  -5    0.07    0.11
   4  -1  -5    7.33    0.46
  -4  -1   5    7.11    0.46
   4  -1  -5    7.41    0.46
   4  -1  -5    6.94    0.45
  -4   1  -5    7.90    0.47
   4  -1  -5    7.23    0.47
  -4   1  -5    7.64    0.45
   4   1   5    7.42    0.48
   4  -1  -5    7.03    0.48
  -4   1  -5    7.48    0.42
   4   1   5    7.23    0.48
  -4  -1   5    6.67    0.47
  -4   1  -5    7.60    0.48
  -4  -1   5    7.77    0.50
  -4   1  -5    6.79    0.49
  -4  -1   5    7.61    0.48
   4   1  -5    6.63    0.50
  -4  -1  -5    6.96    0.42
  -4  -1  -5    6.62    0.49
  -4   1   5    7.18    0.45
   4  -1   5    7.63    0.49
   4  -1   5    7.63    0.48
  -4   1   5    7.40    0.45
   4  -1   5    6.64    0.48
  -4   1   5    6.75    0.44
   4   1  -5    6.72    0.47
  -4  -1  -5    7.37    0.47
  -4  -1  -5    7.46    0.47
   4   1  -5    7.00    0.46
  -4   1   5    7.01    0.47
   4   1  -5    6.96    0.47
   4   1  -5    6.63    0.48
   4  -1   5    7.74    0.49
  -4  -1  -5    7.25    0.50
  -4  -2   5   15.19    0.86
  -4   2  -5   16.18    0.87
   4  -2  -5   14.39    0.82
  -4   2  -5   16.14    0.75
  -4   2  -5   16.48    0.79
   4   2   5   14.57    0.81
   4  -2  -5   16.82    0.83
   4  -2  -5   15.90    0.82
   4   2   5   13.71    0.83
  -4  -2   5   15.24    0.86
  -4   2  -5   15.18    0.83
  -4   2  -5   15.13    0.85
   4  -2  -5   15.21    0.81
   4  -2  -5   14.29    0.79
  -4  -2   5   15.41    0.85
  -4  -2   5   16.89    0.82
   4   2   5   15.11    0.83
  -4   2   5   15.21    0.82
  -4  -2  -5   13.57    0.85
   4   2  -5   15.96    0.83
  -4   2   5   15.35    0.81
   4  -2   5   16.35    0.85
   4   2  -5   15.06    0.87
  -4  -2  -5   16.56    0.85
  -4  -2  -5   15.38    0.88
   4  -2   5   14.83    0.85
   4   2  -5   15.68    0.86
   4  -2   5   14.18    0.84
  -4   2   5   15.98    0.79
  -4  -2  -5   16.00    0.77
  -4  -3   5    0.21    0.14
   4  -3  -5    0.34    0.14
  -4  -3   5    0.25    0.15
  -4   3  -5    0.22    0.14
  -4  -3   5    0.17    0.18
  -4  -3   5    0.12    0.13
   4   3   5    0.25    0.12
  -4   3  -5    0.31    0.15
   4   3   5    0.38    0.13
  -4   3  -5    0.20    0.10
  -4   3  -5    0.30    0.13
   4   3  -5    0.32    0.18
   4   3  -5    0.36    0.16
  -4  -3  -5    0.23    0.14
  -4  -3  -5    0.15    0.17
  -4  -3  -5    0.06    0.15
   4   3  -5    0.07    0.14
   4  -3   5    0.26    0.16
  -4   3   5    0.56    0.15
   4  -3   5    0.07    0.13
   4  -3   5    0.20    0.17
  -4   4  -5   10.23    0.64
  -4  -4   5   11.90    0.63
  -4  -4   5   10.78    0.68
  -4  -4   5   11.70    0.70
   4  -4  -5   10.78    0.64
  -4  -4   5   11.76    0.70
  -4   4  -5   10.95    0.63
   4  -4   5   10.47    0.66
  -4  -4  -5   10.61    0.65
  -4  -4  -5   11.22    0.66
   4   4  -5   11.10    0.70
   4  -4   5   11.82    0.68
   4   4  -5   10.91    0.64
  -4  -4  -5   10.51    0.67
   4   4  -5    9.97    0.66
   4  -4   5   10.53    0.68
  -4  -5   5   11.98    0.83
  -4  -5   5   14.49    0.86
  -4  -5   5   14.02    0.76
   4  -5  -5   14.10    0.78
  -4  -5   5   14.31    0.86
  -4  -5  -5   14.62    0.81
   4  -5   5   13.21    0.81
   4  -5   5   14.62    0.83
  -4  -5  -5   13.38    0.79
   4   5  -5   14.06    0.84
  -4  -5  -5   14.55    0.83
   4   5  -5   14.80    0.77
   4  -5   5   14.10    0.84
  -4  -6   5    8.19    0.64
  -4  -6   5    8.17    0.62
   4  -6  -5    7.21    0.54
  -4  -6   5    7.82    0.61
   4   6  -5    7.86    0.52
   4  -6   5    9.32    0.59
   4  -6   5    6.15    0.54
   4   6  -5    8.59    0.60
   4  -6   5    8.93    0.62
  -4  -6  -5    9.20    0.59
   4  -7  -5    2.63    0.33
  -4  -7   5    3.89    0.45
  -4  -7   5    3.45    0.45
  -4  -7   5    4.18    0.50
   4  -7   5    3.76    0.41
   4  -7   5    4.00    0.42
   4  -7   5    3.56    0.45
  -4  -7  -5    4.03    0.47
   4  -8  -5    1.51    0.27
  -4  -8   5    0.45    0.27
  -4  -8   5    1.13    0.33
  -4  -8  -5    1.26    0.29
   4  -8   5    1.12    0.26
  -4  -9   5   -0.23    0.23
  -4  -9   5    0.10    0.29
  -4 -10   5   -0.36    0.29
  -4 -11   5   -0.15    0.33
  -5   0  -5    0.29    0.17
   5   0  -5   -0.01    0.11
  -5   0   5    0.14    0.14
  -5   0   5    0.03    0.13
   5   0  -5    0.23    0.16
   5   0   5    0.19    0.13
   5   0  -5    0.00    0.14
  -5   0  -5   -0.18    0.11
   5   0  -5    0.25    0.15
  -5   0   5    0.10    0.13
  -5   0  -5   -0.09    0.14
   5   0   5    0.15    0.15
  -5   0  -5    0.00    0.13
  -5   1  -5   34.68    1.59
   5  -1  -5   35.91    1.71
   5  -1  -5   38.24    1.77
  -5  -1   5   35.04    1.78
   5  -1  -5   35.03    1.75
  -5  -1   5   29.81    1.70
  -5   1  -5   34.69    1.78
  -5  -1   5   29.97    1.77
   5   1   5   34.79    1.77
   5  -1  -5   36.01    1.76
  -5   1  -5   32.28    1.69
  -5   1  -5   36.89    1.77
  -5   1   5   34.82    1.74
  -5  -1  -5   35.15    1.79
  -5   1   5   36.16    1.73
  -5  -1  -5   35.50    1.61
   5  -1   5   37.99    1.78
  -5  -1  -5   36.63    1.72
   5   1  -5   35.94    1.72
   5   1  -5   35.61    1.78
  -5   1   5   36.45    1.76
  -5  -1  -5   38.51    1.79
   5  -1   5   34.72    1.77
   5  -1   5   35.82    1.78
   5   1  -5   37.79    1.77
   5   1  -5   36.85    1.78
  -5  -1  -5   35.20    1.78
  -5   1   5   35.87    1.71
   5  -2  -5    6.41    0.43
  -5  -2   5    6.43    0.48
  -5   2  -5    6.79    0.48
   5   2   5    6.90    0.48
  -5   2  -5    5.80    0.44
   5  -2  -5    6.61    0.45
  -5  -2   5    5.70    0.47
  -5   2  -5    6.83    0.48
   5  -2  -5    6.82    0.46
   5  -2  -5    7.25    0.48
   5   2   5    7.25    0.45
  -5   2  -5    7.04    0.44
  -5  -2   5    6.74    0.46
  -5   2  -5    6.72    0.40
   5   2   5    6.33    0.46
  -5  -2   5    6.62    0.50
  -5  -2  -5    7.02    0.48
   5   2  -5    6.49    0.49
   5  -2   5    6.24    0.47
   5   2  -5    6.04    0.48
   5   2  -5    5.74    0.49
  -5   2   5    6.78    0.44
  -5  -2  -5    5.82    0.48
  -5   2   5    5.58    0.41
  -5  -2  -5    7.00    0.52
   5  -2   5    6.42    0.47
  -5  -2  -5    7.42    0.44
   5  -2   5    6.15    0.47
  -5   3  -5    9.59    0.53
   5  -3  -5   10.33    0.62
  -5  -3   5    8.97    0.63
  -5  -3   5    9.36    0.59
  -5   3  -5   11.12    0.62
   5  -3  -5    9.57    0.59
   5  -3  -5    8.59    0.55
  -5   3  -5    9.97    0.60
  -5  -3   5    9.79    0.65
   5   3   5    9.96    0.61
  -5   3  -5    9.89    0.62
  -5   3  -5    9.85    0.54
   5   3   5   10.03    0.60
  -5  -3   5    9.00    0.63
  -5  -3  -5    9.84    0.65
  -5  -3  -5    9.87    0.62
   5   3  -5   10.73    0.62
   5  -3   5    9.62    0.62
   5  -3   5   10.69    0.63
   5  -3   5    9.32    0.62
   5   3  -5   10.24    0.67
  -5  -3  -5    9.44    0.62
  -5  -4   5   -0.12    0.19
   5  -4  -5    0.15    0.15
  -5   4  -5    0.11    0.12
  -5   4  -5    0.39    0.18
  -5  -4   5    0.17    0.15
   5   4   5    0.23    0.13
  -5  -4   5    0.14    0.18
   5   4   5    0.24    0.12
  -5  -4   5    0.17    0.17
  -5  -4  -5    0.05    0.15
  -5  -4  -5   -0.11    0.17
   5   4  -5    0.05    0.18
   5  -4   5    0.19    0.17
   5   4  -5    0.19    0.18
   5  -4   5    0.06    0.17
   5   4  -5    0.11    0.15
  -5  -4  -5    0.02    0.17
   5  -4   5   -0.07    0.17
  -5  -5   5    0.13    0.23
  -5  -5   5    0.25    0.19
   5  -5  -5    0.44    0.19
  -5  -5   5    0.54    0.20
  -5  -5  -5    0.39    0.20
   5  -5   5    0.28    0.20
   5  -5   5    0.61    0.23
   5   5  -5    0.23    0.18
  -5  -5  -5    0.71    0.22
   5  -5   5    0.68    0.23
  -5  -5  -5    0.31    0.21
   5   5  -5    0.61    0.23
   5  -6  -5    7.69    0.54
  -5  -6   5    6.97    0.60
  -5  -6   5    6.68    0.62
  -5  -6   5    6.08    0.58
   5  -6   5    7.32    0.56
   5  -6   5    6.19    0.57
  -5  -6  -5    7.03    0.55
   5   6  -5    7.12    0.57
  -5  -6  -5    7.05    0.57
  -5  -6  -5    6.78    0.57
   5  -6   5    6.82    0.54
  -5  -7   5    3.21    0.45
   5  -7  -5    3.12    0.37
  -5  -7   5    3.91    0.49
   5  -7   5    2.76    0.38
   5  -7   5    3.23    0.42
   5  -7   5    2.99    0.41
   5   7  -5    2.97    0.37
  -5  -7  -5    2.65    0.41
  -5  -7  -5    2.53    0.41
  -5  -7  -5    2.74    0.40
   5  -8  -5   12.65    0.78
  -5  -8   5   12.34    0.90
  -5  -8   5   13.01    0.91
  -5  -8  -5   13.54    0.85
  -5  -8  -5   12.21    0.86
   5  -8   5   12.40    0.82
   5  -8   5   10.60    0.80
  -5  -9   5    0.41    0.30
  -5  -9   5    0.83    0.34
  -5 -10   5    0.23    0.36
  -5 -11   5    0.71    0.41
   6   0   5    0.02    0.14
  -6   0  -5    0.21    0.17
   6   0  -5    0.11    0.16
  -6   0  -5    0.03    0.13
   6   0   5    0.11    0.14
  -6   0  -5    0.08    0.15
  -6   0   5    0.16    0.15
  -6   0   5    0.24    0.15
   6   0  -5    0.12    0.14
   6   0  -5    0.23    0.16
   6   0  -5    0.16    0.16
   6  -1  -5   -0.04    0.15
   6   1   5    0.13    0.15
  -6   1  -5    0.02    0.13
   6   1   5    0.02    0.14
   6  -1  -5    0.00    0.13
  -6   1  -5   -0.10    0.11
   6  -1  -5   -0.13    0.15
   6  -1  -5   -0.03    0.12
  -6   1  -5   -0.04    0.15
  -6  -1   5   -0.07    0.15
  -6   1  -5   -0.08    0.15
  -6  -1  -5   -0.04    0.15
   6   1  -5    0.15    0.15
  -6   1   5    0.23    0.15
  -6  -1  -5   -0.06    0.13
   6   1  -5    0.12    0.12
  -6  -1  -5    0.16    0.19
   6  -1   5    0.15    0.18
  -6   1   5    0.14    0.14
   6  -1   5   -0.03    0.14
   6   1  -5    0.31    0.17
  -6  -1  -5    0.14    0.18
  -6   1   5   -0.14    0.12
   6   1  -5   -0.03    0.17
   6  -1   5    0.12    0.15
   6  -2  -5   27.50    1.43
  -6  -2   5   27.03    1.46
   6   2   5   29.99    1.44
  -6   2  -5   28.73    1.29
   6  -2  -5   26.18    1.39
  -6  -2   5   26.50    1.48
  -6   2  -5   27.34    1.37
   6   2   5   27.28    1.45
   6  -2  -5   26.53    1.41
   6  -2  -5   29.39    1.43
  -6   2  -5   27.57    1.44
  -6   2  -5   27.31    1.44
   6  -2   5   29.37    1.47
  -6   2   5   29.56    1.40
  -6   2   5   28.06    1.41
   6  -2   5   27.87    1.46
   6  -2   5   28.67    1.45
  -6  -2  -5   27.38    1.32
   6   2  -5   28.76    1.47
  -6  -2  -5   27.67    1.49
  -6  -2  -5   27.95    1.46
  -6  -2  -5   26.19    1.46
   6   2  -5   27.88    1.42
   6   2  -5   25.96    1.47
   6  -3  -5   -0.02    0.14
   6   3   5    0.01    0.14
  -6   3  -5    0.19    0.13
  -6   3  -5    0.01    0.10
   6  -3  -5    0.08    0.15
   6   3   5    0.00    0.12
  -6  -3   5   -0.24    0.17
   6  -3  -5   -0.15    0.13
  -6  -3   5    0.06    0.16
  -6   3  -5    0.51    0.20
   6  -3  -5   -0.05    0.14
  -6  -3   5   -0.11    0.16
   6  -3   5   -0.11    0.13
  -6  -3  -5   -0.14    0.16
   6   3  -5    0.03    0.17
   6   3  -5    0.12    0.17
   6  -3   5    0.10    0.17
  -6  -3  -5   -0.07    0.15
   6  -3   5   -0.19    0.14
  -6  -3  -5    0.13    0.19
  -6   4  -5   12.39    0.74
   6   4   5   11.52    0.71
  -6  -4   5   11.90    0.78
   6   4   5   12.06    0.74
  -6   4  -5   12.30    0.72
   6  -4  -5   12.02    0.72
   6  -4  -5   12.23    0.73
  -6  -4   5   10.80    0.76
  -6  -4   5   11.81    0.79
   6   4  -5   12.75    0.80
   6  -4   5   10.83    0.75
  -6  -4  -5   11.93    0.76
   6  -4   5   13.81    0.78
   6   4  -5   12.87    0.75
  -6  -4  -5   11.43    0.76
  -6  -4  -5   11.18    0.78
   6   4  -5   11.96    0.76
   6  -4   5   11.90    0.76
  -6  -5   5    7.00    0.60
  -6   5  -5    6.94    0.50
   6  -5  -5    7.48    0.56
  -6  -5   5    7.94    0.63
  -6  -5   5    7.90    0.62
   6   5   5    7.47    0.51
   6   5   5    7.29    0.51
   6   5  -5    7.78    0.63
   6   5  -5    7.21    0.56
   6  -5   5    7.47    0.58
  -6  -5  -5    8.10    0.63
  -6  -5  -5    6.67    0.58
   6  -5   5    8.11    0.59
  -6  -5  -5    7.88    0.60
   6  -5   5    8.35    0.60
   6  -6  -5   14.63    0.90
  -6  -6   5   15.47    0.98
  -6  -6   5   15.24    1.00
   6  -6   5   15.51    0.95
  -6  -6  -5   17.02    0.99
  -6  -6  -5   16.67    0.99
   6  -6   5   15.32    0.95
   6   6  -5   15.65    0.97
  -6  -6  -5   14.41    0.94
   6  -6   5   13.35    0.93
  -6  -7   5    1.40    0.35
  -6  -7   5    1.08    0.31
   6  -7  -5    0.68    0.27
  -6  -7  -5    1.26    0.33
  -6  -7  -5    0.74    0.33
  -6  -7  -5    1.24    0.32
   6  -7   5    0.98    0.30
   6  -7   5    0.87    0.32
   6   7  -5    0.86    0.27
   6  -7   5    0.53    0.30
  -6  -8   5    1.77    0.38
  -6  -8   5    1.00    0.35
   6  -8  -5    0.82    0.25
   6  -8   5    0.95    0.31
  -6  -8  -5    1.35    0.33
  -6  -8  -5    1.00    0.30
   6  -8   5    0.30    0.27
  -6  -9   5    0.72    0.35
  -6  -9   5   -0.22    0.29
  -6  -9  -5    0.01    0.27
  -6 -10   5   -0.11    0.34
  -6 -10  -5    0.48    0.30
  -7   0  -5    0.20    0.18
   7   0  -5    0.20    0.17
  -7   0  -5    0.06    0.13
  -7   0  -5    0.08    0.17
   7   0  -5    0.11    0.15
   7   0  -5    0.05    0.15
   7   0   5   -0.03    0.15
   7   0  -5   -0.05    0.16
  -7   0   5    0.27    0.17
   7   0   5    0.11    0.16
  -7  -1   5    0.30    0.19
   7  -1  -5    0.13    0.17
   7  -1  -5    0.05    0.13
   7   1   5    0.22    0.16
   7  -1  -5   -0.11    0.16
   7   1   5   -0.10    0.13
  -7   1  -5    0.00    0.12
  -7   1  -5    0.04    0.16
  -7  -1   5    0.09    0.16
   7  -1  -5    0.06    0.15
  -7  -1  -5    0.08    0.19
   7  -1   5    0.12    0.15
   7   1  -5    0.13    0.16
   7   1  -5   -0.16    0.16
  -7  -1  -5   -0.30    0.12
  -7   1   5    0.10    0.16
  -7   1   5   -0.01    0.13
   7   1  -5   -0.18    0.15
  -7  -1  -5   -0.10    0.19
   7  -1   5    0.16    0.17
   7  -1   5    0.05    0.15
   7  -2  -5   10.99    0.70
  -7   2  -5   10.15    0.70
   7   2   5   11.17    0.72
   7  -2  -5   10.06    0.67
   7  -2  -5   11.43    0.69
  -7   2  -5   10.40    0.68
   7  -2  -5   10.57    0.71
  -7   2  -5   10.90    0.61
  -7  -2   5   10.67    0.72
  -7  -2  -5   10.89    0.66
  -7  -2  -5   10.39    0.76
  -7   2   5   10.76    0.65
   7   2  -5   11.50    0.75
  -7   2   5   11.10    0.59
  -7  -2  -5   10.63    0.73
   7  -2   5   11.12    0.72
   7   2  -5   10.83    0.71
   7  -2   5   11.39    0.73
  -7   2   5   12.20    0.69
   7   2  -5   10.81    0.72
  -7  -2  -5   11.63    0.73
   7  -2   5   12.11    0.73
   7  -3  -5   -0.05    0.16
  -7   3  -5    0.08    0.14
  -7   3  -5   -0.12    0.15
   7  -3  -5   -0.03    0.14
   7  -3  -5    0.00    0.17
  -7   3  -5    0.00    0.11
   7   3   5    0.03    0.15
   7   3   5    0.24    0.16
  -7  -3   5    0.05    0.18
   7  -3  -5   -0.14    0.15
   7  -3   5    0.03    0.16
  -7  -3  -5   -0.18    0.12
  -7  -3  -5   -0.26    0.18
   7  -3   5   -0.09    0.17
   7   3  -5    0.20    0.18
   7  -3   5   -0.01    0.18
   7   3  -5    0.09    0.19
  -7  -3  -5    0.13    0.18
  -7  -3  -5   -0.09    0.18
   7   3  -5    0.13    0.20
   7  -4  -5    8.27    0.55
  -7   4  -5    7.78    0.51
   7   4   5    7.47    0.57
   7  -4  -5    8.38    0.58
  -7  -4   5    8.36    0.65
  -7  -4   5    8.83    0.66
  -7  -4   5    7.07    0.64
   7  -4  -5    8.81    0.59
  -7   4  -5    8.23    0.59
   7  -4  -5    8.10    0.59
  -7   4  -5    7.33    0.47
  -7  -4  -5    8.07    0.63
   7   4  -5    7.76    0.61
   7  -4   5    9.49    0.64
   7   4  -5    9.18    0.63
   7  -4   5    7.67    0.62
   7  -4   5    8.19    0.61
  -7  -4  -5    7.71    0.65
  -7  -4  -5    7.81    0.63
   7   4  -5    8.31    0.65
   7  -5  -5   19.62    1.08
   7  -5  -5   18.94    1.06
  -7  -5   5   22.08    1.21
  -7  -5   5   20.44    1.17
  -7   5  -5   19.59    1.06
  -7  -5   5   15.68    1.15
   7   5   5   19.32    1.08
   7   5  -5   19.77    1.16
  -7  -5  -5   19.44    1.18
   7  -5   5   20.67    1.14
   7  -5   5   19.42    1.14
  -7  -5  -5   19.55    1.15
  -7  -5  -5   17.99    1.16
   7   5  -5   19.31    1.10
   7  -5   5   17.55    1.13
  -7  -6   5    1.77    0.36
  -7  -6   5    1.03    0.33
   7  -6  -5    1.00    0.26
   7  -6   5    1.07    0.31
  -7  -6  -5    0.71    0.29
  -7  -6  -5    0.52    0.28
   7  -6   5    0.63    0.29
   7  -6   5    1.11    0.32
   7   6  -5    1.31    0.27
  -7  -6  -5    1.75    0.36
   7   6  -5    1.22    0.30
  -7  -7   5    0.45    0.31
   7  -7  -5    0.11    0.23
  -7  -7   5    0.16    0.22
   7  -7   5    0.22    0.25
   7  -7   5    0.50    0.30
  -7  -7  -5    0.43    0.31
   7   7  -5    0.57    0.26
  -7  -7  -5    0.30    0.27
   7  -8  -5    2.04    0.33
  -7  -8   5    2.39    0.46
  -7  -8   5    1.83    0.44
   7  -8   5    1.82    0.37
  -7  -8  -5    2.27    0.47
  -7  -8  -5    2.07    0.42
   7   8  -5    1.63    0.31
  -7  -9   5   -0.21    0.33
  -7  -9   5    0.23    0.26
   7  -9   5    0.25    0.30
  -7  -9  -5    0.48    0.33
  -7 -10   5    1.08    0.45
  -7 -10  -5    0.96    0.40
   7 -10   5    0.16    0.33
  -8   0  -5    0.05    0.19
   8   0  -5   -0.36    0.14
   8   0  -5    0.18    0.18
   8   0  -5   -0.01    0.14
  -8   0   5    0.12    0.16
   8   0  -5   -0.06    0.18
  -8   0   5    0.10    0.19
   8   0   5   -0.01    0.14
  -8   0  -5   -0.10    0.12
   8   0   5   -0.01    0.18
  -8   0  -5    0.02    0.18
  -8   1  -5    3.15    0.37
   8  -1  -5    3.59    0.40
  -8  -1   5    3.94    0.48
  -8   1  -5    3.20    0.33
   8  -1  -5    3.53    0.41
   8  -1  -5    4.05    0.43
   8  -1  -5    3.87    0.42
  -8  -1   5    3.82    0.41
   8   1   5    4.65    0.45
   8   1   5    2.25    0.34
  -8   1  -5    3.08    0.41
   8  -1   5    2.81    0.39
  -8  -1  -5    2.68    0.41
   8   1  -5    3.50    0.42
   8  -1   5    3.12    0.40
  -8  -1  -5    3.24    0.41
  -8   1   5    3.30    0.40
   8   1  -5    4.13    0.46
  -8  -1  -5    2.91    0.35
  -8   1   5    3.96    0.38
   8   1  -5    3.96    0.42
   8  -2  -5    0.20    0.19
  -8  -2   5    0.35    0.23
  -8   2  -5    0.36    0.20
  -8   2  -5    0.04    0.13
   8   2   5    0.01    0.06
  -8  -2   5    0.07    0.18
   8   2   5   -0.01    0.16
   8  -2  -5    0.04    0.17
  -8   2  -5   -0.24    0.15
   8  -2  -5    0.20    0.19
   8  -2  -5    0.08    0.18
  -8  -2  -5    0.44    0.19
   8  -2   5   -0.11    0.17
   8  -2   5   -0.01    0.20
  -8  -2  -5    0.11    0.22
   8   2  -5    0.10    0.19
   8   2  -5    0.27    0.21
  -8  -2  -5    0.08    0.21
  -8   2   5   -0.06    0.14
   8  -2   5    0.35    0.19
  -8  -2  -5    0.23    0.23
  -8   2   5    0.08    0.12
   8   2  -5    0.15    0.19
   8  -3  -5   12.14    0.80
   8   3   5   12.33    0.80
   8  -3  -5   14.04    0.83
   8  -3  -5   12.66    0.82
  -8  -3   5   12.92    0.87
  -8   3  -5   12.70    0.71
   8   3   5   12.27    0.83
   8  -3  -5   13.02    0.83
  -8   3  -5   12.86    0.83
  -8  -3   5   11.58    0.87
  -8  -3  -5   14.24    0.89
  -8  -3  -5   13.99    0.88
  -8  -3  -5   12.51    0.90
   8   3  -5   13.53    0.86
   8  -3   5   12.93    0.87
  -8   3   5   12.63    0.77
  -8   3   5   12.74    0.66
   8   3  -5   14.26    0.88
  -8  -3  -5   14.19    0.80
   8  -3   5   14.95    0.88
   8  -3   5   13.81    0.85
   8   3  -5   13.23    0.88
  -8   3   5   12.82    0.75
   8  -4  -5    0.08    0.20
  -8  -4   5    0.13    0.26
   8   4   5   -0.01    0.17
  -8   4  -5   -0.09    0.20
   8  -4  -5    0.00    0.19
   8  -4  -5    0.31    0.22
  -8   4  -5   -0.09    0.13
   8  -4  -5   -0.15    0.20
   8  -4   5   -0.27    0.21
  -8  -4  -5   -0.37    0.21
   8   4  -5    0.03    0.22
   8  -4   5   -0.20    0.24
   8  -4   5    0.24    0.22
  -8  -4  -5    0.29    0.27
   8   4  -5    0.13    0.22
   8   4  -5   -0.24    0.19
  -8  -4  -5   -0.37    0.19
   8  -5  -5    7.59    0.61
   8  -5  -5    7.45    0.62
  -8   5  -5    6.84    0.58
   8   5   5    7.36    0.58
  -8  -5   5    8.36    0.70
   8  -5  -5    7.49    0.59
  -8  -5  -5    7.29    0.71
   8  -5   5    6.98    0.66
  -8  -5  -5    7.46    0.75
   8   5  -5    7.65    0.67
   8  -5   5    6.02    0.60
   8   5  -5    7.59    0.63
   8  -5   5    8.52    0.67
   8  -6  -5    0.64    0.26
   8  -6  -5    0.45    0.24
   8   6   5    0.33    0.19
  -8  -6   5    0.62    0.31
   8   6  -5    0.73    0.30
   8  -6   5    0.64    0.29
  -8  -6  -5    0.98    0.34
   8   6  -5    0.74    0.26
   8  -6   5    0.03    0.31
  -8  -6  -5    0.13    0.29
   8  -7  -5   -0.13    0.21
  -8  -7   5    0.30    0.34
  -8  -7  -5   -0.10    0.25
  -8  -7  -5    0.17    0.29
   8   7  -5   -0.10    0.22
   8  -7   5    0.38    0.32
   8  -7   5    0.08    0.26
  -8  -8   5    1.76    0.47
   8  -8  -5    1.26    0.32
   8   8  -5    1.40    0.31
  -8  -8  -5    2.10    0.44
  -8  -8  -5    1.21    0.39
   8  -8   5    0.48    0.33
  -8  -9   5    1.32    0.46
  -8  -9  -5    0.94    0.40
   8  -9   5    0.94    0.36
  -8 -10   5    0.32    0.38
  -8 -10  -5    0.02    0.34
  -9   0   5    0.32    0.23
   9   0   5    0.15    0.18
  -9   0  -5    0.25    0.22
  -9   0   5    0.36    0.24
   9   0  -5   -0.05    0.18
   9   0  -5    0.16    0.22
  -9   0  -5    0.56    0.19
  -9   0  -5    0.23    0.22
   9   0   5    0.05    0.21
   9   0  -5   -0.05    0.20
   9   0  -5    0.05    0.17
  -9  -1   5    5.03    0.55
  -9   1  -5    5.39    0.57
   9   1   5    4.57    0.50
   9  -1  -5    5.15    0.51
   9  -1  -5    5.13    0.52
   9  -1  -5    5.95    0.55
  -9   1  -5    4.75    0.44
   9   1   5    4.59    0.53
  -9  -1   5    5.12    0.56
   9  -1  -5    5.16    0.54
   9   1  -5    5.66    0.57
  -9   1   5    5.16    0.48
  -9  -1  -5    4.98    0.57
  -9  -1  -5    5.76    0.47
   9   1  -5    5.04    0.54
   9  -1   5    4.81    0.54
   9   1  -5    6.16    0.54
  -9  -1  -5    4.67    0.51
   9  -1   5    4.86    0.52
  -9   1   5    5.88    0.58
  -9   2  -5    4.50    0.50
  -9  -2   5    4.39    0.55
   9   2   5    5.60    0.57
   9  -2  -5    5.28    0.52
  -9   2  -5    4.76    0.42
   9  -2  -5    4.86    0.50
  -9   2  -5    4.81    0.47
   9  -2  -5    4.92    0.51
   9  -2  -5    3.92    0.47
  -9  -2   5    5.34    0.54
  -9   2   5    5.28    0.53
  -9  -2  -5    4.25    0.54
   9  -2   5    3.73    0.48
  -9   2   5    4.36    0.37
   9  -2   5    3.93    0.47
   9  -2   5    4.60    0.50
   9   2  -5    4.68    0.53
  -9  -2  -5    4.34    0.46
   9   2  -5    4.24    0.48
  -9  -2  -5    3.71    0.48
   9   2  -5    4.98    0.54
   9  -3  -5    0.55    0.25
   9  -3  -5    0.50    0.23
  -9  -3   5    0.86    0.31
  -9   3  -5    0.60    0.19
  -9  -3   5    0.57    0.29
  -9   3  -5    0.65    0.25
   9  -3  -5    0.65    0.26
   9   3   5    0.37    0.23
   9  -3  -5    0.42    0.25
  -9  -3  -5    1.24    0.27
   9   3  -5    0.65    0.30
   9   3  -5    0.78    0.27
  -9  -3  -5    0.79    0.30
  -9  -3  -5    0.68    0.30
  -9   3   5    0.78    0.22
  -9   3   5    0.40    0.14
  -9   3   5    0.63    0.20
   9  -3   5    0.75    0.29
   9   3  -5    0.42    0.27
   9  -3   5    0.33    0.28
   9  -3   5    0.54    0.24
   9   4   5    5.64    0.59
   9  -4  -5    6.58    0.58
   9  -4  -5    5.97    0.57
  -9  -4   5    7.09    0.70
  -9   4  -5    5.89    0.44
  -9   4  -5    6.00    0.57
  -9  -4   5    7.35    0.74
   9  -4  -5    6.91    0.58
   9  -4  -5    5.68    0.55
   9  -4   5    5.41    0.61
  -9  -4  -5    5.63    0.63
   9   4  -5    6.27    0.62
   9   4  -5    6.03    0.63
   9  -4   5    4.94    0.58
  -9  -4  -5    6.41    0.74
  -9   5  -5    2.02    0.35
  -9  -5   5    2.04    0.44
   9  -5  -5    2.32    0.37
  -9  -5   5    1.75    0.41
   9  -5  -5    2.37    0.36
   9   5   5    2.04    0.35
   9  -5  -5    2.45    0.38
   9  -5  -5    2.57    0.38
  -9  -5  -5    3.87    0.58
   9  -5   5    1.79    0.41
   9   5  -5    2.77    0.45
  -9  -5  -5    2.14    0.43
   9  -5   5    2.21    0.41
   9  -6  -5    0.01    0.22
  -9  -6   5    0.22    0.30
   9   6   5    0.18    0.19
   9  -6  -5   -0.09    0.24
  -9  -6   5    0.10    0.27
   9   6  -5    0.29    0.29
   9  -6   5    0.08    0.26
  -9  -6  -5   -0.18    0.28
  -9  -6  -5    0.05    0.28
   9  -6   5    0.04    0.31
   9   6  -5    0.03    0.22
  -9  -7   5    0.21    0.33
  -9  -7   5   -0.03    0.29
   9  -7  -5    0.13    0.24
  -9  -7  -5    0.08    0.31
  -9  -7  -5   -0.05    0.27
   9  -7   5   -0.09    0.31
   9   7  -5   -0.07    0.26
   9  -7   5    0.44    0.27
  -9  -8   5    0.10    0.32
  -9  -8   5   -0.50    0.30
   9  -8   5    0.16    0.32
   9   8  -5    0.25    0.27
  -9  -8  -5    0.30    0.33
  -9  -9   5    0.29    0.41
  -9  -9   5    0.09    0.39
  -9  -9  -5   -0.01    0.34
   9  -9   5    0.02    0.32
 -10   0  -5    0.23    0.19
  10   0  -5    0.17    0.22
 -10   0  -5    0.58    0.26
 -10   0   5   -0.37    0.21
  10   0  -5    0.18    0.25
  10   0  -5   -0.02    0.25
 -10   0  -5    0.20    0.23
  10   0   5    0.04    0.22
  10   0   5    0.66    0.25
  10   1   5   30.10    1.71
  10  -1  -5   30.99    1.69
 -10   1  -5   32.09    1.50
 -10  -1   5   30.28    1.72
  10  -1  -5   30.67    1.65
  10   1   5   31.05    1.70
  10  -1  -5   29.49    1.69
 -10   1  -5   30.77    1.70
 -10  -1   5   33.01    1.70
  10   1  -5   32.09    1.67
  10  -1   5   29.63    1.70
  10  -1   5   26.58    1.68
 -10  -1  -5   30.82    1.53
 -10  -1  -5   29.78    1.68
  10   1  -5   31.93    1.72
 -10   1   5   31.58    1.68
  10   1  -5   28.81    1.70
 -10  -1  -5   30.73    1.73
  10   2   5    1.36    0.34
 -10   2  -5    1.30    0.32
 -10  -2   5    0.75    0.32
 -10   2  -5    1.41    0.26
 -10  -2   5    1.49    0.39
  10  -2  -5    1.10    0.31
  10  -2  -5    1.35    0.35
  10  -2  -5    1.06    0.33
  10   2  -5    1.12    0.34
 -10   2   5    1.37    0.32
  10  -2   5    1.10    0.34
 -10  -2  -5    0.83    0.32
 -10  -2  -5    1.14    0.30
  10   2  -5    0.92    0.35
  10  -2   5    0.86    0.31
  10   2  -5    1.80    0.36
 -10  -2  -5    0.48    0.30
 -10   2   5    1.15    0.23
 -10  -3   5    2.02    0.42
  10  -3  -5    2.86    0.42
  10  -3  -5    2.68    0.43
 -10   3  -5    2.28    0.38
  10   3   5    2.23    0.40
 -10   3  -5    1.91    0.30
  10  -3  -5    1.97    0.39
 -10  -3   5    1.84    0.43
  10   3  -5    1.88    0.36
  10  -3   5    2.09    0.42
  10  -3   5    1.99    0.43
 -10   3   5    1.94    0.25
 -10  -3  -5    2.56    0.40
  10   3  -5    2.07    0.41
 -10  -3  -5    3.09    0.53
 -10   3   5    2.15    0.35
 -10  -3  -5    1.56    0.38
 -10   4  -5   13.37    0.80
 -10  -4   5   14.54    1.05
 -10  -4   5   13.50    1.04
  10  -4  -5   14.64    0.97
  10  -4  -5   15.06    0.98
 -10   4  -5   15.68    0.98
  10   4   5   14.98    0.99
  10  -4  -5   14.94    0.97
 -10  -4  -5   15.14    1.04
 -10  -4  -5   16.36    1.11
  10   4  -5   13.85    0.99
 -10  -4  -5   14.51    0.93
  10   4  -5   15.40    1.04
  10  -4   5   16.43    1.05
  10  -4   5   14.16    1.03
  10   5   5   13.06    0.89
 -10   5  -5   11.59    0.84
  10  -5  -5   12.97    0.89
  10  -5  -5   12.92    0.88
  10  -5  -5   13.59    0.90
 -10   5  -5   12.14    0.70
 -10  -5   5   11.59    0.98
 -10  -5   5   13.58    0.98
  10   5  -5   12.56    0.91
  10  -5   5   13.37    0.94
  10   5  -5   12.74    0.96
  10  -5   5   13.02    0.98
 -10  -5  -5   12.38    0.95
 -10  -5  -5   12.32    0.99
  10  -6  -5    1.04    0.36
 -10  -6   5    0.82    0.39
  10  -6  -5    1.14    0.34
  10   6   5    1.13    0.31
 -10  -6   5    1.73    0.46
  10  -6  -5    1.36    0.33
 -10  -6  -5    0.84    0.39
 -10  -6  -5    1.36    0.45
  10   6  -5    1.55    0.39
  10   6  -5    0.88    0.32
  10  -7  -5    0.12    0.26
 -10  -7   5   -0.03    0.29
 -10  -7   5   -0.06    0.35
  10   7   5    0.09    0.21
  10  -7   5    0.61    0.30
 -10  -7  -5    0.02    0.34
  10   7  -5    0.26    0.28
  10  -7   5    0.43    0.36
 -10  -7  -5   -0.12    0.33
 -10  -8   5    0.46    0.39
 -10  -8   5   -0.08    0.40
 -10  -8  -5    0.20    0.39
 -10  -8  -5    0.17    0.34
  10  -8   5    0.15    0.37
  10   8  -5    0.21    0.26
 -10  -9   5    0.20    0.41
 -10  -9   5    0.51    0.42
 -10  -9  -5    1.23    0.49
  10  -9   5    0.50    0.38
 -11   0  -5    0.15    0.27
  11   0  -5    0.21    0.24
 -11   0   5    0.08    0.25
  11   0  -5   -0.05    0.26
 -11   0  -5    0.41    0.22
  11   0   5    0.23    0.28
  11   0   5    0.57    0.27
  11   0  -5   -0.13    0.25
 -11  -1   5    2.36    0.46
 -11   1  -5    2.26    0.43
 -11   1  -5    2.71    0.38
  11  -1  -5    2.36    0.42
  11  -1  -5    2.92    0.47
  11  -1  -5    3.33    0.51
  11   1   5    2.89    0.48
 -11   1   5    2.35    0.35
 -11  -1  -5    2.40    0.43
  11   1  -5    2.71    0.47
  11   1  -5    3.43    0.53
  11   1  -5    3.23    0.47
  11  -1   5    1.61    0.39
 -11  -1  -5    2.14    0.38
 -11   1   5    2.15    0.41
 -11  -1  -5    2.29    0.46
  11  -1   5    2.51    0.46
  11  -2  -5    2.33    0.44
 -11  -2   5    2.08    0.47
 -11   2  -5    2.24    0.34
  11  -2  -5    1.43    0.35
 -11   2  -5    2.29    0.42
  11   2   5    2.04    0.42
  11  -2  -5    1.81    0.42
  11  -2   5    1.69    0.40
  11   2  -5    1.33    0.39
 -11   2   5    1.76    0.29
  11  -2   5    1.81    0.42
 -11  -2  -5    1.59    0.46
 -11   2   5    2.04    0.38
  11   2  -5    1.93    0.41
 -11  -2  -5    2.02    0.37
 -11  -2  -5    2.50    0.45
  11  -3  -5   16.74    1.09
  11  -3  -5   15.97    1.10
  11   3   5   17.15    1.15
 -11   3  -5   16.32    0.93
  11  -3  -5   16.65    1.11
 -11  -3   5   16.08    1.17
 -11   3  -5   20.05    1.13
 -11  -3  -5   17.54    1.05
 -11  -3  -5   16.44    1.21
  11   3  -5   17.04    1.13
 -11   3   5   15.71    0.88
 -11  -3  -5   18.65    1.18
  11   3  -5   17.16    1.17
  11  -3   5   18.17    1.19
  11  -3   5   17.44    1.16
 -11   3   5   17.64    1.04
  11  -4  -5    8.46    0.74
  11  -4  -5    8.12    0.73
  11  -4  -5    8.25    0.74
 -11   4  -5    8.49    0.58
  11   4   5    9.38    0.77
 -11   4  -5    8.95    0.74
 -11  -4   5    8.39    0.87
 -11  -4   5    8.37    0.88
 -11  -4  -5    8.32    0.70
  11  -4   5    8.54    0.85
 -11  -4  -5    8.54    0.91
  11  -4   5    8.31    0.80
 -11  -4  -5    9.07    0.82
  11   4  -5    9.66    0.83
  11   4  -5    8.37    0.77
 -11   5  -5    1.84    0.40
  11   5   5    1.95    0.40
 -11   5  -5    1.98    0.29
  11  -5  -5    2.06    0.40
 -11  -5   5    2.61    0.51
  11  -5  -5    2.44    0.41
  11  -5  -5    1.90    0.41
 -11  -5   5    2.53    0.52
  11   5  -5    1.55    0.41
 -11  -5  -5    1.54    0.48
 -11  -5  -5    1.36    0.46
  11  -5   5    2.26    0.45
  11  -5   5    1.92    0.48
  11   5  -5    2.81    0.48
  11  -6  -5    0.71    0.31
  11   6   5    0.65    0.30
 -11  -6   5    0.49    0.38
  11  -6  -5    0.05    0.32
 -11  -6   5    0.27    0.32
 -11  -6  -5    0.63    0.44
  11   6  -5    0.32    0.33
  11  -6   5    0.53    0.33
 -11  -6  -5    0.19    0.39
  11  -6   5    0.47    0.38
 -11  -7   5    3.46    0.63
  11  -7  -5    3.24    0.51
 -11  -7   5    4.45    0.66
  11   7   5    4.04    0.50
  11  -7  -5    3.88    0.51
  11  -7   5    3.02    0.52
 -11  -7  -5    4.39    0.70
 -11  -7  -5    4.85    0.79
  11  -7   5    2.65    0.52
  11   7  -5    3.10    0.52
 -11  -8   5    0.89    0.49
  11  -8  -5    0.67    0.34
 -11  -8   5    1.19    0.45
 -11  -8  -5    2.21    0.55
 -11  -8  -5    1.07    0.48
  11  -8   5    1.44    0.46
  11   8  -5    1.38    0.38
 -12   0  -5    0.07    0.20
 -12   0  -5    0.57    0.32
  12   0  -5    0.24    0.30
  12   0  -5    0.37    0.29
  12   0   5    0.22    0.24
 -12   0   5    0.11    0.24
  12   0  -5   -0.10    0.26
  12  -1  -5    8.92    0.80
 -12  -1   5    9.36    0.84
 -12   1  -5   10.44    0.70
 -12   1  -5    9.29    0.82
  12   1   5    8.31    0.79
  12  -1  -5    9.49    0.80
  12  -1  -5    9.15    0.82
  12  -1   5   11.17    0.88
  12   1  -5   10.67    0.86
  12   1  -5    9.05    0.79
 -12   1   5   10.07    0.70
 -12  -1  -5    8.60    0.71
 -12  -1  -5    9.38    0.87
 -12   1   5    8.90    0.78
  12   1  -5    9.97    0.92
  12  -1   5    8.82    0.82
 -12   2  -5    0.41    0.28
  12  -2  -5    0.18    0.28
 -12   2  -5   -0.14    0.18
  12  -2  -5    0.29    0.33
  12  -2  -5    0.08    0.27
  12   2   5    0.40    0.29
 -12  -2   5    0.01    0.31
 -12  -2  -5    0.23    0.24
 -12   2   5    0.23    0.19
 -12   2   5    0.45    0.25
  12   2  -5    0.10    0.26
  12  -2   5   -0.09    0.28
 -12  -2  -5    0.44    0.34
  12  -2   5    0.19    0.34
  12   2  -5    0.45    0.31
 -12   3  -5    0.39    0.23
  12  -3  -5   -0.03    0.30
 -12   3  -5    0.33    0.28
  12  -3  -5   -0.11    0.27
 -12  -3   5    0.13    0.32
  12  -3  -5   -0.13    0.26
  12   3   5    0.25    0.32
 -12  -3  -5    0.41    0.40
  12   3  -5    0.60    0.33
  12  -3   5   -0.21    0.27
 -12   3   5    0.16    0.17
  12  -3   5    0.35    0.36
 -12   3   5    0.38    0.25
  12   3  -5    0.10    0.26
 -12  -3  -5    0.64    0.27
 -12   4  -5    5.41    0.49
  12  -4  -5    4.61    0.58
  12  -4  -5    5.90    0.65
 -12   4  -5    5.72    0.61
 -12  -4   5    5.18    0.73
  12   4   5    4.73    0.62
  12  -4  -5    4.81    0.62
  12   4  -5    5.54    0.64
 -12   4   5    5.93    0.53
 -12  -4  -5    5.66    0.77
  12   4  -5    6.28    0.74
 -12  -4  -5    4.78    0.66
  12  -4   5    4.03    0.64
  12  -4   5    4.80    0.66
 -12   5  -5    2.68    0.34
  12   5   5    2.25    0.45
 -12  -5   5    2.60    0.56
 -12   5  -5    2.62    0.46
  12  -5  -5    3.09    0.48
  12  -5  -5    2.18    0.43
  12  -5  -5    2.42    0.48
  12   5  -5    2.27    0.49
 -12  -5  -5    2.48    0.55
  12  -5   5    2.52    0.55
  12   5  -5    1.83    0.43
 -12  -5  -5    2.66    0.54
  12  -5   5    2.43    0.52
  12  -6  -5    1.23    0.36
  12  -6  -5    1.88    0.46
 -12  -6   5    1.29    0.50
  12   6   5    1.24    0.36
 -12  -6  -5    0.96    0.47
 -12  -6  -5    1.52    0.53
  12  -6   5    1.14    0.39
  12  -6   5    1.43    0.45
  12   6  -5    0.74    0.37
  12   7   5    0.76    0.31
  12  -7  -5    0.38    0.39
 -12  -7   5    1.03    0.46
  12  -7  -5    0.74    0.33
 -12  -7  -5    1.01    0.49
  12  -7   5    0.05    0.40
  12   7  -5    0.72    0.35
 -12  -7  -5   -0.10    0.40
 -13   0  -5    0.24    0.29
  13   0   5   -0.03    0.25
  13   0  -5   -0.43    0.27
  13   0  -5   -0.14    0.27
 -13   0  -5    0.04    0.20
 -13   0   5    0.48    0.29
  13   0  -5    0.10    0.25
 -13   1  -5   -0.17    0.27
  13  -1  -5    0.84    0.36
  13  -1  -5    0.04    0.26
 -13   1  -5    0.20    0.25
 -13  -1   5    0.11    0.27
  13  -1  -5    0.44    0.32
  13   1   5    0.79    0.34
  13  -1   5    1.26    0.38
 -13   1   5    0.16    0.22
 -13   1   5    1.13    0.35
  13   1  -5    0.15    0.33
 -13  -1  -5    1.15    0.33
 -13  -1  -5    0.66    0.39
  13   1  -5    0.34    0.25
 -13   2  -5    5.50    0.56
  13  -2  -5    5.82    0.69
  13  -2  -5    6.06    0.68
 -13  -2   5    6.56    0.78
  13  -2  -5    6.41    0.74
 -13   2  -5    5.91    0.70
  13   2   5    5.20    0.69
 -13  -2  -5    5.82    0.64
 -13  -2  -5    6.87    0.82
  13  -2   5    6.21    0.76
  13   2  -5    8.41    0.88
 -13   2   5    6.22    0.53
 -13   2   5    5.28    0.63
  13  -2   5    5.22    0.69
  13   2  -5    6.56    0.75
  13   3   5   -0.46    0.27
  13  -3  -5    0.04    0.32
  13  -3  -5   -0.38    0.26
  13  -3  -5    0.02    0.28
 -13  -3   5   -0.05    0.33
 -13   3  -5    0.05    0.22
 -13   3  -5    0.34    0.31
  13   3  -5    0.30    0.30
  13  -3   5   -0.75    0.33
 -13   3   5    0.08    0.17
  13   3  -5    0.14    0.31
 -13  -3  -5    0.03    0.35
  13  -3   5   -0.13    0.30
 -13  -3  -5   -0.06    0.25
 -13   3   5    0.16    0.24
 -13  -4   5    0.46    0.36
  13  -4  -5    0.41    0.32
  13  -4  -5    0.02    0.29
  13  -4  -5   -0.11    0.35
 -13   4  -5    0.09    0.20
  13   4   5   -0.35    0.29
 -13   4  -5    0.05    0.29
  13   4  -5    0.14    0.31
  13  -4   5   -0.42    0.30
 -13  -4  -5    0.21    0.38
  13   4  -5    0.28    0.32
  13  -4   5    0.00    0.39
 -13  -5   5   -0.01    0.34
  13  -5  -5    0.17    0.34
 -13   5  -5    0.19    0.20
  13  -5  -5    0.09    0.36
 -13   5  -5    0.09    0.30
  13  -5  -5   -0.02    0.29
  13   5   5   -0.17    0.25
  13  -5   5    0.22    0.44
  13   5  -5    0.24    0.32
 -13  -5  -5    0.92    0.49
  13   5  -5    0.29    0.32
  13  -5   5    0.03    0.33
  13  -6  -5    0.02    0.38
 -13  -6   5    0.02    0.38
  13   6   5    0.31    0.31
  13  -6  -5    0.74    0.36
 -13  -6  -5    0.29    0.43
  13  -6   5    0.59    0.47
  13  -6   5    1.78    0.46
  13   6  -5    0.41    0.36
 -13  -7   5    0.74    0.46
  13  -7  -5    0.13    0.35
  13   7  -5    0.11    0.35
 -13  -7  -5    0.00    0.42
  13  -7   5    0.38    0.46
 -14   0  -5    0.07    0.24
 -14   0   5    0.15    0.25
 -14   0   5    0.31    0.32
 -14   0  -5   -0.50    0.25
  14   0  -5    0.39    0.28
  14   0   5   -0.28    0.29
  14   0  -5   -0.17    0.26
  14  -1  -5    0.11    0.31
 -14   1  -5   -0.04    0.23
  14   1   5    0.49    0.36
 -14  -1   5   -0.07    0.30
  14  -1  -5   -0.11    0.27
 -14   1  -5   -0.11    0.28
 -14   1   5   -0.17    0.20
 -14  -1  -5   -0.07    0.34
  14  -1   5   -0.28    0.32
 -14   1   5    0.21    0.29
 -14  -1  -5   -0.30    0.24
  14   1  -5    0.23    0.30
  14   1  -5   -0.10    0.26
  14  -2  -5    2.58    0.48
 -14   2  -5    1.82    0.37
  14  -2  -5    2.72    0.53
 -14  -2   5    1.93    0.50
 -14   2  -5    2.65    0.48
  14  -2  -5    1.84    0.43
  14   2   5    3.31    0.56
  14  -2   5    2.72    0.56
  14   2  -5    2.40    0.50
  14   2  -5    3.00    0.56
 -14   2   5    2.76    0.45
 -14  -2  -5    2.82    0.58
 -14  -2  -5    2.54    0.47
 -14   2   5    2.05    0.35
  14  -3  -5    0.75    0.36
 -14   3  -5   -0.17    0.29
  14  -3  -5    0.15    0.31
 -14  -3   5   -0.15    0.33
  14   3   5   -0.27    0.30
 -14   3  -5    0.01    0.23
  14  -3  -5    0.31    0.38
 -14  -3  -5    0.29    0.31
 -14   3   5    0.26    0.20
 -14   3   5    0.05    0.25
  14   3  -5    0.34    0.30
  14  -3   5   -0.39    0.35
 -14  -3  -5    0.42    0.41
  14   3  -5    0.29    0.37
  14  -4  -5   -0.08    0.31
 -14  -4   5   -0.05    0.36
  14  -4  -5    0.83    0.39
  14   4   5    0.02    0.32
 -14   4  -5   -0.12    0.29
  14  -4  -5    0.66    0.38
 -14   4  -5   -0.05    0.23
  14  -4   5    1.09    0.39
  14   4  -5    0.26    0.32
  14  -4   5   -0.01    0.44
  14   4  -5    0.35    0.34
 -14  -4  -5    0.48    0.35
  14  -5  -5    0.72    0.42
  14   5   5    0.46    0.33
  14  -5  -5    0.57    0.38
 -14   5  -5    0.55    0.25
 -14  -5   5   -0.08    0.41
  14  -5  -5   -0.02    0.34
 -14  -5  -5    0.56    0.45
  14   5  -5    0.07    0.36
  14  -5   5    0.56    0.49
  14  -5   5    0.58    0.37
  14   5  -5    0.45    0.37
  14   6   5    0.28    0.33
  14  -6  -5   -0.37    0.33
  14  -6  -5   -0.06    0.36
 -14  -6   5   -0.16    0.39
  14   6  -5    0.34    0.35
  14  -6   5   -0.23    0.38
  14  -6   5    0.36    0.47
 -14  -6  -5   -0.09    0.40
  15   0  -5   -0.29    0.30
 -15   0  -5    0.26    0.28
  15   0   5    0.21    0.38
 -15   0   5   -0.34    0.25
 -15   0  -5    0.21    0.35
 -15   0   5    1.01    0.44
  15   0  -5    0.19    0.31
 -15  -1   5    0.04    0.29
  15  -1  -5    0.32    0.31
  15   1   5    0.02    0.36
 -15  -1   5    0.13    0.32
 -15   1  -5   -0.16    0.25
  15  -1  -5   -0.19    0.31
 -15   1  -5    0.34    0.36
 -15  -1  -5   -0.02    0.28
 -15  -1  -5    0.24    0.38
 -15   1   5   -0.32    0.24
  15   1  -5    0.12    0.32
 -15   1   5    0.62    0.30
  15  -1   5   -0.18    0.38
  15   1  -5   -0.51    0.30
 -15   2  -5    2.12    0.48
  15  -2  -5    2.33    0.49
 -15   2  -5    1.52    0.36
  15   2   5    2.11    0.53
 -15  -2   5    2.00    0.51
  15  -2  -5    1.79    0.50
  15  -2   5    2.30    0.53
 -15  -2  -5    1.37    0.51
  15   2  -5    1.86    0.50
 -15   2   5    1.61    0.36
  15   2  -5    1.73    0.46
 -15  -2  -5    3.07    0.53
 -15   2   5    2.87    0.51
  15  -3  -5    0.05    0.33
  15  -3  -5    0.06    0.34
 -15   3  -5    0.06    0.32
  15  -3  -5    0.30    0.41
 -15   3  -5   -0.10    0.25
  15   3   5   -0.40    0.35
 -15  -3   5    0.20    0.38
  15  -3   5   -0.37    0.38
 -15   3   5   -0.05    0.24
 -15   3   5   -0.09    0.18
 -15  -3  -5    0.45    0.44
  15   3  -5    0.09    0.32
  15   3  -5    0.14    0.38
 -15   4  -5    0.67    0.40
  15   4   5    1.33    0.46
  15  -4  -5    1.02    0.43
 -15  -4   5    1.30    0.55
  15  -4  -5    0.86    0.41
  15  -4  -5    1.90    0.49
 -15   4  -5    0.42    0.27
 -15  -4  -5    1.75    0.60
  15   4  -5    1.90    0.53
  15  -4   5    0.96    0.48
  15   4  -5    1.16    0.43
 -16   0  -5    0.33    0.38
 -16   0  -5    0.01    0.31
  16   0  -5   -0.77    0.30
 -16   0   5    0.28    0.31
 -16   0   5    0.03    0.35
  16   0  -5   -0.52    0.27
  16   0   5   -0.23    0.38
  16  -1  -5    0.45    0.36
 -16  -1   5    0.58    0.38
  16   1   5    0.23    0.42
  16  -1  -5    0.39    0.40
 -16   1  -5    0.20    0.29
 -16  -1   5    0.24    0.30
 -16   1  -5    0.51    0.40
 -16  -1  -5    0.95    0.34
 -16   1   5    0.44    0.35
  16  -1   5    0.47    0.46
  16   1  -5    0.56    0.43
 -16  -1  -5    1.44    0.47
 -16   1   5   -0.21    0.27
 -16   2  -5    2.65    0.42
  16  -2  -5    6.30    0.80
 -16  -2   5    3.35    0.59
  16  -2  -5    3.15    0.61
  16   2   5    2.02    0.60
 -16  -2   5    3.47    0.65
 -16   2  -5    3.75    0.64
  16   2  -5    2.77    0.61
 -16  -2  -5    2.31    0.60
 -16  -2  -5    3.33    0.58
 -16   2   5    2.70    0.43
 -16   2   5    2.48    0.51
  16  -2   5    3.26    0.68
   0   0  -6    8.65    0.57
   0   0   6    9.76    0.57
   0   0  -6   10.72    0.54
   0   0   6   10.48    0.57
   0   0  -6   10.30    0.55
   0   0   6   10.64    0.55
   0   0  -6    9.78    0.58
   0   0   6    9.56    0.49
   0   0  -6    9.72    0.50
   0  -1  -6   -0.01    0.06
   0  -1  -6    0.12    0.12
   0   1  -6    0.01    0.11
   0   1  -6    0.08    0.07
   0   1  -6   -0.02    0.08
   0  -1  -6    0.04    0.08
   0   1   6   -0.10    0.07
   0   1   6    0.09    0.08
   0  -1   6    0.15    0.13
   0   1  -6    0.00    0.15
   0  -1  -6    0.00    0.08
   0   1   6    0.02    0.08
   0   1   6   -0.03    0.06
   0  -1   6   -0.04    0.07
   0  -1   6   -0.07    0.11
   0  -1   6    0.06    0.10
   0  -1  -6   -0.02    0.14
   0   1  -6    0.25    0.13
   0  -1   6   -0.02    0.09
   0  -2   6   90.14    4.06
   0  -2  -6   86.40    3.63
   0  -2   6   85.05    4.04
   0   2  -6   83.72    4.01
   0   2  -6   80.87    3.85
   0  -2  -6   93.02    3.98
   0  -2  -6   85.26    3.99
   0   2  -6   85.40    4.03
   0  -2   6   85.87    4.06
   0  -2   6   84.89    4.01
   0   3  -6    0.00    0.13
   0  -3   6    0.00    0.11
   0  -3   6   -0.20    0.13
   0   3  -6   -0.04    0.08
   0   3  -6    0.01    0.16
   0  -4   6   76.96    3.49
   0   4  -6   73.27    3.47
   0  -4   6   72.51    3.52
   0   4  -6   72.99    3.48
   0  -5   6    0.12    0.14
   0   5  -6    0.19    0.15
   0  -5   6    0.05    0.12
   0  -5   6    0.14    0.17
   0   5  -6    0.02    0.08
   0  -6   6    0.59    0.17
   0  -6   6    0.31    0.19
   0  -6   6    0.39    0.21
   0  -7   6    0.50    0.25
   0  -7   6   -0.29    0.18
   0  -7   6    0.18    0.15
   0  -8   6    3.07    0.38
   0  -8   6    2.68    0.38
   0  -8  -6    2.32    0.38
   0  -8   6    2.11    0.37
   0  -9   6   -0.21    0.24
   0  -9  -6   -0.25    0.23
   0 -10   6    1.15    0.37
   0 -11   6   -0.45    0.28
   1   0   6   48.89    2.28
  -1   0  -6   48.89    2.30
  -1   0  -6   47.11    2.07
   1   0   6   47.41    2.29
  -1   0   6   41.28    2.27
  -1   0   6   50.45    2.07
   1   0  -6   47.16    2.29
   1   0  -6   48.71    2.22
  -1   0  -6   47.24    2.31
  -1   0  -6   51.18    2.29
   1   0   6   47.84    2.06
  -1   0  -6   50.49    2.27
   1   0  -6   52.28    2.27
   1   0  -6   48.51    2.29
  -1   0   6   50.42    2.29
   1   0  -6   46.25    2.29
   1   0   6   41.75    2.26
  -1  -1   6    8.73    0.51
  -1   1  -6    8.39    0.54
   1  -1  -6    8.81    0.48
  -1  -1   6    8.64    0.52
   1  -1  -6    8.78    0.50
   1   1   6    8.31    0.48
   1   1   6    8.49    0.48
   1   1   6    8.12    0.47
  -1   1  -6    8.23    0.45
  -1  -1   6    8.69    0.48
  -1   1  -6    8.72    0.49
  -1   1  -6    8.88    0.53
  -1  -1   6    8.05    0.50
  -1   1  -6    8.27    0.48
   1  -1  -6    8.01    0.50
   1  -1  -6    8.76    0.47
   1  -1  -6    8.22    0.51
  -1  -1   6    8.75    0.51
  -1  -1  -6    8.13    0.51
   1  -1   6    9.14    0.53
   1  -1   6    9.62    0.52
   1  -1   6    8.62    0.52
  -1   1   6    8.41    0.49
   1   1  -6    7.82    0.48
   1   1  -6    9.20    0.50
   1  -1   6    8.88    0.51
   1   1  -6    8.04    0.53
  -1   1   6    9.08    0.49
  -1  -1  -6    8.03    0.50
  -1  -1  -6    8.65    0.43
   1   1  -6    8.02    0.47
  -1   1   6    8.45    0.47
   1  -1   6    8.50    0.44
   1   1  -6    8.46    0.52
  -1   1   6    8.85    0.42
  -1  -1  -6    8.84    0.48
  -1  -1  -6    9.07    0.48
   1  -2  -6   25.16    1.25
  -1  -2   6   26.62    1.31
   1   2   6   24.60    1.23
   1  -2  -6   25.91    1.12
   1   2   6   25.71    1.25
   1  -2  -6   26.65    1.24
  -1   2  -6   23.69    1.27
  -1   2  -6   24.44    1.31
  -1  -2   6   26.66    1.22
  -1  -2   6   25.48    1.28
  -1  -2   6   26.40    1.31
   1  -2  -6   26.17    1.27
  -1  -2  -6   25.83    1.27
   1   2  -6   27.58    1.28
   1  -2   6   26.89    1.32
   1  -2   6   23.98    1.30
  -1  -2  -6   24.84    1.26
  -1  -2  -6   27.07    1.25
  -1  -2  -6   26.39    1.26
  -1  -2  -6   25.60    1.14
   1  -2   6   24.76    1.28
   1   2  -6   24.46    1.21
   1  -2   6   27.30    1.32
   1   2  -6   27.06    1.31
  -1  -3   6    8.97    0.50
  -1   3  -6    6.98    0.47
  -1  -3   6    7.16    0.51
  -1  -3   6    8.49    0.52
   1  -3  -6    8.66    0.52
  -1   3  -6    7.22    0.47
  -1   3  -6    7.74    0.51
  -1  -3  -6    7.87    0.41
  -1  -3  -6    7.74    0.46
   1   3  -6    6.62    0.46
   1  -3   6    8.29    0.50
   1   3  -6    7.50    0.48
  -1  -3  -6    8.90    0.45
   1  -3   6    7.38    0.50
   1   3  -6    7.35    0.51
   1  -3   6    8.92    0.53
  -1   4  -6    0.96    0.17
   1  -4  -6    0.97    0.20
  -1  -4   6    0.90    0.18
  -1   4  -6    0.66    0.19
  -1  -4   6    0.79    0.19
  -1  -4   6    1.11    0.22
   1  -4   6    1.00    0.19
   1   4  -6    1.08    0.17
   1  -4   6    0.88    0.20
   1  -4   6    1.10    0.21
   1   4  -6    0.92    0.19
  -1   5  -6    2.86    0.30
  -1  -5   6    4.40    0.40
  -1  -5   6    4.27    0.36
  -1   5  -6    3.94    0.30
   1  -5  -6    3.62    0.37
  -1  -5   6    4.40    0.38
   1   5  -6    4.11    0.31
   1  -5   6    3.87    0.35
   1   5  -6    4.32    0.37
   1  -5   6    4.04    0.37
   1  -5   6    4.45    0.37
  -1  -6   6    0.26    0.15
  -1  -6   6    0.24    0.19
   1  -6  -6    0.56    0.20
  -1  -6   6    0.38    0.22
   1  -6   6    0.44    0.17
   1  -6   6    0.24    0.18
   1  -7  -6   -0.09    0.18
  -1  -7   6   -0.06    0.17
  -1  -7   6   -0.25    0.22
  -1  -7   6   -0.29    0.18
   1  -7   6   -0.32    0.17
   1  -7   6    0.02    0.15
   1  -8  -6    1.06    0.27
  -1  -8   6    0.92    0.30
  -1  -8   6    1.74    0.33
  -1  -8   6    0.96    0.32
   1  -8   6    1.00    0.25
   1  -8   6    0.52    0.25
   1  -9  -6    3.59    0.40
  -1  -9   6    3.17    0.45
  -1  -9   6    3.12    0.45
   1  -9   6    2.17    0.41
  -1  -9  -6    3.31    0.45
  -1 -10   6    1.43    0.41
   1 -10   6    1.79    0.41
  -1 -11   6   -0.11    0.33
   2   0  -6   59.55    2.82
  -2   0   6   61.72    2.74
  -2   0   6   57.78    2.82
  -2   0  -6   59.64    2.81
  -2   0  -6   60.49    2.56
   2   0   6   59.66    2.82
   2   0  -6   51.28    2.82
   2   0   6   56.21    2.55
   2   0   6   61.16    2.83
   2   0  -6   66.92    2.82
   2   0   6   58.31    2.81
  -2   0  -6   60.40    2.84
  -2   0   6   61.26    2.83
   2   0   6   59.27    2.84
   2   0  -6   55.16    2.72
  -2   0  -6   62.83    2.84
  -2   0  -6   58.97    2.84
   2   0  -6   63.72    2.83
  -2   1  -6   -0.22    0.14
  -2  -1   6   -0.05    0.10
  -2  -1   6   -0.09    0.11
  -2   1  -6   -0.01    0.08
   2   1   6    0.01    0.10
  -2  -1   6   -0.08    0.09
   2   1   6    0.06    0.10
   2  -1  -6    0.20    0.14
   2   1   6    0.09    0.09
  -2   1  -6    0.02    0.10
  -2  -1   6    0.08    0.12
  -2   1  -6    0.00    0.07
  -2   1  -6   -0.05    0.15
   2  -1  -6   -0.09    0.08
   2   1   6   -0.05    0.08
   2  -1  -6    0.03    0.08
   2  -1  -6    0.20    0.13
  -2  -1   6    0.03    0.11
   2   1  -6    0.01    0.09
   2   1  -6   -0.04    0.13
  -2  -1  -6    0.14    0.13
   2  -1   6    0.02    0.11
   2  -1   6   -0.01    0.12
  -2   1   6   -0.09    0.07
   2   1  -6   -0.09    0.11
  -2   1   6    0.05    0.10
  -2  -1  -6    0.14    0.08
   2  -1   6    0.06    0.10
  -2  -1  -6   -0.01    0.14
   2   1  -6   -0.07    0.14
  -2  -1  -6    0.01    0.09
   2   1  -6   -0.07    0.06
  -2   1   6    0.01    0.10
  -2   1   6    0.04    0.11
   2  -1   6   -0.10    0.11
  -2   1   6    0.09    0.09
  -2  -1  -6   -0.11    0.07
  -2  -2   6    6.76    0.44
  -2   2  -6    6.19    0.40
   2  -2  -6    7.30    0.39
  -2  -2   6    6.02    0.43
  -2  -2   6    6.50    0.44
   2  -2  -6    6.48    0.40
   2   2   6    6.65    0.39
  -2  -2   6    6.24    0.45
  -2   2  -6    5.83    0.45
   2   2   6    6.74    0.40
  -2   2  -6    6.12    0.42
   2  -2  -6    5.95    0.43
  -2  -2   6    6.36    0.39
   2  -2   6    6.42    0.43
   2   2  -6    6.34    0.40
   2  -2   6    6.29    0.42
  -2  -2  -6    6.08    0.42
  -2  -2  -6    6.71    0.39
   2   2  -6    6.37    0.40
   2  -2   6    6.09    0.45
  -2  -2  -6    5.33    0.42
  -2  -2  -6    6.32    0.39
   2  -2   6    6.81    0.45
   2   2  -6    5.87    0.42
   2   2  -6    6.61    0.46
  -2  -2  -6    6.01    0.36
  -2  -3   6    0.11    0.12
  -2  -3   6    0.18    0.11
  -2  -3   6    0.37    0.16
  -2   3  -6    0.21    0.14
  -2   3  -6    0.06    0.10
  -2   3  -6    0.25    0.18
  -2  -3   6    0.39    0.17
   2  -3  -6    0.19    0.14
  -2  -3  -6    0.10    0.10
   2   3  -6    0.19    0.09
   2  -3   6    0.13    0.15
  -2  -3  -6    0.04    0.13
   2  -3   6    0.16    0.17
  -2  -3  -6    0.07    0.10
   2   3  -6    0.13    0.13
  -2  -3  -6    0.14    0.11
   2   3  -6    0.21    0.16
   2   3  -6    0.22    0.12
   2  -3   6    0.13    0.13
  -2  -4   6    1.29    0.23
  -2  -4   6    1.79    0.25
   2  -4  -6    1.07    0.21
  -2   4  -6    0.71    0.19
  -2   4  -6    1.50    0.20
  -2  -4   6    1.91    0.26
   2  -4   6    1.14    0.22
   2  -4   6    1.15    0.22
   2   4  -6    1.54    0.22
  -2  -4  -6    1.22    0.17
   2  -4   6    1.35    0.26
   2   4  -6    1.44    0.19
   2   4  -6    1.07    0.22
  -2   5  -6    1.21    0.19
  -2  -5   6    0.67    0.22
  -2  -5   6    0.84    0.22
   2  -5  -6    0.78    0.20
  -2  -5   6    0.74    0.21
   2  -5   6    0.63    0.19
   2  -5   6    0.76    0.19
   2   5  -6    0.85    0.21
   2  -5   6    0.77    0.21
   2   5  -6    0.89    0.17
  -2  -6   6    4.93    0.45
  -2  -6   6    4.13    0.44
   2  -6  -6    4.22    0.41
  -2  -6   6    4.12    0.44
   2  -6   6    4.17    0.40
   2   6  -6    4.03    0.40
   2  -6   6    4.49    0.40
   2   6  -6    4.71    0.35
   2  -6   6    4.94    0.46
  -2  -7   6    4.27    0.44
   2  -7  -6    3.96    0.40
  -2  -7   6    4.73    0.49
  -2  -7   6    2.63    0.39
   2  -7   6    2.70    0.37
   2  -7   6    3.46    0.39
   2  -7   6    3.76    0.45
  -2  -8   6    0.03    0.22
  -2  -8   6   -0.16    0.23
  -2  -8   6   -0.10    0.31
   2  -8  -6    0.09    0.20
   2  -8   6   -0.01    0.19
   2  -8   6    0.16    0.23
   2  -8   6   -0.08    0.28
  -2  -9   6    1.94    0.41
   2  -9  -6    3.26    0.36
  -2  -9   6    3.17    0.46
  -2 -10   6   -0.24    0.30
   2 -10   6   -0.14    0.28
  -2 -11   6   -0.45    0.31
   3   0   6   13.20    0.73
   3   0  -6   11.56    0.71
  -3   0  -6   13.48    0.74
  -3   0   6   13.66    0.70
  -3   0   6   11.26    0.69
  -3   0  -6   13.05    0.64
   3   0  -6   12.63    0.72
  -3   0   6   14.42    0.72
   3   0   6   14.39    0.72
  -3   0  -6   11.75    0.72
   3   0   6   12.01    0.72
  -3   0   6   12.81    0.73
   3   0  -6   13.93    0.71
   3   0   6   13.19    0.64
   3   0  -6   14.00    0.72
  -3   0  -6   13.33    0.71
   3   0  -6   12.29    0.70
  -3   0  -6   13.03    0.71
   3  -1  -6   -0.06    0.12
   3  -1  -6    0.12    0.13
   3   1   6    0.06    0.11
   3  -1  -6    0.15    0.11
  -3   1  -6   -0.10    0.16
   3   1   6   -0.01    0.12
  -3  -1   6   -0.03    0.13
  -3   1  -6   -0.10    0.09
   3  -1  -6    0.01    0.13
  -3  -1   6   -0.01    0.13
   3   1   6   -0.15    0.10
  -3   1  -6   -0.02    0.08
   3  -1  -6    0.02    0.09
  -3   1  -6    0.19    0.15
  -3  -1   6   -0.11    0.11
   3   1   6   -0.05    0.10
  -3  -1   6    0.06    0.11
  -3  -1   6   -0.03    0.14
   3  -1   6    0.04    0.13
  -3  -1  -6   -0.10    0.09
   3   1  -6   -0.08    0.13
  -3  -1  -6   -0.06    0.16
   3  -1   6   -0.02    0.12
  -3  -1  -6    0.00    0.10
  -3   1   6    0.05    0.12
   3   1  -6   -0.15    0.15
   3   1  -6   -0.10    0.09
   3   1  -6    0.01    0.09
   3  -1   6    0.50    0.16
  -3   1   6    0.12    0.12
  -3   1   6   -0.22    0.10
  -3  -1  -6    0.08    0.09
   3  -1   6   -0.14    0.10
  -3   1   6   -0.12    0.11
   3   1  -6   -0.12    0.13
  -3  -1  -6   -0.13    0.12
   3  -2  -6    3.36    0.27
  -3   2  -6    3.12    0.31
   3   2   6    3.42    0.26
   3  -2  -6    3.00    0.28
  -3   2  -6    3.26    0.28
  -3  -2   6    3.28    0.35
   3  -2  -6    3.19    0.26
   3  -2  -6    3.47    0.31
   3  -2  -6    3.23    0.27
   3   2   6    3.32    0.28
  -3  -2   6    3.85    0.33
  -3   2  -6    3.46    0.27
  -3  -2   6    3.60    0.28
   3   2   6    3.48    0.29
  -3  -2   6    3.81    0.35
  -3   2  -6    3.84    0.37
   3  -2   6    3.10    0.31
   3   2  -6    2.82    0.27
  -3  -2  -6    3.16    0.27
  -3  -2  -6    3.27    0.26
   3   2  -6    3.29    0.29
   3   2  -6    3.22    0.31
  -3  -2  -6    3.54    0.33
  -3  -2  -6    3.07    0.31
   3  -2   6    2.96    0.31
  -3  -2  -6    3.40    0.28
   3   2  -6    3.52    0.34
   3  -2   6    2.63    0.30
  -3   2   6    3.31    0.31
  -3  -3   6    9.26    0.58
  -3  -3   6    8.83    0.59
  -3  -3   6    9.81    0.53
  -3   3  -6    8.90    0.54
  -3   3  -6    8.55    0.58
   3  -3  -6    9.16    0.56
  -3  -3   6   10.22    0.60
   3   3   6    9.57    0.52
   3   3   6    9.53    0.54
  -3   3  -6    8.93    0.55
   3  -3   6    9.45    0.60
  -3   3   6    8.03    0.57
   3   3  -6    9.90    0.58
   3   3  -6    9.49    0.60
   3  -3   6    9.21    0.58
  -3  -3  -6    9.10    0.57
  -3  -3  -6    9.49    0.54
  -3  -3  -6    9.53    0.51
  -3  -3  -6    8.54    0.58
  -3  -3  -6    7.93    0.57
   3   3  -6    8.25    0.57
   3   3  -6    8.71    0.54
   3  -3   6    9.35    0.58
  -3   4  -6   28.12    1.47
  -3   4  -6   28.17    1.46
   3  -4  -6   27.45    1.44
  -3  -4   6   29.68    1.52
  -3  -4   6   30.10    1.40
  -3  -4   6   31.47    1.51
  -3  -4   6   29.05    1.50
   3   4  -6   30.37    1.41
  -3  -4  -6   27.18    1.45
   3  -4   6   27.67    1.48
   3   4  -6   30.89    1.51
   3  -4   6   31.10    1.52
   3  -4   6   30.51    1.49
  -3  -4  -6   26.99    1.47
  -3  -5   6    1.75    0.27
  -3   5  -6    1.49    0.22
  -3  -5   6    1.52    0.28
   3  -5  -6    2.02    0.26
  -3  -5   6    2.42    0.33
  -3   5  -6    1.46    0.20
   3  -5   6    1.23    0.23
   3   5  -6    1.71    0.24
  -3  -5  -6    1.61    0.26
   3  -5   6    1.78    0.29
   3   5  -6    1.48    0.25
   3  -5   6    1.50    0.24
  -3  -6   6    2.86    0.38
  -3  -6   6    2.61    0.38
   3  -6  -6    3.02    0.34
  -3  -6   6    3.16    0.38
   3   6  -6    2.98    0.36
   3   6  -6    3.40    0.34
   3  -6   6    2.62    0.33
   3  -6   6    3.74    0.41
   3  -6   6    3.70    0.38
  -3  -7   6   20.49    1.20
  -3  -7   6   20.92    1.20
   3  -7  -6   20.67    1.10
  -3  -7   6   19.37    1.16
   3  -7   6   16.23    1.10
   3  -7   6   21.82    1.15
   3  -7   6   24.16    1.21
  -3  -8   6    4.93    0.55
   3  -8  -6    3.74    0.40
  -3  -8   6    3.18    0.47
   3  -8   6    4.37    0.48
   3  -8   6    2.96    0.42
   3  -8   6    3.95    0.44
  -3  -9   6    0.86    0.36
  -3  -9   6    0.85    0.30
   3  -9  -6    1.37    0.28
   3  -9   6    0.72    0.31
  -3 -10   6    0.69    0.38
   3 -10   6    0.71    0.35
  -3 -11   6   -0.39    0.32
   4   0  -6   57.25    2.83
  -4   0   6   58.91    2.93
  -4   0  -6   61.19    2.65
   4   0  -6   59.87    2.92
  -4   0  -6   63.23    2.95
   4   0   6   60.68    2.93
  -4   0  -6   60.15    2.94
   4   0  -6   61.57    2.93
   4   0  -6   62.19    2.93
  -4   0   6   62.52    2.92
   4   0   6   63.15    2.95
   4   0   6   59.56    2.66
   4   0   6   65.46    2.95
  -4   0   6   62.32    2.83
  -4   0   6   58.56    2.92
  -4   0  -6   63.59    2.95
   4   1   6   44.53    2.07
  -4   1  -6   42.47    2.08
   4   1   6   43.77    1.88
  -4   1  -6   42.76    1.87
  -4  -1   6   42.96    1.99
   4  -1  -6   39.84    2.00
  -4  -1   6   42.52    2.07
   4   1   6   40.26    2.07
   4  -1  -6   34.46    2.03
  -4   1  -6   39.49    2.07
   4  -1  -6   44.77    2.06
  -4   1  -6   44.10    2.08
   4  -1  -6   41.70    2.04
   4  -1  -6   43.43    2.05
  -4  -1   6   42.19    2.08
  -4  -1  -6   43.45    1.87
  -4  -1  -6   40.84    2.07
   4   1  -6   42.12    2.07
  -4  -1  -6   41.82    2.07
   4   1  -6   44.02    2.07
  -4   1   6   42.00    2.04
  -4   1   6   42.19    2.03
   4  -1   6   44.90    2.08
  -4  -1  -6   42.07    2.07
   4  -1   6   42.48    2.07
   4  -1   6   44.52    2.08
  -4   1   6   42.11    2.00
   4   1  -6   41.15    2.07
   4   1  -6   41.48    1.99
  -4   2  -6    0.04    0.10
   4  -2  -6   -0.02    0.11
   4  -2  -6   -0.01    0.10
  -4   2  -6    0.01    0.11
  -4  -2   6   -0.01    0.17
   4  -2  -6   -0.10    0.11
   4   2   6    0.18    0.11
  -4  -2   6    0.00    0.12
   4  -2  -6    0.13    0.12
   4   2   6    0.02    0.11
   4  -2  -6    0.04    0.12
  -4   2  -6    0.08    0.16
   4   2   6    0.05    0.13
  -4   2  -6    0.01    0.11
  -4   2  -6   -0.16    0.14
  -4  -2   6   -0.12    0.10
  -4  -2   6   -0.12    0.12
  -4  -2  -6    0.02    0.11
   4  -2   6   -0.08    0.11
  -4  -2  -6   -0.12    0.14
  -4   2   6    0.11    0.13
   4  -2   6   -0.03    0.15
   4  -2   6   -0.20    0.14
   4   2  -6   -0.07    0.13
   4   2  -6    0.11    0.15
  -4   2   6   -0.06    0.10
   4   2  -6   -0.21    0.14
  -4  -2  -6    0.14    0.13
  -4  -2  -6    0.26    0.17
  -4   2   6   -0.04    0.11
  -4  -3   6    0.10    0.18
  -4  -3   6   -0.12    0.13
  -4   3  -6    0.23    0.15
  -4  -3   6    0.05    0.12
   4  -3  -6    0.00    0.11
  -4  -3   6    0.00    0.13
   4  -3  -6    0.12    0.12
   4   3   6    0.12    0.10
  -4   3  -6    0.02    0.10
  -4   3  -6    0.01    0.15
   4   3   6    0.06    0.11
  -4   3  -6    0.02    0.10
   4  -3  -6   -0.07    0.13
   4   3  -6   -0.11    0.14
   4  -3   6    0.15    0.14
  -4  -3  -6    0.25    0.12
  -4  -3  -6    0.20    0.13
   4   3  -6   -0.04    0.15
   4  -3   6    0.15    0.17
  -4  -3  -6    0.00    0.16
   4   3  -6   -0.08    0.11
  -4  -3  -6    0.09    0.16
   4  -3   6    0.08    0.16
  -4  -4   6    3.09    0.29
  -4  -4   6    2.98    0.37
  -4  -4   6    2.44    0.32
  -4  -4   6    2.98    0.34
  -4   4  -6    2.60    0.28
   4  -4  -6    2.61    0.29
  -4   4  -6    2.80    0.31
   4   4  -6    2.26    0.29
   4   4  -6    3.02    0.30
   4  -4   6    2.78    0.34
  -4  -4  -6    2.51    0.31
   4  -4   6    2.38    0.32
  -4  -4  -6    2.26    0.33
  -4  -4  -6    2.37    0.29
   4  -4   6    2.24    0.30
   4   4  -6    2.85    0.33
  -4  -5   6    0.31    0.15
  -4   5  -6    0.27    0.16
  -4  -5   6   -0.29    0.19
  -4   5  -6   -0.04    0.11
  -4  -5   6   -0.03    0.15
   4  -5  -6    0.17    0.16
  -4  -5   6    0.00    0.17
   4  -5   6   -0.01    0.20
   4  -5   6    0.34    0.19
  -4  -5  -6    0.13    0.17
  -4  -5  -6    0.20    0.18
   4   5  -6    0.03    0.19
   4   5  -6    0.10    0.15
   4  -5   6    0.32    0.18
  -4  -5  -6    0.04    0.15
  -4  -6   6    1.86    0.34
  -4  -6   6    1.62    0.31
  -4  -6   6    1.48    0.33
   4  -6  -6    1.88    0.29
   4  -6   6    1.50    0.27
  -4  -6  -6    2.23    0.34
   4   6  -6    1.90    0.31
   4  -6   6    2.27    0.37
   4  -6   6    1.58    0.28
  -4  -7   6    7.56    0.69
  -4  -7   6    9.83    0.77
  -4  -7   6    9.82    0.72
   4  -7  -6    8.61    0.63
  -4  -7  -6    8.46    0.65
   4  -7   6    8.11    0.64
   4  -7   6    8.43    0.65
   4  -7   6    9.53    0.72
   4   7  -6    9.79    0.66
  -4  -8   6    1.15    0.33
  -4  -8   6    1.03    0.35
   4  -8  -6    1.06    0.27
   4  -8   6    0.99    0.29
   4  -8   6    0.93    0.27
   4  -8   6    1.50    0.37
  -4  -9   6    0.01    0.32
  -4  -9   6    0.77    0.32
   4  -9   6    0.67    0.29
  -4 -10   6   -0.55    0.28
   4 -10   6    0.22    0.31
  -4 -11   6   -0.14    0.35
  -5   0   6    1.11    0.22
  -5   0  -6    1.07    0.19
   5   0   6    1.39    0.23
   5   0  -6    0.73    0.21
   5   0  -6    1.58    0.23
   5   0  -6    0.89    0.20
  -5   0  -6    1.40    0.25
   5   0   6    1.27    0.23
   5   0  -6    1.01    0.20
  -5   0   6    1.05    0.22
  -5   0  -6    1.23    0.23
  -5   0  -6    1.12    0.20
  -5   1  -6   22.19    1.12
   5  -1  -6   22.15    1.10
   5   1   6   20.02    1.11
  -5   1  -6   21.93    1.14
  -5   1  -6   19.85    0.99
   5  -1  -6   20.46    1.09
  -5  -1   6   22.04    1.15
   5  -1  -6   20.23    1.08
   5  -1  -6   21.03    1.10
  -5  -1   6   20.58    1.12
  -5   1  -6   20.85    1.07
  -5  -1   6   20.96    1.13
   5  -1   6   21.43    1.13
  -5  -1  -6   21.61    1.02
   5   1  -6   20.09    1.08
  -5   1   6   20.91    1.08
  -5   1   6   22.21    1.10
   5   1  -6   20.22    1.12
  -5  -1  -6   18.23    1.11
  -5   1   6   20.27    1.10
   5  -1   6   20.76    1.13
  -5  -1  -6   21.78    1.14
   5  -1   6   20.17    1.12
   5   1  -6   19.84    1.13
   5   1  -6   20.92    1.11
  -5  -1  -6   23.01    1.13
  -5  -2   6    6.74    0.51
   5  -2  -6    7.75    0.52
  -5   2  -6    6.94    0.44
   5  -2  -6    7.36    0.49
   5   2   6    6.67    0.49
  -5   2  -6    6.89    0.52
  -5  -2   6    7.71    0.55
  -5  -2   6    7.21    0.53
   5  -2  -6    7.77    0.49
  -5   2  -6    7.66    0.47
   5  -2  -6    6.82    0.46
   5   2   6    7.25    0.48
  -5   2  -6    6.53    0.52
   5   2   6    8.02    0.56
  -5   2   6    7.29    0.45
   5  -2   6    8.25    0.53
   5   2  -6    7.82    0.53
  -5   2   6    6.18    0.47
   5  -2   6    7.43    0.52
  -5  -2  -6    7.82    0.47
  -5  -2  -6    7.02    0.52
   5   2  -6    7.42    0.54
   5   2  -6    7.12    0.51
  -5  -2  -6    7.68    0.51
  -5  -2  -6    7.00    0.54
   5  -2   6    7.49    0.52
  -5   3  -6    0.31    0.17
   5   3   6    0.49    0.16
  -5  -3   6    0.25    0.19
  -5   3  -6    0.33    0.14
  -5   3  -6    0.51    0.19
  -5  -3   6    0.36    0.17
  -5  -3   6    0.57    0.19
   5  -3  -6    0.14    0.15
  -5   3  -6    0.54    0.14
   5   3   6    0.44    0.16
   5  -3  -6    0.31    0.12
   5  -3  -6    0.37    0.15
  -5  -3  -6    0.24    0.20
  -5  -3  -6    0.40    0.18
   5   3  -6    0.45    0.18
   5   3  -6    0.41    0.17
  -5  -3  -6    0.20    0.13
   5  -3   6    0.23    0.16
   5  -3   6    0.41    0.19
  -5  -3  -6    0.56    0.20
   5  -3   6    0.43    0.19
  -5   4  -6    0.08    0.12
  -5  -4   6    0.24    0.21
   5   4   6    0.17    0.14
  -5  -4   6    0.07    0.14
  -5  -4   6    0.05    0.16
   5  -4  -6    0.08    0.15
   5   4   6    0.04    0.11
   5  -4   6    0.01    0.16
   5   4  -6   -0.08    0.15
   5  -4   6    0.08    0.18
  -5  -4  -6    0.16    0.15
  -5  -4  -6   -0.09    0.17
   5  -4   6    0.04    0.19
   5   4  -6    0.08    0.19
  -5  -4  -6   -0.11    0.16
   5   4  -6    0.25    0.16
  -5   5  -6    6.10    0.43
  -5   5  -6    5.55    0.46
   5  -5  -6    5.78    0.48
  -5  -5   6    5.52    0.52
  -5  -5   6    5.78    0.54
  -5  -5   6    5.11    0.54
   5  -5   6    4.88    0.48
  -5  -5  -6    6.03    0.51
   5  -5   6    5.33    0.50
   5   5  -6    5.99    0.53
  -5  -5  -6    6.08    0.50
  -5  -5  -6    5.95    0.49
   5  -5   6    6.37    0.51
   5   5  -6    5.56    0.46
  -5  -6   6    0.48    0.24
   5  -6  -6    0.41    0.21
  -5  -6   6    0.20    0.22
  -5  -6   6   -0.06    0.26
   5  -6   6    0.62    0.25
  -5  -6  -6   -0.16    0.23
   5   6  -6    0.13    0.19
  -5  -6  -6    0.13    0.23
  -5  -6  -6   -0.03    0.24
   5  -6   6    0.15    0.25
   5   6  -6    0.41    0.24
   5  -6   6    0.22    0.21
   5  -7  -6    8.89    0.68
  -5  -7   6   10.15    0.76
  -5  -7   6    9.50    0.76
   5  -7   6    9.54    0.71
  -5  -7  -6    9.55    0.71
   5  -7   6    9.68    0.75
   5  -7   6    8.55    0.68
   5   7  -6    9.67    0.70
  -5  -7  -6    9.81    0.71
   5  -8  -6    1.20    0.27
  -5  -8   6    0.50    0.32
  -5  -8   6    0.13    0.27
   5  -8   6    0.85    0.29
   5  -8   6    0.90    0.28
  -5  -9   6    0.35    0.29
  -5  -9   6    0.10    0.32
   5  -9   6    0.14    0.30
  -5 -10   6   -0.19    0.31
   5 -10   6    0.51    0.32
  -6   0  -6    1.08    0.21
   6   0  -6    1.50    0.24
   6   0   6    0.76    0.22
  -6   0  -6    1.00    0.25
   6   0  -6    1.16    0.24
   6   0  -6    1.04    0.23
  -6   0  -6    1.06    0.25
  -6   0   6    1.40    0.26
   6   0   6    0.53    0.20
  -6   0   6    1.76    0.27
   6   0  -6    1.69    0.27
   6   1   6   21.33    1.18
  -6   1  -6   21.86    1.20
   6  -1  -6   23.66    1.17
   6  -1  -6   22.46    1.16
   6  -1  -6   22.97    1.18
  -6   1  -6   22.65    1.18
   6  -1  -6   21.56    1.16
  -6   1  -6   20.66    1.05
  -6  -1   6   23.73    1.19
  -6   1  -6   21.92    1.18
   6   1   6   22.37    1.18
   6  -1   6   21.95    1.18
  -6  -1  -6   20.53    1.18
   6  -1   6   21.08    1.19
   6  -1   6   21.65    1.19
  -6   1   6   23.45    1.15
   6   1  -6   21.61    1.21
   6   1  -6   19.68    1.14
  -6   1   6   22.81    1.17
   6   1  -6   22.29    1.19
  -6  -1  -6   20.82    1.07
  -6  -1  -6   20.29    1.19
  -6   1   6   20.37    1.14
   6   1  -6   22.37    1.20
  -6  -1  -6   20.95    1.18
  -6   2  -6    4.72    0.35
  -6   2  -6    5.05    0.42
   6   2   6    4.55    0.39
   6   2   6    5.18    0.42
   6  -2  -6    4.34    0.37
   6  -2  -6    4.84    0.41
  -6   2  -6    4.83    0.43
  -6  -2   6    4.30    0.47
  -6   2  -6    4.20    0.37
  -6  -2   6    4.42    0.42
   6  -2  -6    4.60    0.39
   6  -2  -6    4.70    0.42
   6  -2   6    4.96    0.43
   6   2  -6    4.74    0.45
   6  -2   6    5.15    0.44
   6   2  -6    4.51    0.44
  -6  -2  -6    4.31    0.48
  -6  -2  -6    4.75    0.38
   6   2  -6    5.19    0.44
   6  -2   6    5.07    0.43
  -6   2   6    4.78    0.36
  -6  -2  -6    4.62    0.43
  -6   2   6    4.51    0.39
  -6  -2  -6    4.66    0.44
   6  -3  -6    0.72    0.21
   6  -3  -6    1.05    0.21
  -6  -3   6    0.83    0.23
  -6   3  -6    0.76    0.23
  -6   3  -6    0.97    0.25
   6  -3  -6    0.66    0.16
  -6   3  -6    0.89    0.18
  -6   3  -6    0.82    0.17
   6  -3  -6    1.27    0.22
   6   3   6    1.18    0.22
  -6  -3   6    0.54    0.20
   6   3   6    0.70    0.18
  -6  -3   6    0.94    0.26
   6  -3   6    0.72    0.22
   6   3  -6    1.02    0.25
   6  -3   6    0.44    0.20
   6  -3   6    0.80    0.22
  -6  -3  -6    1.29    0.26
  -6  -3  -6    0.41    0.23
  -6  -3  -6    0.55    0.18
  -6  -3  -6    0.60    0.23
   6   3  -6    0.82    0.21
  -6   4  -6    4.17    0.43
  -6  -4   6    4.33    0.45
  -6  -4   6    4.46    0.46
  -6  -4   6    3.52    0.45
   6  -4  -6    4.17    0.37
   6  -4  -6    4.25    0.41
   6   4   6    3.95    0.39
  -6  -4  -6    3.15    0.44
   6   4  -6    4.06    0.44
   6  -4   6    4.21    0.43
   6   4  -6    3.53    0.39
  -6  -4  -6    3.27    0.40
   6   4  -6    3.27    0.41
   6  -4   6    2.90    0.38
  -6  -4  -6    3.96    0.45
   6  -4   6    3.88    0.41
  -6   5  -6   13.61    0.84
  -6  -5   6   14.52    0.91
   6   5   6   13.83    0.81
  -6   5  -6   14.73    0.83
  -6  -5   6   14.53    0.92
   6   5   6   15.29    0.82
  -6  -5   6   16.00    0.95
   6  -5  -6   14.90    0.87
   6  -5   6   15.30    0.90
  -6  -5  -6   13.63    0.89
  -6  -5  -6   12.72    0.89
   6   5  -6   14.14    0.92
   6  -5   6   14.15    0.89
   6  -5   6   14.34    0.90
  -6  -5  -6   12.82    0.88
   6   5  -6   13.03    0.84
   6  -6  -6    1.68    0.32
  -6  -6   6    2.30    0.39
  -6  -6   6    1.54    0.35
  -6  -6  -6    1.36    0.32
   6  -6   6    1.42    0.34
  -6  -6  -6    1.47    0.35
   6   6  -6    1.58    0.28
   6  -6   6    0.91    0.33
  -6  -6  -6    1.59    0.35
   6   6  -6    1.74    0.35
   6  -6   6    1.30    0.33
   6  -7  -6    2.90    0.39
  -6  -7   6    2.80    0.47
  -6  -7   6    2.81    0.45
  -6  -7  -6    2.52    0.43
  -6  -7  -6    2.72    0.43
  -6  -7  -6    3.10    0.44
   6   7  -6    2.72    0.39
   6  -7   6    2.68    0.42
   6  -7   6    2.52    0.41
   6  -8  -6    4.74    0.48
  -6  -8   6    4.89    0.63
  -6  -8   6    4.73    0.59
  -6  -8  -6    4.59    0.54
   6  -8   6    3.82    0.50
   6  -8   6    4.98    0.54
  -6  -8  -6    4.95    0.59
  -6  -9   6   -0.22    0.30
  -6  -9   6    0.22    0.29
  -6  -9  -6    0.05    0.27
   6  -9   6   -0.33    0.29
  -6 -10   6    0.49    0.37
   6 -10   6    0.10    0.34
   7   0  -6   13.95    0.88
  -7   0  -6   14.45    0.90
  -7   0  -6   15.77    0.89
  -7   0   6   14.74    0.86
   7   0   6   13.18    0.87
  -7   0   6   12.50    0.86
   7   0  -6   14.50    0.87
   7   0  -6   15.07    0.86
  -7   0  -6   15.00    0.78
   7   0  -6   15.12    0.87
   7   0   6   14.86    0.88
  -7   1  -6   14.74    0.94
   7  -1  -6   17.14    0.92
  -7  -1   6   17.04    0.97
  -7   1  -6   15.72    0.82
  -7   1  -6   16.65    0.93
   7   1   6   14.95    0.93
   7  -1  -6   15.62    0.91
   7   1   6   17.64    0.94
   7  -1  -6   15.26    0.91
   7  -1  -6   15.18    0.92
  -7  -1   6   16.13    0.94
  -7   1   6   15.30    0.92
   7   1  -6   16.15    0.96
  -7  -1  -6   15.58    0.94
  -7   1   6   15.59    0.89
   7  -1   6   15.07    0.94
   7   1  -6   15.18    0.92
   7   1  -6   15.72    0.94
  -7  -1  -6   14.90    0.95
   7  -1   6   16.70    0.95
  -7  -1  -6   14.72    0.84
   7   2   6    0.05    0.15
   7  -2  -6   -0.17    0.14
  -7   2  -6    0.06    0.17
   7   2   6    0.01    0.15
   7  -2  -6    0.06    0.16
   7  -2  -6   -0.12    0.12
  -7   2  -6   -0.05    0.16
   7  -2  -6    0.08    0.15
  -7  -2   6    0.03    0.17
  -7   2  -6   -0.03    0.11
   7   2  -6   -0.01    0.17
   7  -2   6    0.12    0.20
  -7   2   6   -0.12    0.13
   7  -2   6    0.00    0.18
   7   2  -6   -0.28    0.15
   7   2  -6   -0.18    0.17
  -7  -2  -6    0.01    0.19
  -7  -2  -6   -0.22    0.12
  -7   2   6   -0.05    0.13
   7  -2   6    0.52    0.20
  -7  -2  -6   -0.03    0.17
  -7  -2  -6   -0.02    0.19
   7  -3  -6    0.16    0.17
   7  -3  -6   -0.19    0.15
  -7   3  -6    0.24    0.21
  -7   3  -6    0.39    0.17
  -7  -3   6    0.22    0.20
   7  -3  -6    0.31    0.19
   7  -3  -6    0.36    0.18
  -7  -3   6    0.15    0.18
  -7   3  -6    0.24    0.14
   7   3   6    0.09    0.17
   7   3   6    0.24    0.17
  -7   3  -6   -0.13    0.17
   7  -3   6    0.27    0.18
   7   3  -6    0.42    0.21
   7   3  -6    0.23    0.20
   7   3  -6    0.01    0.18
   7  -3   6    0.33    0.20
  -7  -3  -6    0.16    0.25
  -7  -3  -6    0.04    0.15
  -7  -3  -6    0.15    0.19
  -7  -3  -6    0.06    0.22
   7  -3   6   -0.15    0.18
   7  -4  -6    3.23    0.39
  -7  -4   6    3.44    0.46
   7  -4  -6    3.84    0.40
  -7  -4   6    4.83    0.50
  -7   4  -6    4.22    0.34
   7   4   6    3.16    0.39
  -7   4  -6    3.69    0.35
   7  -4  -6    4.46    0.41
  -7  -4   6    3.66    0.46
   7  -4  -6    3.29    0.35
  -7   4  -6    4.35    0.48
  -7  -4  -6    5.21    0.60
   7  -4   6    3.98    0.47
  -7  -4  -6    4.35    0.48
   7  -4   6    3.87    0.45
  -7  -4  -6    3.30    0.44
   7   4  -6    3.44    0.44
   7  -4   6    3.98    0.44
  -7  -4  -6    3.54    0.40
   7   4  -6    4.06    0.45
   7   4  -6    4.89    0.48
   7  -5  -6    0.67    0.24
  -7   5  -6    0.12    0.19
   7   5   6    0.36    0.20
   7  -5  -6    0.58    0.21
  -7  -5   6    0.42    0.25
  -7   5  -6    0.53    0.25
  -7  -5   6    0.59    0.27
   7  -5   6    0.20    0.29
  -7  -5  -6    0.64    0.29
  -7  -5  -6    0.83    0.30
   7  -5   6    0.18    0.25
   7   5  -6    0.38    0.24
   7  -5   6    0.36    0.26
  -7  -5  -6    0.47    0.27
   7   5  -6    1.12    0.30
  -7  -6   6    5.73    0.62
   7  -6  -6    5.15    0.50
  -7  -6   6    5.34    0.61
  -7  -6  -6    5.49    0.63
   7  -6   6    5.37    0.57
   7   6  -6    4.65    0.55
   7  -6   6    4.59    0.54
   7   6  -6    5.26    0.50
  -7  -6  -6    5.73    0.62
   7  -7  -6    0.98    0.29
  -7  -7   6    0.36    0.32
  -7  -7   6    0.43    0.30
  -7  -7  -6    1.14    0.36
   7  -7   6    0.93    0.30
  -7  -7  -6    0.87    0.32
   7  -7   6    0.88    0.29
   7   7  -6    1.22    0.34
  -7  -8   6    0.25    0.32
  -7  -8   6    0.44    0.33
   7  -8  -6    0.26    0.25
  -7  -8  -6    0.79    0.32
   7   8  -6    0.35    0.26
  -7  -8  -6    0.93    0.33
   7  -8   6    0.32    0.31
  -7  -9   6   -0.09    0.34
  -7  -9   6    0.35    0.31
  -7  -9  -6    0.41    0.31
   7  -9   6    0.24    0.33
  -7 -10   6    0.34    0.36
  -7 -10  -6    0.71    0.37
   7 -10   6   -0.01    0.34
   8   0  -6    3.46    0.42
   8   0  -6    4.77    0.51
  -8   0  -6    3.25    0.40
   8   0   6    3.12    0.42
   8   0   6    3.46    0.40
  -8   0  -6    3.23    0.44
  -8   0   6    4.67    0.47
  -8   0  -6    2.99    0.34
   8   0  -6    2.98    0.38
  -8   0   6    4.52    0.50
   8   0  -6    3.09    0.38
  -8  -1   6    0.09    0.18
   8  -1  -6    0.07    0.17
   8   1   6    0.10    0.18
   8  -1  -6    0.24    0.18
   8   1   6    0.06    0.18
  -8   1  -6    0.19    0.15
   8  -1  -6   -0.07    0.16
   8  -1  -6   -0.32    0.15
  -8   1  -6    0.12    0.19
  -8   1  -6   -0.01    0.18
  -8  -1   6   -0.15    0.18
   8  -1   6    0.02    0.18
   8  -1   6    0.09    0.19
  -8   1   6    0.08    0.18
  -8  -1  -6    0.01    0.19
   8   1  -6    0.01    0.19
   8   1  -6   -0.39    0.16
   8   1  -6    0.12    0.19
  -8  -1  -6    0.15    0.17
  -8  -1  -6    0.07    0.19
  -8   1   6    0.21    0.18
  -8  -2   6    0.33    0.23
   8   2   6    0.20    0.18
  -8   2  -6    0.26    0.20
   8  -2  -6    0.79    0.23
   8  -2  -6    0.50    0.23
   8  -2  -6    0.48    0.22
  -8   2  -6    0.54    0.22
  -8   2  -6    0.51    0.16
   8  -2  -6    0.18    0.18
  -8  -2   6    0.04    0.19
  -8  -2  -6    0.80    0.24
  -8  -2  -6    0.53    0.21
   8   2  -6    0.72    0.24
   8  -2   6    0.32    0.23
   8   2  -6    0.50    0.22
  -8  -2  -6    0.60    0.28
   8  -2   6    0.04    0.19
   8   2  -6    0.50    0.24
  -8   2   6    0.25    0.19
  -8  -2  -6    0.26    0.23
   8  -2   6    0.49    0.23
   8   3   6    0.38    0.21
  -8  -3   6    0.23    0.25
  -8   3  -6    0.14    0.15
   8  -3  -6    0.32    0.21
   8  -3  -6    0.17    0.20
   8  -3  -6   -0.05    0.17
   8   3   6    0.18    0.18
  -8   3  -6    0.06    0.20
   8  -3  -6    0.19    0.21
  -8  -3  -6    0.27    0.25
  -8  -3  -6    0.65    0.22
  -8   3   6    0.50    0.15
  -8  -3  -6    0.39    0.21
   8   3  -6    0.04    0.21
   8  -3   6    0.43    0.24
   8   3  -6    0.05    0.22
   8   3  -6    0.33    0.25
  -8  -3  -6    0.52    0.26
   8  -3   6    0.41    0.24
   8  -3   6    0.11    0.21
  -8   3   6    0.36    0.17
   8  -4  -6    2.36    0.34
  -8   4  -6    3.12    0.43
  -8   4  -6    2.70    0.30
   8  -4  -6    2.59    0.37
   8  -4  -6    2.48    0.34
   8  -4  -6    2.58    0.37
   8   4   6    2.34    0.35
  -8  -4   6    2.93    0.46
  -8  -4  -6    2.86    0.47
  -8  -4  -6    2.34    0.47
   8   4  -6    1.79    0.36
   8  -4   6    2.66    0.42
  -8  -4  -6    3.03    0.41
  -8  -4  -6    2.87    0.45
   8   4  -6    2.97    0.43
   8  -4   6    2.28    0.39
   8  -4   6    2.07    0.36
   8  -5  -6   12.24    0.79
  -8   5  -6   10.73    0.78
  -8  -5   6   12.37    0.92
   8  -5  -6   11.73    0.79
  -8  -5   6   12.62    0.89
   8   5   6   10.82    0.76
   8  -5  -6   13.00    0.78
   8  -5  -6   11.36    0.75
   8  -5   6    9.67    0.81
   8   5  -6   11.74    0.86
   8  -5   6   10.99    0.84
   8   5  -6   13.18    0.83
  -8  -5  -6   11.24    0.88
  -8  -5  -6   11.39    0.85
  -8  -6   6    0.24    0.26
  -8  -6   6    0.17    0.29
   8  -6  -6   -0.09    0.21
   8  -6  -6    0.35    0.25
   8   6   6    0.25    0.18
  -8  -6  -6    0.21    0.27
   8   6  -6    0.20    0.27
   8  -6   6    0.15    0.26
   8   6  -6    0.61    0.24
   8  -6   6   -0.02    0.29
  -8  -6  -6    0.31    0.28
  -8  -7   6    0.53    0.29
   8  -7  -6    0.10    0.23
  -8  -7   6    0.11    0.30
   8  -7   6    0.33    0.32
   8  -7   6   -0.01    0.25
  -8  -7  -6    0.07    0.29
  -8  -7  -6    0.01    0.25
   8   7  -6    0.22    0.29
  -8  -8   6    0.53    0.33
   8  -8  -6    0.12    0.24
  -8  -8   6    0.54    0.36
   8   8  -6    0.09    0.24
  -8  -8  -6    0.24    0.32
  -8  -8  -6    0.08    0.29
   8  -8   6    0.40    0.32
  -8  -9   6    0.28    0.37
  -8  -9  -6    0.53    0.37
   8  -9   6    0.24    0.34
  -8 -10   6   -0.24    0.40
  -8 -10  -6   -0.08    0.37
   9   0   6   25.50    1.36
  -9   0  -6   22.68    1.18
  -9   0  -6   25.19    1.34
  -9   0   6   24.10    1.32
  -9   0   6   22.62    1.34
   9   0   6   24.41    1.36
   9   0  -6   22.76    1.34
   9   0  -6   22.71    1.30
   9   0  -6   23.65    1.32
   9   0  -6   22.09    1.34
  -9   0  -6   21.62    1.33
   9  -1  -6    3.21    0.40
  -9  -1   6    3.07    0.45
  -9  -1   6    2.68    0.42
   9  -1  -6    3.43    0.45
   9  -1  -6    2.66    0.39
  -9   1  -6    2.78    0.33
  -9   1  -6    2.19    0.37
   9   1   6    1.72    0.33
   9   1   6    3.23    0.42
   9   1  -6    2.03    0.38
   9   1  -6    2.43    0.42
   9  -1   6    2.01    0.35
  -9   1   6    2.08    0.35
  -9   1   6    2.20    0.38
  -9  -1  -6    2.30    0.40
   9   1  -6    2.27    0.39
   9  -1   6    1.75    0.34
  -9  -1  -6    2.78    0.40
  -9  -1  -6    2.40    0.35
   9  -2  -6    0.78    0.26
   9  -2  -6    0.93    0.27
   9  -2  -6    0.60    0.22
  -9  -2   6    0.70    0.29
  -9   2  -6    1.17    0.31
  -9   2  -6    0.95    0.26
   9  -2  -6    1.17    0.28
  -9   2  -6    0.81    0.21
  -9  -2   6    0.17    0.23
   9   2   6    0.46    0.24
   9  -2   6    1.06    0.30
  -9  -2  -6    0.88    0.29
   9   2  -6    0.79    0.29
  -9   2   6    0.68    0.18
   9   2  -6    0.83    0.31
  -9   2   6    0.90    0.24
   9   2  -6    0.95    0.28
   9  -2   6    0.42    0.25
   9  -2   6    0.54    0.26
  -9  -2  -6    0.63    0.23
  -9  -2  -6    0.90    0.33
  -9  -3   6   -0.16    0.24
  -9   3  -6    0.39    0.19
   9  -3  -6    0.45    0.25
   9  -3  -6    0.14    0.22
   9  -3  -6    0.12    0.22
   9   3   6    0.23    0.21
  -9   3  -6    0.21    0.22
   9  -3  -6    0.24    0.24
  -9  -3   6    0.34    0.27
  -9   3   6    0.30    0.13
  -9  -3  -6    0.20    0.21
  -9  -3  -6    0.37    0.29
   9   3  -6    0.03    0.24
  -9   3   6    0.36    0.19
  -9  -3  -6    0.30    0.29
  -9   3   6    0.71    0.18
   9  -3   6    0.09    0.25
   9   3  -6    0.33    0.24
   9   3  -6   -0.03    0.24
   9  -3   6   -0.03    0.23
   9  -4  -6    0.26    0.24
   9  -4  -6   -0.02    0.22
  -9  -4   6   -0.17    0.27
  -9  -4   6   -0.30    0.21
  -9   4  -6    0.01    0.24
   9  -4  -6   -0.11    0.22
   9   4   6   -0.06    0.20
  -9   4  -6   -0.06    0.15
   9  -4  -6    0.12    0.23
   9   4  -6   -0.05    0.23
   9   4  -6   -0.12    0.23
   9  -4   6   -0.06    0.28
   9  -4   6    0.08    0.25
  -9  -4  -6    0.47    0.31
  -9  -4  -6    0.22    0.30
  -9  -4  -6    0.18    0.23
   9  -5  -6    2.36    0.40
   9   5   6    2.67    0.38
  -9   5  -6    3.27    0.44
   9  -5  -6    2.60    0.39
   9  -5  -6    2.30    0.36
  -9  -5   6    2.75    0.48
   9  -5  -6    2.30    0.38
  -9  -5  -6    2.30    0.45
   9  -5   6    2.74    0.46
  -9  -5  -6    2.72    0.51
   9   5  -6    3.18    0.42
   9  -5   6    1.83    0.40
   9   5  -6    2.95    0.46
   9  -6  -6    0.08    0.24
   9  -6  -6    0.19    0.25
   9   6   6    0.07    0.18
  -9  -6   6    0.16    0.30
   9  -6   6    0.15    0.30
   9  -6   6   -0.14    0.24
  -9  -6  -6    0.08    0.31
  -9  -6  -6    0.16    0.30
   9   6  -6    0.40    0.32
   9   6  -6    0.58    0.25
   9  -7  -6   -0.11    0.23
  -9  -7   6   -0.05    0.31
   9   7  -6    0.53    0.28
   9  -7   6    0.08    0.32
   9  -7   6    0.07    0.29
  -9  -7  -6    0.28    0.32
  -9  -7  -6   -0.20    0.27
  -9  -8   6    0.39    0.39
  -9  -8  -6    0.00    0.30
  -9  -8  -6    0.31    0.34
   9   8  -6    0.17    0.26
   9  -8   6    0.11    0.33
  -9  -9   6    1.44    0.50
   9  -9   6    0.82    0.38
  -9  -9  -6    0.35    0.40
  10   0   6    0.60    0.26
  10   0  -6    0.57    0.29
  10   0  -6    0.34    0.26
 -10   0  -6    0.49    0.25
 -10   0  -6    0.80    0.30
 -10   0  -6    0.48    0.23
  10   0  -6    0.69    0.29
 -10   0   6    0.10    0.25
  10   0   6    0.76    0.30
 -10   1  -6    2.27    0.41
  10  -1  -6    2.79    0.44
  10   1   6    2.02    0.40
  10   1   6    2.11    0.36
 -10  -1   6    1.70    0.37
  10  -1  -6    1.62    0.35
  10  -1  -6    2.04    0.37
 -10   1  -6    1.44    0.29
  10  -1   6    1.34    0.35
  10   1  -6    1.82    0.37
 -10  -1  -6    2.17    0.41
 -10  -1  -6    2.21    0.39
  10   1  -6    1.77    0.36
 -10  -1  -6    2.34    0.36
  10   1  -6    1.92    0.41
 -10   1   6    2.16    0.36
  10  -1   6    1.84    0.37
 -10  -2   6   -0.08    0.26
  10  -2  -6    0.47    0.27
  10   2   6    0.45    0.28
  10  -2  -6    0.58    0.27
 -10   2  -6    0.73    0.28
 -10  -2   6    0.72    0.33
  10  -2  -6    0.30    0.26
 -10   2  -6    0.48    0.21
 -10  -2  -6    0.39    0.23
  10  -2   6    0.14    0.28
  10   2  -6    0.26    0.28
 -10   2   6    0.33    0.17
 -10  -2  -6    0.45    0.30
  10   2  -6    0.16    0.27
 -10   2   6    0.19    0.23
  10  -2   6    0.25    0.28
  10   2  -6    0.62    0.27
 -10  -2  -6    0.35    0.31
 -10   3  -6    0.18    0.17
  10  -3  -6    0.28    0.25
 -10  -3   6   -0.03    0.22
 -10   3  -6   -0.01    0.25
  10  -3  -6    0.25    0.25
  10   3   6    0.18    0.25
 -10  -3   6    0.32    0.30
  10  -3  -6    0.20    0.27
  10  -3   6    0.51    0.28
 -10  -3  -6    0.71    0.27
 -10  -3  -6    0.43    0.34
  10   3  -6    0.25    0.27
 -10   3   6   -0.06    0.18
  10   3  -6   -0.16    0.25
 -10   3   6    0.28    0.15
  10  -3   6    0.46    0.31
 -10  -3  -6    0.08    0.32
  10  -4  -6    0.48    0.27
 -10   4  -6    1.04    0.23
 -10  -4   6    0.67    0.37
 -10   4  -6    0.63    0.28
  10  -4  -6    0.55    0.28
  10  -4  -6    0.64    0.27
 -10  -4   6    0.51    0.34
  10   4   6    1.26    0.32
 -10  -4  -6    1.58    0.45
  10   4  -6    0.82    0.34
  10  -4   6    0.29    0.27
 -10  -4  -6    1.14    0.35
 -10  -4  -6    0.95    0.31
  10   4  -6    0.28    0.27
  10  -4   6    0.93    0.37
 -10   5  -6    0.29    0.25
  10  -5  -6    0.28    0.26
 -10  -5   6    0.49    0.33
  10  -5  -6    0.23    0.25
  10  -5  -6    0.26    0.26
  10   5   6   -0.26    0.21
 -10   5  -6    0.10    0.15
 -10  -5   6    0.70    0.35
  10  -5   6    0.01    0.28
 -10  -5  -6    0.22    0.33
 -10  -5  -6    0.46    0.36
  10  -5   6    0.17    0.35
  10   5  -6    0.31    0.26
  10   5  -6   -0.12    0.26
 -10  -6   6    0.26    0.35
  10  -6  -6    0.56    0.29
 -10  -6   6    0.48    0.39
  10   6   6    0.22    0.22
  10  -6  -6    0.52    0.31
  10   6  -6    0.38    0.27
  10   6  -6    0.35    0.30
  10  -6   6    0.08    0.27
  10  -6   6    0.59    0.36
 -10  -6  -6    0.18    0.35
 -10  -6  -6    0.31    0.35
  10   7   6    0.23    0.23
 -10  -7   6    0.29    0.39
 -10  -7   6    0.56    0.37
  10  -7  -6    0.71    0.31
  10  -7   6    0.48    0.33
  10   7  -6    0.38    0.30
 -10  -7  -6    0.75    0.43
 -10  -7  -6    0.20    0.37
  10  -7   6    0.40    0.38
 -10  -8   6    0.93    0.47
 -10  -8   6    0.68    0.42
 -10  -8  -6    0.17    0.40
 -10  -8  -6    1.00    0.47
  10  -8   6    0.12    0.35
  10   8  -6    0.98    0.37
 -10  -9   6   -0.01    0.37
 -10  -9   6    0.16    0.43
  10  -9   6    0.09    0.36
 -10  -9  -6   -0.19    0.38
 -11   0  -6    1.61    0.37
  11   0  -6    2.92    0.44
 -11   0   6    2.56    0.45
  11   0  -6    3.07    0.48
 -11   0  -6    2.16    0.35
  11   0   6    3.30    0.51
  11   0   6    2.41    0.41
  11   0  -6    3.06    0.53
  11   1   6   22.48    1.41
  11  -1  -6   24.64    1.42
  11  -1  -6   24.36    1.41
 -11   1  -6   24.75    1.42
 -11  -1   6   19.46    1.39
  11  -1  -6   23.82    1.38
 -11   1  -6   24.15    1.24
  11  -1   6   22.82    1.42
  11   1  -6   20.59    1.39
  11  -1   6   25.15    1.45
 -11  -1  -6   23.27    1.26
 -11   1   6   22.30    1.37
 -11  -1  -6   25.94    1.50
  11   1  -6   23.67    1.42
 -11  -1  -6   23.31    1.44
  11   1  -6   22.34    1.37
  11  -2  -6    0.44    0.29
 -11   2  -6    0.24    0.31
 -11  -2   6    0.71    0.34
  11  -2  -6    0.28    0.29
  11  -2  -6    0.61    0.30
  11   2   6   -0.19    0.22
 -11   2  -6   -0.04    0.20
  11  -2   6    0.73    0.34
 -11  -2  -6    0.37    0.31
  11  -2   6    0.31    0.32
 -11   2   6    0.12    0.19
 -11  -2  -6    0.74    0.27
  11   2  -6    0.68    0.31
  11   2  -6   -0.18    0.27
 -11   2   6    0.27    0.25
 -11  -2  -6    0.65    0.32
  11  -3  -6    4.24    0.55
 -11  -3   6    4.59    0.64
  11  -3  -6    4.60    0.57
  11  -3  -6    4.58    0.55
  11   3   6    4.09    0.56
 -11   3  -6    4.03    0.44
 -11   3  -6    4.96    0.60
 -11   3   6    4.89    0.43
 -11  -3  -6    6.01    0.74
  11   3  -6    4.25    0.56
  11  -3   6    4.58    0.61
 -11   3   6    5.46    0.54
  11   3  -6    5.47    0.65
  11  -3   6    4.36    0.57
 -11  -3  -6    4.66    0.55
 -11  -3  -6    4.20    0.60
  11  -4  -6    3.06    0.47
 -11  -4   6    2.33    0.51
  11  -4  -6    2.44    0.43
 -11   4  -6    2.55    0.35
 -11   4  -6    2.64    0.46
  11   4   6    2.27    0.44
  11  -4  -6    3.55    0.50
  11  -4   6    2.50    0.49
  11   4  -6    2.90    0.51
 -11  -4  -6    2.82    0.55
  11  -4   6    2.30    0.46
 -11  -4  -6    2.31    0.51
  11   4  -6    3.41    0.49
 -11  -5   6    0.06    0.28
 -11   5  -6    0.45    0.29
  11  -5  -6    0.04    0.28
  11  -5  -6    0.44    0.31
  11   5   6    0.25    0.27
  11  -5  -6    0.46    0.28
 -11   5  -6    0.36    0.19
  11   5  -6    0.36    0.34
  11  -5   6    0.11    0.33
 -11  -5  -6    0.97    0.39
 -11  -5  -6    0.66    0.38
  11   5  -6    0.48    0.31
  11  -5   6    0.77    0.39
 -11  -6   6   -0.31    0.31
  11  -6  -6   -0.03    0.31
  11   6   6   -0.06    0.23
  11  -6  -6   -0.15    0.26
  11   6  -6    0.13    0.27
  11  -6   6   -0.09    0.30
 -11  -6  -6   -0.26    0.30
  11   6  -6    0.10    0.31
 -11  -6  -6    0.18    0.39
  11  -6   6   -0.52    0.38
  11   7   6    0.14    0.27
  11  -7  -6   -0.17    0.30
  11  -7  -6    0.45    0.35
 -11  -7   6    0.23    0.36
  11   7  -6    0.33    0.33
  11  -7   6    0.50    0.43
  11  -7   6    0.04    0.31
 -11  -7  -6    0.28    0.39
 -11  -7  -6   -0.16    0.37
 -11  -8   6   -0.28    0.37
  11  -8   6    0.08    0.39
  11   8  -6    0.33    0.29
 -11  -8  -6    1.08    0.48
 -11  -8  -6    0.19    0.40
 -12   0  -6    8.57    0.84
  12   0  -6    8.39    0.78
 -12   0  -6    9.10    0.67
 -12   0   6    9.24    0.88
  12   0   6    8.47    0.79
  12   0  -6    7.15    0.73
  12   0  -6    8.15    0.83
 -12   1  -6    2.84    0.49
  12  -1  -6    1.92    0.41
 -12  -1   6    1.86    0.43
  12   1   6    1.09    0.37
 -12   1  -6    2.21    0.37
  12  -1  -6    1.60    0.40
  12  -1  -6    1.33    0.36
  12   1  -6    1.56    0.42
 -12   1   6    1.38    0.31
  12  -1   6    1.37    0.41
 -12  -1  -6    2.13    0.46
 -12   1   6    1.99    0.40
 -12  -1  -6    1.99    0.37
  12  -1   6    1.99    0.46
  12   1  -6    2.40    0.43
 -12  -2   6    1.26    0.38
 -12   2  -6    1.17    0.29
  12  -2  -6    0.71    0.35
  12  -2  -6    0.79    0.30
  12   2   6    0.26    0.33
 -12   2  -6    0.56    0.33
  12  -2  -6    0.60    0.32
  12   2  -6    0.56    0.32
 -12   2   6    0.80    0.29
  12  -2   6    0.36    0.33
 -12  -2  -6    0.58    0.31
 -12  -2  -6    0.83    0.38
  12   2  -6    0.70    0.35
 -12   2   6    0.34    0.20
  12  -2   6    0.41    0.35
 -12   3  -6   -0.07    0.20
 -12   3  -6    0.38    0.30
 -12  -3   6    0.14    0.30
  12  -3  -6   -0.04    0.26
  12  -3  -6   -0.02    0.30
  12   3   6   -0.13    0.28
  12  -3   6    0.04    0.30
 -12   3   6    0.04    0.15
  12   3  -6   -0.14    0.26
  12   3  -6    0.41    0.30
 -12  -3  -6    0.03    0.25
 -12   3   6    0.03    0.22
 -12  -3  -6   -0.50    0.29
  12  -3   6   -0.10    0.35
  12  -4  -6    1.25    0.38
  12   4   6    0.89    0.34
 -12   4  -6    1.58    0.42
  12  -4  -6    1.84    0.45
 -12   4  -6    1.21    0.28
 -12  -4   6    1.88    0.48
  12  -4  -6    1.90    0.40
  12   4  -6    1.70    0.45
 -12  -4  -6    1.30    0.42
  12  -4   6    1.85    0.49
  12  -4   6    1.33    0.40
  12   4  -6    1.37    0.39
 -12  -4  -6    1.69    0.45
 -12   5  -6    0.49    0.21
  12  -5  -6    0.52    0.32
  12  -5  -6    0.59    0.36
  12   5   6    1.00    0.36
 -12   5  -6    0.59    0.33
 -12  -5   6    0.51    0.37
  12  -5  -6    0.28    0.32
  12   5  -6   -0.19    0.30
  12  -5   6    0.57    0.43
 -12  -5  -6    1.03    0.41
  12   5  -6    0.55    0.32
 -12  -5  -6    1.16    0.44
  12  -5   6    0.21    0.32
  12  -6  -6    0.62    0.33
  12   6   6    0.31    0.27
 -12  -6   6    1.26    0.49
  12  -6  -6    0.21    0.37
 -12  -6  -6   -0.21    0.33
 -12  -6  -6    0.65    0.43
  12  -6   6    0.80    0.41
  12   6  -6    0.25    0.34
  12  -6   6    0.77    0.45
  12   6  -6    0.45    0.33
  12  -7  -6    0.03    0.29
  12  -7  -6    0.45    0.39
 -12  -7   6    0.21    0.41
 -12  -7  -6    0.02    0.41
  12  -7   6   -0.12    0.38
 -12  -7  -6   -0.34    0.40
  12   7  -6    0.21    0.34
  13   0  -6    2.82    0.54
  13   0  -6    1.87    0.43
 -13   0   6    2.52    0.49
 -13   0  -6    2.65    0.51
  13   0   6    1.98    0.47
 -13   0  -6    1.91    0.39
  13  -1  -6    0.51    0.31
 -13   1  -6    0.31    0.32
  13  -1  -6    0.20    0.32
  13  -1  -6    0.29    0.30
 -13   1  -6    0.49    0.27
  13   1   6    0.13    0.32
 -13  -1   6    0.03    0.27
  13   1  -6    0.27    0.32
 -13   1   6    0.34    0.23
  13   1  -6   -0.25    0.23
 -13   1   6    0.46    0.29
  13  -1   6    0.07    0.34
 -13  -1  -6    0.60    0.29
 -13  -1  -6   -0.03    0.33
  13  -2  -6   -0.03    0.27
 -13   2  -6    0.06    0.24
  13   2   6    0.13    0.30
 -13  -2   6    0.24    0.32
  13  -2  -6    0.38    0.30
  13  -2  -6   -0.19    0.30
 -13   2  -6    0.11    0.30
 -13  -2  -6    0.26    0.36
  13  -2   6   -0.07    0.32
 -13   2   6    0.10    0.22
  13   2  -6   -0.26    0.24
  13   2  -6    0.16    0.32
 -13  -2  -6    0.23    0.25
 -13   2   6    0.04    0.19
 -13  -3   6    0.67    0.35
 -13   3  -6   -0.35    0.28
  13  -3  -6   -0.26    0.29
  13  -3  -6   -0.02    0.29
 -13   3  -6    0.18    0.23
  13  -3  -6   -0.26    0.25
  13   3   6   -0.13    0.29
 -13  -3  -6    0.08    0.27
 -13  -3  -6   -0.25    0.34
  13  -3   6   -0.23    0.37
  13   3  -6   -0.08    0.26
  13  -3   6   -0.20    0.30
 -13   3   6    0.22    0.17
 -13   3   6    0.29    0.26
  13   3  -6    0.19    0.34
 -13   4  -6    0.53    0.25
  13   4   6    0.64    0.34
 -13  -4   6    0.95    0.41
  13  -4  -6    0.42    0.32
 -13   4  -6    0.07    0.30
  13  -4  -6    0.39    0.40
  13  -4  -6    0.99    0.37
  13  -4   6    0.71    0.46
  13  -4   6    0.18    0.32
  13   4  -6    0.87    0.40
  13   4  -6    0.86    0.37
 -13  -4  -6    1.00    0.45
  13  -5  -6   -0.08    0.29
 -13  -5   6   -0.14    0.35
  13   5   6   -0.04    0.30
 -13   5  -6   -0.20    0.19
  13  -5  -6    0.31    0.30
 -13   5  -6   -0.32    0.29
  13  -5   6    0.08    0.33
  13   5  -6   -0.33    0.27
  13   5  -6    0.20    0.32
  13  -5   6    0.31    0.45
 -13  -5  -6   -0.17    0.35
  13  -6  -6    1.65    0.48
  13  -6  -6    1.97    0.44
  13   6   6    1.97    0.45
 -13  -6   6    2.21    0.58
  13   6  -6    2.28    0.50
  13   6  -6    1.92    0.49
  13  -6   6    1.19    0.50
 -13  -6  -6    1.91    0.56
  13  -6   6    1.99    0.52
  14   0  -6    0.54    0.37
 -14   0  -6    0.43    0.36
  14   0  -6   -0.18    0.25
 -14   0   6   -0.25    0.25
 -14   0  -6    0.04    0.27
 -14   0   6    0.17    0.28
  14   0   6   -0.30    0.33
 -14   1  -6    0.52    0.28
  14  -1  -6    0.55    0.29
 -14  -1   6    0.02    0.31
  14   1   6   -0.37    0.33
  14  -1  -6   -0.17    0.29
 -14   1  -6    0.12    0.33
 -14   1   6   -0.13    0.25
 -14  -1  -6    0.47    0.38
 -14   1   6    0.48    0.27
  14   1  -6    0.41    0.29
  14   1  -6    0.05    0.33
  14  -1   6    0.15    0.37
 -14  -1  -6    0.37    0.31
  14  -2  -6    2.15    0.47
 -14   2  -6    2.33    0.51
 -14  -2   6    1.85    0.51
  14  -2  -6    2.26    0.56
  14   2   6    2.02    0.48
 -14   2  -6    2.50    0.40
  14  -2  -6    1.22    0.42
 -14  -2  -6    2.14    0.53
 -14   2   6    2.42    0.39
  14  -2   6    1.93    0.50
  14   2  -6    1.74    0.46
  14   2  -6    1.81    0.48
 -14  -2  -6    1.55    0.39
 -14   2   6    2.66    0.50
 -14  -3   6    0.32    0.40
 -14   3  -6    0.64    0.28
  14  -3  -6    0.43    0.35
  14  -3  -6    0.50    0.42
  14  -3  -6    0.21    0.32
  14   3   6   -0.14    0.30
 -14   3  -6   -0.25    0.31
  14   3  -6    0.14    0.29
  14  -3   6   -0.16    0.34
 -14  -3  -6    1.01    0.45
 -14  -3  -6    0.51    0.33
 -14   3   6    0.42    0.21
  14   3  -6    0.23    0.32
 -14   3   6    0.82    0.30
 -14  -4   6    0.52    0.42
 -14   4  -6    0.45    0.27
  14   4   6    1.21    0.39
  14  -4  -6    0.61    0.37
 -14   4  -6    0.63    0.38
  14  -4  -6    0.80    0.36
  14  -4  -6    0.76    0.44
 -14  -4  -6    0.96    0.46
  14   4  -6    0.73    0.41
  14  -4   6    0.34    0.36
  14   4  -6    0.10    0.35
  14   5   6    0.01    0.31
  14  -5  -6   -0.21    0.32
 -14   5  -6    0.13    0.23
 -14  -5   6    0.07    0.37
  14  -5  -6   -0.02    0.39
 -14   5  -6   -0.30    0.33
 -14  -5  -6    0.34    0.40
  14   5  -6    0.29    0.29
  14   5  -6    0.08    0.38
  14  -5   6    0.49    0.50
  14  -5   6    0.23    0.38
  15   0  -6    3.08    0.56
 -15   0   6    3.73    0.60
 -15   0   6    3.43    0.51
  15   0  -6    3.50    0.57
 -15   0  -6    3.85    0.65
  15   0   6    4.23    0.70
 -15   0  -6    2.45    0.43
  15  -1  -6    0.58    0.34
 -15   1  -6    0.14    0.27
 -15   1  -6   -0.23    0.31
  15  -1  -6    0.79    0.39
  15   1   6   -0.43    0.33
 -15  -1   6    0.18    0.32
  15   1  -6    0.25    0.32
 -15  -1  -6    1.29    0.37
 -15  -1  -6    0.09    0.36
 -15   1   6    0.23    0.25
 -15   1   6   -0.07    0.29
  15   1  -6    0.38    0.31
  15  -1   6    0.36    0.41
  15  -2  -6    1.17    0.41
 -15  -2   6    0.43    0.37
 -15   2  -6    0.57    0.29
  15   2   6    0.42    0.39
  15  -2  -6    1.03    0.39
 -15   2  -6    0.87    0.43
 -15   2   6    0.36    0.31
 -15   2   6    0.52    0.29
 -15  -2  -6    0.61    0.35
  15   2  -6    0.72    0.39
  15   2  -6    0.66    0.32
  15  -2   6    0.48    0.44
 -15  -2  -6    0.15    0.41
  15  -3  -6    2.92    0.59
 -15   3  -6    2.24    0.52
  15  -3  -6    1.91    0.43
 -15  -3   6    1.48    0.52
  15   3   6    2.32    0.52
 -15   3  -6    1.47    0.33
  15  -3  -6    1.30    0.44
 -15   3   6    1.38    0.38
  15   3  -6    1.32    0.44
 -15   3   6    1.49    0.31
  15   3  -6    1.75    0.50
  15  -3   6    1.27    0.47
 -15  -3  -6    2.59    0.61
 -15   4  -6   -0.19    0.34
 -15  -4   6    0.05    0.40
  15   4   6    0.37    0.38
  15  -4  -6    0.51    0.45
  15  -4  -6    0.40    0.39
  15  -4  -6    0.31    0.30
 -15   4  -6   -0.30    0.23
 -15  -4  -6    0.28    0.45
  15  -4   6    0.67    0.42
  15   4  -6    0.15    0.36
  15   4  -6    0.36    0.34
 -16   0  -6   -0.29    0.29
 -16   0   6   -0.14    0.29
 -16   0   6   -0.07    0.31
  16   0  -6   -0.10    0.37
  16   0   6    0.75    0.43
 -16   0  -6   -0.05    0.39
 -16  -1   6    3.05    0.52
  16  -1  -6    2.63    0.60
 -16   1  -6    2.50    0.57
 -16  -1   6    2.31    0.57
  16   1   6    2.36    0.56
 -16   1  -6    1.63    0.38
 -16   1   6    4.14    0.64
 -16  -1  -6    2.74    0.62
 -16   1   6    1.91    0.44
  16   1  -6    2.71    0.64
  16  -1   6    2.19    0.56
 -16  -1  -6    2.72    0.50
  16   2   6    2.03    0.56
 -16  -2   6    4.79    0.75
  16  -2  -6    4.56    0.73
 -16   2  -6    4.73    0.71
 -16   2  -6    2.65    0.44
  16  -2   6    2.98    0.63
 -16  -2  -6    3.91    0.60
  16   2  -6    5.52    0.80
 -16   2   6    4.27    0.53
 -16   2   6    3.74    0.59
 -16  -2  -6    2.99    0.68
   0   0  -7    0.28    0.16
   0   0   7    0.11    0.06
   0   0   7    0.02    0.10
   0   0   7   -0.10    0.09
   0   0  -7    0.04    0.08
   0   0  -7    0.05    0.13
   0   0   7    0.11    0.08
   0   0  -7    0.09    0.07
   0   1   7    0.04    0.08
   0   1  -7    0.03    0.12
   0   1   7   -0.02    0.05
   0   1  -7   -0.05    0.07
   0  -1  -7    0.04    0.08
   0  -1   7    0.02    0.10
   0   1   7    0.01    0.08
   0  -1   7   -0.04    0.11
   0  -1   7    0.06    0.13
   0  -1   7   -0.06    0.07
   0  -1  -7    0.04    0.12
   0   1  -7    0.05    0.08
   0   1  -7    0.17    0.14
   0  -1  -7    0.15    0.16
   0  -1  -7    0.06    0.08
   0   1  -7    0.09    0.15
   0  -1  -7    0.02    0.07
   0  -1   7   -0.07    0.11
   0   1   7   -0.03    0.08
   0  -2  -7    9.86    0.56
   0  -2   7    9.72    0.59
   0   2  -7    9.75    0.56
   0  -2   7    9.75    0.63
   0  -2  -7    9.05    0.48
   0   2   7    9.91    0.53
   0   2  -7   10.13    0.53
   0  -2  -7    9.63    0.56
   0  -2   7   10.20    0.60
   0  -2  -7    9.92    0.53
   0  -2  -7    9.47    0.53
   0  -2   7    9.99    0.57
   0   2  -7    9.91    0.61
   0  -3  -7   -0.02    0.08
   0  -3   7    0.11    0.16
   0   3  -7   -0.04    0.08
   0  -3   7    0.05    0.15
   0   3  -7   -0.11    0.13
   0  -3   7   -0.05    0.10
   0   3  -7    0.06    0.16
   0   4  -7  206.63    9.71
   0  -4   7  207.52    9.81
   0   4  -7  215.73    9.71
   0  -4   7  212.55    9.72
   0   5  -7    0.07    0.09
   0   5  -7    0.25    0.18
   0  -5   7   -0.04    0.16
   0  -5   7    0.20    0.14
   0   6  -7    0.45    0.13
   0  -6   7    0.72    0.23
   0  -6   7    0.93    0.21
   0   6  -7    0.48    0.18
   0  -7   7    0.21    0.18
   0  -7   7   -0.47    0.18
   0  -7  -7   -0.18    0.21
   0  -8   7   -0.08    0.18
   0  -8   7   -0.24    0.24
   0  -8  -7   -0.49    0.23
   0  -9   7   -0.19    0.28
   0  -9  -7   -0.32    0.24
   0  -9   7   -0.32    0.20
   0 -10   7   -0.34    0.29
   0 -11   7   -0.10    0.34
  -1   0   7   -0.05    0.07
   1   0  -7    0.05    0.06
  -1   0   7    0.05    0.08
  -1   0  -7    0.09    0.07
   1   0  -7    1.10    0.21
  -1   0  -7    0.06    0.16
  -1   0  -7    0.06    0.14
   1   0  -7    0.19    0.14
   1   0  -7    0.13    0.13
  -1   0  -7    0.17    0.09
   1   0   7    0.04    0.10
  -1   0   7   -0.02    0.10
   1   0   7    0.10    0.07
  -1   0  -7    0.09    0.09
   1   0   7    0.00    0.07
   1   0   7   -0.04    0.10
  -1   0   7    0.17    0.12
   1   0  -7   -0.02    0.08
  -1  -1   7    4.23    0.32
   1  -1  -7    3.87    0.28
   1  -1  -7    3.41    0.31
  -1   1  -7    3.75    0.28
  -1   1  -7    3.48    0.35
   1  -1  -7    4.04    0.34
   1   1   7    3.76    0.29
  -1   1  -7    4.21    0.35
  -1  -1   7    4.40    0.34
   1  -1  -7    4.16    0.32
   1  -1  -7    4.25    0.27
  -1  -1   7    3.82    0.31
  -1  -1   7    3.95    0.32
  -1   1  -7    4.10    0.29
   1   1   7    4.16    0.29
   1   1   7    3.84    0.29
  -1  -1   7    3.83    0.31
  -1  -1  -7    4.14    0.28
   1  -1   7    3.85    0.32
  -1  -1  -7    3.98    0.34
   1   1  -7    3.85    0.31
   1  -1   7    3.69    0.31
  -1   1   7    4.00    0.30
   1   1  -7    4.08    0.34
  -1  -1  -7    3.53    0.28
   1   1  -7    4.18    0.28
  -1  -1  -7    3.98    0.33
   1   1  -7    4.54    0.36
  -1   1   7    3.77    0.27
   1  -1   7    3.38    0.27
   1   1  -7    4.21    0.30
  -1   1   7    3.73    0.24
   1  -1   7    3.27    0.33
  -1   1   7    2.81    0.29
  -1  -1  -7    3.80    0.26
   1  -1   7    4.21    0.34
  -1  -2   7    1.44    0.18
   1   2   7    1.47    0.17
   1  -2  -7    1.70    0.16
   1  -2  -7    1.64    0.17
  -1   2  -7    1.26    0.23
   1  -2  -7    1.63    0.17
   1   2   7    1.63    0.17
  -1   2  -7    2.04    0.22
   1  -2  -7    1.88    0.21
   1  -2  -7    1.73    0.23
  -1  -2   7    1.45    0.21
   1   2   7    2.01    0.21
  -1  -2   7    1.45    0.22
  -1  -2   7    1.40    0.19
  -1  -2  -7    1.79    0.18
   1  -2   7    1.86    0.24
   1   2  -7    1.21    0.23
   1   2  -7    1.62    0.18
   1   2  -7    1.79    0.22
  -1  -2  -7    1.42    0.16
   1  -2   7    1.17    0.19
  -1  -2  -7    1.46    0.20
   1   2  -7    1.35    0.18
  -1  -2  -7    1.58    0.21
  -1  -2  -7    1.61    0.18
   1  -2   7    0.88    0.19
  -1   3  -7   28.03    1.36
  -1  -3   7   24.56    1.37
  -1  -3   7   27.03    1.36
  -1   3  -7   26.73    1.37
   1  -3  -7   25.88    1.35
  -1   3  -7   23.26    1.34
   1  -3   7   26.66    1.38
   1   3  -7   27.88    1.36
  -1  -3  -7   27.08    1.33
  -1  -3  -7   27.18    1.19
   1   3  -7   27.95    1.35
  -1  -3  -7   27.78    1.31
   1  -3   7   28.66    1.37
   1   3  -7   25.75    1.37
   1  -3   7   29.16    1.40
   1   3  -7   26.39    1.27
  -1  -4   7    6.81    0.49
  -1  -4   7    6.45    0.47
   1  -4  -7    6.39    0.49
  -1  -4   7    6.69    0.46
  -1   4  -7    5.66    0.42
  -1   4  -7    5.34    0.47
   1  -4   7    5.75    0.45
   1  -4   7    5.94    0.48
   1   4  -7    6.08    0.48
   1   4  -7    6.00    0.42
   1  -4   7    7.17    0.50
  -1  -5   7    5.80    0.47
  -1   5  -7    5.68    0.39
   1  -5  -7    6.13    0.48
  -1   5  -7    5.65    0.43
  -1  -5   7    5.23    0.46
  -1  -5   7    5.24    0.44
   1  -5   7    5.49    0.46
   1  -5   7    5.26    0.45
   1   5  -7    6.14    0.46
   1  -5   7    5.52    0.43
   1   5  -7    5.22    0.39
  -1  -6   7    0.67    0.20
  -1  -6   7    0.20    0.23
  -1  -6   7    0.17    0.19
   1  -6  -7    0.58    0.22
   1   6  -7    0.28    0.11
   1  -6   7    0.66    0.22
   1  -6   7    0.28    0.18
   1  -6   7    0.31    0.21
   1   6  -7    0.09    0.18
  -1  -7   7   -0.15    0.25
  -1  -7   7    0.52    0.25
   1  -7  -7    0.49    0.25
  -1  -7   7    0.30    0.20
   1  -7   7   -0.27    0.24
   1  -7   7    0.31    0.23
   1  -7   7    0.68    0.21
  -1  -8   7    1.45    0.35
   1  -8  -7    1.20    0.30
  -1  -8   7    1.02    0.30
   1  -8   7    0.99    0.27
   1  -8   7    0.87    0.33
   1  -8   7    1.08    0.32
  -1  -9   7    0.25    0.24
  -1  -9   7    0.06    0.28
   1  -9  -7    0.10    0.24
  -1  -9  -7    0.59    0.33
   1  -9   7   -0.16    0.28
  -1 -10   7    0.52    0.37
   1 -10   7    0.82    0.37
  -1 -11   7   -0.10    0.32
   1 -11   7    0.00    0.34
  -2   0  -7    0.19    0.09
  -2   0   7   -0.08    0.10
   2   0  -7    0.03    0.12
   2   0   7    0.12    0.11
   2   0  -7   -0.13    0.07
  -2   0   7   -0.09    0.08
   2   0  -7    0.28    0.16
  -2   0   7    0.02    0.11
   2   0   7   -0.08    0.10
   2   0  -7   -0.04    0.14
  -2   0  -7    0.07    0.09
  -2   0   7    0.23    0.14
   2   0   7   -0.01    0.08
   2   0   7   -0.05    0.11
   2   0  -7   -0.02    0.06
  -2   0  -7    0.00    0.14
  -2   0  -7   -0.07    0.08
  -2   0  -7   -0.03    0.15
  -2   1  -7   12.24    0.64
  -2  -1   7   14.14    0.70
   2  -1  -7   13.21    0.71
  -2   1  -7   12.25    0.74
   2   1   7   13.15    0.63
  -2  -1   7   13.02    0.73
   2   1   7   13.24    0.70
   2  -1  -7   13.10    0.69
  -2  -1   7   12.68    0.71
   2  -1  -7   14.46    0.69
  -2   1  -7   12.58    0.70
  -2  -1   7   12.61    0.73
  -2   1  -7   13.04    0.75
   2   1   7   12.29    0.70
   2  -1  -7   12.90    0.71
  -2   1  -7   11.33    0.70
   2   1   7   11.80    0.69
  -2   1   7   13.38    0.70
  -2   1   7   12.50    0.61
   2  -1   7   13.08    0.73
  -2  -1  -7   13.45    0.70
  -2  -1  -7   14.08    0.70
   2   1  -7   13.70    0.72
  -2   1   7   12.85    0.70
   2   1  -7   12.73    0.68
  -2   1   7   12.53    0.68
   2   1  -7   12.63    0.72
  -2  -1  -7   11.96    0.72
   2  -1   7   12.92    0.73
   2  -1   7   13.36    0.72
  -2  -1  -7   12.12    0.72
   2   1  -7   12.43    0.69
   2  -1   7   11.61    0.71
  -2  -1  -7   12.53    0.63
   2   1  -7   11.40    0.73
  -2   1   7   13.12    0.72
   2  -2  -7    6.43    0.40
  -2   2  -7    6.12    0.48
  -2  -2   7    6.75    0.46
  -2  -2   7    6.93    0.46
   2  -2  -7    7.09    0.43
  -2  -2   7    6.90    0.46
   2  -2  -7    6.97    0.41
  -2   2  -7    5.84    0.42
   2   2   7    6.19    0.41
  -2  -2   7    8.02    0.43
   2  -2  -7    6.10    0.42
   2  -2  -7    6.58    0.46
   2   2   7    6.53    0.42
   2   2  -7    6.65    0.42
   2   2  -7    6.79    0.46
  -2  -2  -7    6.27    0.45
  -2  -2  -7    6.38    0.45
   2   2  -7    6.94    0.48
  -2  -2  -7    6.46    0.38
  -2  -2  -7    7.19    0.42
   2  -2   7    6.85    0.48
   2  -2   7    6.80    0.46
   2  -2   7    6.63    0.46
  -2  -2  -7    6.72    0.41
   2   2  -7    5.75    0.42
  -2   3  -7   99.65    4.75
  -2   3  -7  101.95    4.77
  -2  -3   7   98.95    4.77
   2  -3  -7  103.02    4.63
  -2  -3   7  106.58    4.82
  -2  -3   7  102.00    4.80
  -2  -3   7  102.72    4.57
   2  -3   7   95.93    4.79
   2   3  -7   96.59    4.56
   2  -3   7  104.49    4.82
  -2  -3  -7  101.58    4.75
  -2  -3  -7   93.61    4.75
   2   3  -7  103.60    4.79
   2   3  -7  106.71    4.78
  -2  -3  -7   99.25    4.74
   2  -3   7  104.44    4.77
  -2  -3  -7  101.79    4.73
  -2  -3  -7  106.28    4.31
  -2   4  -7   47.04    2.14
  -2  -4   7   43.63    2.17
  -2   4  -7   41.88    2.14
  -2  -4   7   46.21    2.19
   2  -4  -7   42.73    2.10
  -2  -4   7   43.28    2.17
   2  -4   7   40.80    2.15
  -2  -4  -7   43.55    1.92
   2  -4   7   44.93    2.15
   2   4  -7   44.77    2.16
   2   4  -7   45.33    2.15
   2  -4   7   45.84    2.19
  -2  -4  -7   41.39    2.10
  -2  -4  -7   41.80    2.11
   2  -5  -7    6.80    0.52
  -2  -5   7    7.42    0.54
  -2  -5   7    6.54    0.52
  -2   5  -7    7.44    0.47
  -2  -5   7    8.18    0.57
  -2   5  -7    6.90    0.49
   2  -5   7    7.35    0.55
   2  -5   7    6.94    0.51
   2   5  -7    6.97    0.48
   2   5  -7    6.95    0.54
   2  -5   7    6.70    0.51
   2  -6  -7    0.39    0.21
  -2  -6   7    0.68    0.23
  -2  -6   7    0.84    0.28
  -2  -6   7    0.42    0.20
   2  -6   7    0.40    0.24
   2   6  -7    0.67    0.16
   2  -6   7    0.71    0.23
   2  -6   7    0.50    0.19
   2   6  -7    0.32    0.21
  -2  -7   7    1.29    0.30
  -2  -7   7    2.30    0.40
  -2  -7   7    1.77    0.34
   2  -7  -7    1.69    0.32
   2  -7   7    1.37    0.35
   2  -7   7    1.29    0.30
   2  -7   7    2.33    0.34
   2  -8  -7    0.18    0.23
  -2  -8   7    0.30    0.24
  -2  -8   7   -0.09    0.25
   2  -8   7    0.28    0.30
   2  -8   7   -0.02    0.24
   2  -8   7    0.13    0.20
   2  -9  -7    0.50    0.25
  -2  -9   7    0.01    0.29
  -2  -9   7    0.32    0.26
   2  -9   7    0.33    0.29
  -2 -10   7   -0.02    0.32
   2 -10   7   -0.29    0.29
  -2 -11   7   -0.08    0.36
   2 -11   7   -0.29    0.34
   3   0  -7   -0.08    0.13
  -3   0  -7    0.17    0.15
  -3   0  -7    0.04    0.15
  -3   0   7    0.05    0.11
   3   0   7    0.07    0.11
  -3   0   7   -0.08    0.12
  -3   0   7    0.07    0.13
   3   0   7   -0.17    0.10
  -3   0  -7   -0.02    0.10
   3   0  -7   -0.07    0.13
   3   0   7    0.10    0.09
   3   0   7    0.29    0.13
   3   0  -7   -0.06    0.10
   3   0  -7    0.10    0.14
  -3   0  -7   -0.01    0.09
  -3   0   7   -0.09    0.11
   3  -1  -7   12.36    0.76
  -3  -1   7   14.12    0.80
   3   1   7   13.98    0.77
  -3   1  -7   14.41    0.70
  -3   1  -7   13.08    0.81
   3  -1  -7   14.45    0.76
  -3  -1   7   14.08    0.80
  -3  -1   7   14.04    0.78
   3   1   7   14.96    0.71
  -3  -1   7   15.40    0.76
   3  -1  -7   14.49    0.78
   3  -1  -7   15.24    0.77
   3   1   7   12.45    0.77
  -3   1  -7   14.11    0.81
   3   1   7   14.19    0.76
  -3  -1  -7   12.11    0.78
   3   1  -7   14.69    0.78
   3   1  -7   14.65    0.77
  -3  -1  -7   13.14    0.69
  -3   1   7   13.55    0.77
  -3  -1  -7   14.13    0.80
   3  -1   7   15.22    0.80
   3   1  -7   13.35    0.80
  -3   1   7   13.33    0.75
  -3   1   7   13.68    0.77
   3  -1   7   15.49    0.80
   3  -1   7   14.37    0.79
  -3  -1  -7   14.02    0.77
  -3   1   7   14.73    0.77
   3   1  -7   13.80    0.78
  -3  -2   7    0.23    0.18
   3  -2  -7    0.29    0.14
   3  -2  -7   -0.03    0.10
  -3   2  -7    0.05    0.10
   3  -2  -7    0.17    0.13
   3  -2  -7    0.02    0.10
  -3   2  -7    0.01    0.15
  -3  -2   7    0.02    0.12
  -3  -2   7    0.18    0.14
  -3  -2   7    0.04    0.12
   3   2   7    0.12    0.11
   3   2   7   -0.03    0.10
  -3   2  -7   -0.01    0.09
   3   2   7    0.10    0.12
  -3   2  -7    0.17    0.13
  -3   2   7   -0.01    0.10
  -3  -2  -7    0.10    0.15
   3   2  -7    0.01    0.14
   3  -2   7    0.02    0.15
   3  -2   7    0.18    0.18
  -3  -2  -7    0.15    0.11
  -3   2   7    0.14    0.13
   3   2  -7    0.23    0.14
  -3  -2  -7   -0.02    0.10
   3  -2   7    0.03    0.12
  -3  -2  -7    0.11    0.17
   3   2  -7   -0.07    0.16
   3   3   7    0.80    0.16
  -3  -3   7    1.04    0.22
  -3   3  -7    0.42    0.19
   3   3   7    0.58    0.13
  -3   3  -7    0.63    0.16
  -3  -3   7    0.39    0.14
  -3  -3   7    0.68    0.19
   3  -3  -7    0.71    0.18
  -3  -3   7    0.46    0.17
   3  -3  -7    0.74    0.15
  -3   3  -7    0.44    0.14
   3   3  -7    0.64    0.19
   3   3  -7    0.33    0.15
  -3  -3  -7    0.33    0.18
   3  -3   7    0.15    0.14
   3  -3   7    0.27    0.17
  -3  -3  -7    0.50    0.14
   3   3  -7    0.05    0.10
   3  -3   7    0.46    0.21
  -3  -3  -7    0.34    0.17
  -3  -3  -7    0.50    0.14
   3  -4  -7   10.24    0.67
  -3  -4   7   11.18    0.61
  -3  -4   7   10.55    0.70
  -3  -4   7   13.03    0.72
  -3   4  -7   10.12    0.68
  -3   4  -7   10.56    0.65
  -3  -4   7   11.56    0.70
   3  -4   7   10.95    0.72
   3   4  -7   11.50    0.68
   3  -4   7   10.80    0.68
  -3  -4  -7   10.55    0.67
  -3  -4  -7   11.04    0.64
   3  -4   7    9.74    0.67
  -3  -4  -7   11.65    0.60
  -3  -4  -7   10.51    0.65
   3   4  -7   11.76    0.63
   3   4  -7   10.78    0.71
   3  -5  -7    0.62    0.20
  -3  -5   7    0.92    0.23
  -3   5  -7    0.70    0.16
  -3  -5   7    0.77    0.22
  -3   5  -7    1.03    0.21
  -3  -5   7    0.52    0.23
   3   5  -7    0.80    0.22
   3  -5   7    0.29    0.24
   3  -5   7    0.53    0.20
   3  -5   7    0.42    0.19
  -3  -5  -7    0.60    0.20
  -3  -6   7    2.41    0.38
  -3  -6   7    3.39    0.42
  -3  -6   7    2.55    0.38
   3  -6  -7    2.62    0.33
   3   6  -7    2.71    0.36
   3  -6   7    3.14    0.40
   3  -6   7    2.21    0.33
   3  -6   7    3.29    0.37
  -3  -7   7    0.08    0.29
  -3  -7   7    0.10    0.21
   3  -7  -7   -0.01    0.19
  -3  -7   7    0.18    0.23
   3  -7   7    0.41    0.23
   3  -7   7    0.43    0.31
   3  -7   7    0.49    0.20
   3   7  -7   -0.09    0.21
   3  -8  -7    0.02    0.21
  -3  -8   7   -0.28    0.23
  -3  -8   7   -0.14    0.21
   3  -8   7    0.06    0.19
   3  -8   7    0.00    0.23
   3  -9  -7    1.34    0.30
  -3  -9   7    1.71    0.38
  -3  -9   7    1.10    0.40
   3  -9   7    1.57    0.38
  -3 -10   7    0.70    0.39
   3 -10   7    0.66    0.34
  -3 -11   7    0.26    0.37
   4   0   7   -0.05    0.10
  -4   0   7    0.12    0.13
   4   0  -7   -0.02    0.14
   4   0   7    0.07    0.13
   4   0  -7    0.06    0.11
  -4   0   7    0.03    0.12
  -4   0   7    0.06    0.15
   4   0  -7   -0.06    0.15
   4   0   7    0.03    0.11
  -4   0  -7   -0.13    0.11
  -4   0  -7    0.06    0.15
  -4   0  -7    0.14    0.11
  -4   0  -7    0.00    0.14
   4   0  -7   -0.21    0.13
  -4   0   7    0.06    0.12
  -4   1  -7   30.35    1.53
  -4  -1   7   30.76    1.45
   4  -1  -7   28.28    1.45
   4  -1  -7   29.76    1.49
   4   1   7   27.12    1.35
   4  -1  -7   29.01    1.48
   4  -1  -7   31.43    1.49
  -4   1  -7   30.08    1.52
  -4  -1   7   31.03    1.51
   4   1   7   24.12    1.46
   4   1   7   31.84    1.54
   4   1   7   29.26    1.50
  -4  -1   7   31.31    1.53
  -4   1  -7   28.95    1.36
  -4  -1  -7   29.03    1.51
   4  -1   7   31.03    1.51
  -4   1   7   29.42    1.50
  -4   1   7   31.15    1.48
  -4   1   7   28.86    1.47
   4   1  -7   29.95    1.52
  -4  -1  -7   28.61    1.51
   4  -1   7   29.87    1.51
  -4  -1  -7   31.34    1.36
   4   1  -7   30.31    1.51
  -4  -1  -7   29.45    1.50
   4   1  -7   29.33    1.45
   4  -1   7   28.55    1.50
   4   1  -7   30.43    1.50
  -4  -2   7   16.99    0.94
  -4   2  -7   16.66    0.94
   4  -2  -7   16.90    0.89
   4   2   7   16.87    0.92
   4  -2  -7   15.95    0.87
  -4  -2   7   17.24    0.96
  -4   2  -7   16.49    0.82
  -4  -2   7   16.31    0.93
  -4  -2   7   16.32    0.87
   4   2   7   17.16    0.88
   4  -2  -7   16.64    0.88
   4   2   7   16.52    0.90
   4  -2  -7   16.68    0.89
  -4   2   7   14.82    0.87
  -4   2   7   16.76    0.87
   4   2  -7   17.13    0.89
   4  -2   7   17.78    0.94
  -4  -2  -7   17.27    0.83
   4   2  -7   16.78    0.92
   4   2  -7   16.08    0.93
   4  -2   7   17.35    0.93
  -4  -2  -7   16.21    0.92
  -4  -2  -7   16.32    0.93
  -4  -2  -7   16.80    0.91
   4  -2   7   16.84    0.93
  -4   2   7   16.28    0.76
   4  -3  -7    1.76    0.25
  -4  -3   7    1.59    0.26
   4   3   7    1.76    0.24
  -4  -3   7    1.30    0.25
  -4   3  -7    1.44    0.23
   4  -3  -7    2.17    0.23
   4  -3  -7    2.16    0.26
  -4   3  -7    1.19    0.24
  -4  -3   7    1.67    0.23
  -4  -3   7    2.28    0.30
   4   3   7    1.67    0.21
  -4  -3  -7    1.19    0.22
   4   3  -7    1.50    0.26
   4   3  -7    1.97    0.24
  -4  -3  -7    2.00    0.25
   4  -3   7    1.56    0.26
   4  -3   7    1.41    0.27
  -4  -3  -7    1.52    0.26
   4  -3   7    0.97    0.22
  -4  -3  -7    1.47    0.26
  -4  -4   7    0.05    0.13
  -4  -4   7   -0.08    0.15
   4  -4  -7   -0.21    0.14
  -4   4  -7   -0.16    0.10
  -4  -4   7    0.04    0.13
  -4  -4   7    0.05    0.19
  -4   4  -7   -0.43    0.13
   4   4  -7   -0.07    0.16
   4  -4   7   -0.15    0.17
  -4  -4  -7    0.11    0.18
  -4  -4  -7    0.15    0.13
   4   4  -7   -0.26    0.14
  -4  -4  -7    0.29    0.20
   4  -4   7   -0.05    0.15
   4  -4   7    0.02    0.20
   4   4  -7    0.08    0.14
  -4  -4  -7   -0.01    0.15
   4  -5  -7    0.07    0.17
  -4  -5   7    0.10    0.22
  -4  -5   7    0.16    0.15
  -4   5  -7    0.01    0.16
  -4  -5   7    0.05    0.18
  -4   5  -7    0.24    0.13
  -4  -5   7    0.16    0.18
  -4  -5  -7    0.13    0.17
  -4  -5  -7    0.12    0.15
   4   5  -7    0.21    0.19
   4  -5   7    0.40    0.20
   4  -5   7    0.03    0.17
   4   5  -7    0.18    0.15
   4  -5   7   -0.06    0.22
  -4  -5  -7    0.38    0.20
   4  -6  -7    4.13    0.41
  -4  -6   7    3.37    0.44
  -4  -6   7    3.93    0.47
  -4  -6   7    3.05    0.43
   4   6  -7    3.45    0.42
  -4  -6  -7    4.61    0.50
   4  -6   7    3.40    0.42
   4  -6   7    4.49    0.50
   4  -6   7    3.58    0.43
   4  -7  -7   14.93    0.88
  -4  -7   7   14.14    0.96
  -4  -7   7   14.98    0.97
   4  -7   7   14.84    0.91
   4   7  -7   14.92    0.92
   4  -7   7   12.97    0.89
   4  -7   7   14.66    0.97
  -4  -7  -7   13.78    0.88
  -4  -8   7    0.33    0.30
  -4  -8   7    0.34    0.29
   4  -8  -7    0.32    0.23
   4  -8   7   -0.05    0.25
   4  -8   7    0.77    0.27
   4  -9  -7    0.12    0.22
  -4  -9   7   -0.12    0.26
  -4  -9   7    0.09    0.29
   4  -9   7    0.34    0.30
  -4 -10   7   -0.24    0.31
   4 -10   7    0.49    0.33
   5   0   7   -0.02    0.13
   5   0  -7    0.01    0.12
  -5   0   7    0.35    0.16
  -5   0  -7    0.11    0.12
  -5   0  -7    0.18    0.17
   5   0   7    0.11    0.16
   5   0  -7    0.11    0.15
   5   0  -7    0.21    0.14
  -5   0  -7    0.09    0.16
  -5   0   7    0.09    0.12
   5   0  -7    0.06    0.14
  -5  -1   7    2.94    0.33
  -5   1  -7    3.12    0.33
  -5   1  -7    2.59    0.28
   5  -1  -7    2.65    0.29
  -5   1  -7    2.79    0.34
   5   1   7    1.74    0.26
   5  -1  -7    2.50    0.30
  -5   1  -7    1.85    0.23
   5  -1  -7    3.21    0.34
   5  -1  -7    2.62    0.29
  -5  -1   7    2.10    0.29
   5  -1   7    2.58    0.31
  -5   1   7    3.06    0.31
  -5  -1  -7    2.96    0.33
  -5   1   7    2.56    0.28
   5   1  -7    2.98    0.33
  -5  -1  -7    1.87    0.25
  -5  -1  -7    2.32    0.31
   5   1  -7    2.19    0.28
  -5   1   7    3.54    0.35
   5   1  -7    2.70    0.30
   5  -1   7    3.04    0.33
   5  -1   7    1.83    0.27
  -5  -1  -7    2.07    0.29
   5   1  -7    2.27    0.30
   5   2   7   41.90    2.10
   5  -2  -7   45.74    2.07
  -5   2  -7   43.10    1.91
   5   2   7   41.91    2.09
  -5  -2   7   42.45    2.13
   5  -2  -7   40.81    2.07
  -5   2  -7   42.05    2.13
  -5  -2   7   38.87    2.12
   5  -2  -7   40.56    2.08
   5  -2  -7   44.99    2.10
  -5   2  -7   43.07    2.01
  -5  -2  -7   41.85    2.12
  -5   2   7   40.15    2.05
  -5  -2  -7   44.76    2.13
   5  -2   7   41.88    2.12
  -5  -2  -7   44.48    1.93
  -5  -2  -7   41.65    2.13
  -5   2   7   43.50    2.07
   5   2  -7   44.70    2.14
   5   2  -7   42.45    2.05
   5  -2   7   43.51    2.13
   5   2  -7   44.46    2.15
   5  -2   7   40.86    2.12
   5  -3  -7   -0.03    0.13
  -5   3  -7   -0.05    0.15
   5   3   7    0.01    0.11
  -5  -3   7    0.08    0.14
  -5   3  -7    0.12    0.11
   5   3   7    0.14    0.13
  -5   3  -7    0.11    0.13
  -5   3  -7   -0.02    0.14
  -5  -3   7   -0.17    0.13
   5  -3  -7    0.12    0.16
   5  -3  -7    0.00    0.13
  -5  -3   7   -0.03    0.19
   5  -3   7   -0.19    0.16
  -5  -3  -7    0.16    0.13
   5   3  -7    0.04    0.17
  -5  -3  -7   -0.19    0.16
   5  -3   7    0.06    0.17
  -5  -3  -7    0.07    0.14
  -5  -3  -7   -0.16    0.17
   5  -3   7   -0.17    0.13
   5   3  -7   -0.24    0.14
   5  -4  -7   20.60    1.06
   5  -4  -7   20.69    1.10
   5   4   7   18.86    1.06
  -5  -4   7   23.21    1.17
  -5  -4   7   21.19    1.16
  -5   4  -7   21.43    1.14
  -5  -4   7   20.93    1.17
  -5  -4  -7   19.91    1.01
   5   4  -7   19.06    1.15
  -5  -4  -7   19.96    1.12
  -5  -4  -7   20.02    1.12
   5   4  -7   20.10    1.13
  -5  -4  -7   19.80    1.15
   5   4  -7   19.81    1.07
   5  -4   7   20.10    1.14
   5  -4   7   21.39    1.14
   5  -4   7   18.86    1.13
  -5  -5   7    5.72    0.54
  -5   5  -7    5.73    0.44
  -5   5  -7    5.27    0.49
  -5  -5   7    5.72    0.54
   5  -5  -7    6.65    0.50
  -5  -5   7    5.65    0.53
   5  -5   7    4.87    0.51
   5   5  -7    5.37    0.46
  -5  -5  -7    5.36    0.49
  -5  -5  -7    6.14    0.51
   5  -5   7    6.32    0.53
   5  -5   7    5.59    0.53
   5   5  -7    6.11    0.56
  -5  -5  -7    6.22    0.54
   5  -6  -7    0.68    0.24
  -5  -6   7    0.37    0.25
  -5  -6   7   -0.15    0.22
   5  -6   7    0.30    0.26
   5  -6   7    0.27    0.31
  -5  -6  -7    0.14    0.24
   5   6  -7    0.36    0.20
   5  -6   7    0.43    0.26
  -5  -6  -7    0.13    0.24
  -5  -6  -7   -0.06    0.26
   5   6  -7    0.53    0.28
  -5  -7   7   -0.04    0.24
   5  -7  -7    0.07    0.21
  -5  -7   7    0.27    0.25
  -5  -7  -7    0.64    0.26
   5  -7   7    0.75    0.28
   5  -7   7    0.08    0.31
   5  -7   7    0.38    0.22
  -5  -7  -7    0.16    0.22
   5   7  -7    0.31    0.25
  -5  -7  -7    0.49    0.24
   5  -8  -7   -0.17    0.20
  -5  -8   7   -0.11    0.28
  -5  -8   7   -0.17    0.25
   5  -8   7    0.23    0.23
   5   8  -7    0.13    0.25
   5  -8   7   -0.08    0.26
  -5  -8  -7    0.18    0.25
  -5  -9   7    0.06    0.33
  -5  -9   7    0.71    0.33
   5  -9   7    0.09    0.31
  -5 -10   7    0.40    0.33
   5 -10   7   -0.16    0.30
[truncated: 558,310 more chars]
