# Supplementary material for: Crystal structure of 2-{(E)-[(2-hy­droxy­phen­yl)iminium­yl]meth­yl}-4-methyl­phenolate
Source: Acta Crystallogr E Crystallogr Commun. 2015 Apr 9;71(Pt 5):o288. doi: 10.1107/S2056989015006374 (PMC4420074; doi:10.1107/S2056989015006374)
Supplement: Supplementary file 2 [file e-71-0o288-Isup2.hkl]

#
# h,k,l, Fc-squared, Fo-squared, sigma(Fo-squared), status flag
#
data_I
_shelx_title ' SB_14'
_shelx_refln_list_code          4
_shelx_F_calc_maximum      218.53
_exptl_crystal_F_000       960.00
_reflns_d_resolution_high  0.7683

loop_
 _space_group_symop_operation_xyz
 'x, y, z'
 'x+1/2, -y+1/2, -z'
 '-x, y+1/2, -z+1/2'
 '-x+1/2, -y, z+1/2'
 '-x, -y, -z'
 '-x-1/2, y-1/2, z'
 'x, -y-1/2, z-1/2'
 'x-1/2, y, -z-1/2'

_cell_length_a    12.9474
_cell_length_b     9.0660
_cell_length_c    19.5830
_cell_angle_alpha  90.000
_cell_angle_beta   90.000
_cell_angle_gamma  90.000

_shelx_F_squared_multiplier     1.000

loop_
 _refln_index_h
 _refln_index_k
 _refln_index_l
 _refln_F_squared_calc
 _refln_F_squared_meas
 _refln_F_squared_sigma
 _refln_observed_status
   4   0   0       1908.29       1918.19        29.03 o
   6   0   0        114.79        156.39         6.09 o
   8   0   0        116.53        134.50         6.38 o
  10   0   0       5250.35       4953.32       104.07 o
  12   0   0       1598.55       1535.87        37.92 o
  14   0   0        581.23        630.27        24.48 o
  16   0   0       1076.59       1060.05        37.40 o
   2   1   0       4693.88       4535.05        47.06 o
   4   1   0       6201.77       6404.30        67.17 o
   6   1   0       1224.06       1238.88        15.83 o
   8   1   0         29.12         27.94         3.35 o
  10   1   0        157.99        167.34         6.18 o
  12   1   0        800.68        746.08        16.65 o
  14   1   0          8.89         12.20         4.89 o
  16   1   0          0.22          0.79         5.50 o
   2   2   0        951.86        863.55        16.66 o
   4   2   0       2401.90       2332.50        25.86 o
   6   2   0         12.38         17.71         2.09 o
   8   2   0        504.64        496.72         9.84 o
  12   2   0        765.12        677.28        16.57 o
  14   2   0          0.10         -4.13         4.13 o
  16   2   0         77.41         77.50         7.94 o
   2   3   0        802.34        823.09        32.56 o
   4   3   0         34.14         38.48         2.42 o
   6   3   0       1879.43       1893.80        24.64 o
   8   3   0        254.18        299.75         6.71 o
  10   3   0         17.01         19.31         3.56 o
  12   3   0          0.18         -3.94         3.94 o
  14   3   0          0.16         -4.49         4.49 o
  16   3   0         53.92         52.31         7.48 o
   2   4   0          8.06          9.56         3.01 o
   4   4   0       1933.04       1918.80        34.94 o
   6   4   0       8242.15       8773.46       134.90 o
   8   4   0        129.87        146.51         6.11 o
  10   4   0          0.32         -0.31         3.46 o
  12   4   0        753.95        716.44        19.55 o
  14   4   0        221.49        219.44        10.60 o
   2   5   0          0.23          1.97         2.95 o
   4   5   0        303.61        277.48        10.59 o
   6   5   0        223.39        238.05         7.18 o
   8   5   0          5.34          5.28         3.67 o
  10   5   0          0.80         -4.55         4.63 o
  12   5   0         26.87         20.66         6.42 o
  14   5   0         35.85         31.06         8.10 o
   2   6   0        175.03        190.68        15.46 o
   4   6   0         25.41         36.65         7.59 o
   6   6   0        335.25        291.53        10.79 o
   8   6   0          2.94         -3.80         3.80 o
  10   6   0        110.71        103.44         8.01 o
  12   6   0         33.46         28.46         6.84 o
  14   6   0          0.21          0.76        10.41 o
   4   7   0         25.03         38.20        10.33 o
   6   7   0        261.67        271.48        16.38 o
   8   7   0         43.66         34.10         6.79 o
  10   7   0        176.30        153.22        12.16 o
  12   7   0        150.07        146.91        15.63 o
   4   8   0        246.06        245.08        20.55 o
   6   8   0       1399.64       1535.62        59.13 o
   8   8   0        297.08        358.29        27.35 o
  10   8   0        175.35        183.36        24.56 o
  12   8   0          1.43         -7.44        10.35 o
   8   9   0         36.65         67.46        20.15 o
  10   9   0          4.92          3.39        25.06 o
   6  10   0        544.79        650.28        47.32 o
   8  10   0          7.41         37.48        19.68 o
   6  11   0          1.10         21.55        17.33 o
   1   1   1        687.18        640.87         6.23 o
   2   1   1        100.25        118.20         1.62 o
   3   1   1         33.56         41.35         1.11 o
   4   1   1        446.42        503.15         4.48 o
   5   1   1        942.51       1014.12         8.46 o
   6   1   1        184.33        200.05         3.25 o
   7   1   1          8.41         10.40         1.58 o
   8   1   1        162.51        172.01         3.84 o
   9   1   1          0.05          0.80         1.76 o
  10   1   1       1226.24       1223.73        13.62 o
  11   1   1          0.10          9.39         2.55 o
  12   1   1        559.45        529.79         9.57 o
  13   1   1         16.14         15.35         3.12 o
  14   1   1        132.18        134.58         5.85 o
  15   1   1          9.20         18.49         3.92 o
  16   1   1          2.87          1.01         3.94 o
   1   2   1        420.60        408.82         8.57 o
   2   2   1        423.82        328.78         4.66 o
   3   2   1          0.27         -0.30         0.82 o
   4   2   1       7189.61       7313.30        57.15 o
   5   2   1        180.35        241.25         3.15 o
   6   2   1       3739.05       4145.38        36.52 o
   7   2   1          1.26          0.34         1.29 o
   9   2   1         40.44         50.13         2.55 o
  10   2   1       3268.37       3126.74        32.66 o
  11   2   1         77.69         88.06         4.07 o
  12   2   1        714.45        679.63        11.32 o
  13   2   1         10.77          5.07         3.16 o
  14   2   1         66.88         58.37         4.36 o
  15   2   1         19.80         23.30         4.05 o
  16   2   1          2.74         -2.44         3.84 o
   1   3   1        113.34        147.55         7.12 o
   2   3   1       1040.58       1080.03        17.43 o
   3   3   1        184.29        188.96         3.28 o
   4   3   1       6459.35       6484.98        60.72 o
   5   3   1         17.21         12.65         1.25 o
   7   3   1          1.61          6.45         1.47 o
   8   3   1        113.28        137.01         3.53 o
   9   3   1        340.16        304.04         5.97 o
  10   3   1        420.47        393.73         7.46 o
  11   3   1        809.10        766.89        11.96 o
  12   3   1          5.66          5.08         3.16 o
  13   3   1          7.70          2.41         3.12 o
  14   3   1         82.24         84.48         4.98 o
  15   3   1         16.29         24.39         4.15 o
  16   3   1         33.87         37.93         4.94 o
   1   4   1        715.52        760.38        37.95 o
   2   4   1        843.93        799.58        26.98 o
   3   4   1         97.43         79.77         2.60 o
   4   4   1        250.68        286.87         5.52 o
   5   4   1          0.08          0.76         1.42 o
   6   4   1        419.13        464.80         7.01 o
   7   4   1         23.62         30.53         2.51 o
   8   4   1        248.28        251.76         5.16 o
   9   4   1          0.64          3.88         2.15 o
  10   4   1         39.87         32.50         3.23 o
  11   4   1         21.95         12.53         3.09 o
  12   4   1         52.14         52.13         3.93 o
  13   4   1         14.28          9.60         3.47 o
  14   4   1         33.30         39.86         4.28 o
  15   4   1          9.01         18.65         4.44 o
   2   5   1        343.75        354.78        16.04 o
   3   5   1         51.11         50.05         3.69 o
   4   5   1        378.32        365.22         8.53 o
   5   5   1          2.88          0.52         1.74 o
   6   5   1         39.32         35.98         2.50 o
   7   5   1         66.71         70.75         3.30 o
   8   5   1        419.47        433.76         8.87 o
   9   5   1         13.42          8.68         3.07 o
  10   5   1         62.86         54.59         4.67 o
  11   5   1         32.34         34.76         4.66 o
  12   5   1        151.08        143.74         7.00 o
  13   5   1         34.98         24.74         5.41 o
  14   5   1         10.99         16.13         5.61 o
  15   5   1          2.44         12.73         5.90 o
   2   6   1        795.95        877.50        46.38 o
   3   6   1         36.20         18.45         3.68 o
   4   6   1        103.13        103.60         5.82 o
   5   6   1          5.12         -0.19         3.59 o
   6   6   1         11.86          9.64         3.58 o
   7   6   1          5.18          1.82         2.81 o
   8   6   1         46.68         49.84         4.03 o
   9   6   1          6.65         -0.54         3.16 o
  10   6   1        196.74        186.50         7.13 o
  11   6   1          0.24         -0.40         3.85 o
  12   6   1         20.33         18.77         4.63 o
  13   6   1          0.24         -1.07         5.54 o
  14   6   1         12.62         27.00         9.90 o
   2   7   1         50.44         59.00         8.90 o
   3   7   1         96.65        106.81        10.27 o
   4   7   1        229.47        207.14        12.34 o
   5   7   1        161.16        151.49         8.88 o
   6   7   1         35.89         30.68         5.44 o
   7   7   1        135.86        136.66         9.32 o
   8   7   1        128.96        130.47         6.29 o
   9   7   1         97.88        100.13         6.32 o
  10   7   1         11.16         10.65         4.54 o
  11   7   1         33.62         29.01         5.87 o
  12   7   1         15.48          9.64         5.86 o
  13   7   1          2.74          7.81         8.10 o
   3   8   1          1.15          0.59         5.79 o
   4   8   1        330.27        319.64        20.73 o
   5   8   1        152.60        142.86         9.30 o
   6   8   1        313.61        390.96        18.93 o
   7   8   1        131.71        140.70        11.40 o
   8   8   1          0.05         20.34         7.26 o
   9   8   1          2.56         13.13         6.66 o
  10   8   1         36.09         40.78         7.64 o
  11   8   1          0.75         -5.26         6.68 o
  12   8   1          0.44         -2.61         7.27 o
   4   9   1        428.26        436.17        32.80 o
   5   9   1          0.03         -6.45         8.40 o
   6   9   1        494.92        570.17        29.82 o
   7   9   1         10.66         45.79         9.60 o
   8   9   1        254.66        277.45        19.77 o
   9   9   1          2.13         11.80         9.84 o
  10   9   1        157.22        155.75        16.92 o
   5  10   1          0.74         -6.09        12.65 o
   6  10   1        207.59        237.22        21.35 o
   7  10   1          0.62         -2.16        10.73 o
   8  10   1         96.58        115.73        17.67 o
   5  11   1         46.96         51.54        18.74 o
   6  11   1          5.97         16.12        12.42 o
   1   0   2       2458.55       2303.97        25.59 o
   2   0   2       3255.94       2944.93        38.45 o
   3   0   2        537.03        559.53         6.56 o
   4   0   2        909.64        939.61        11.55 o
   5   0   2          1.97         -1.37         1.37 o
   6   0   2        181.59        224.98         5.33 o
   7   0   2        266.30        252.89         6.10 o
   8   0   2        295.37        268.10         6.91 o
   9   0   2        639.52        587.10        12.14 o
  10   0   2          0.73          2.83         3.45 o
  11   0   2          0.02          1.62         3.58 o
  12   0   2        411.53        411.31        11.43 o
  13   0   2          2.16          0.03         4.01 o
  14   0   2        182.91        170.61         9.16 o
  15   0   2        523.05        499.19        16.20 o
  16   0   2        128.42        146.19        10.04 o
   1   1   2        174.98        176.95         2.15 o
   2   1   2          9.98         10.63         0.78 o
   3   1   2         56.58         60.98         1.29 o
   4   1   2         83.98         85.86         2.17 o
   5   1   2         14.07         14.65         1.17 o
   6   1   2       1873.88       2070.33        18.69 o
   7   1   2        116.85        124.14         3.06 o
   8   1   2        189.31        179.71         3.95 o
   9   1   2        310.23        306.41         5.21 o
  10   1   2       1559.05       1491.27        16.30 o
  11   1   2       1225.15       1131.49        14.65 o
  12   1   2        978.85        902.42        13.43 o
  13   1   2         38.44         28.06         3.54 o
  14   1   2          0.35          5.71         3.37 o
  15   1   2         28.49         33.47         4.44 o
  16   1   2         42.26         48.65         5.25 o
   0   2   2        709.90        703.45        14.09 o
   1   2   2        377.56        422.56         7.40 o
   2   2   2        561.85        515.19         6.02 o
   3   2   2       1255.57       1246.56        11.09 o
   4   2   2       1379.92       1417.09        12.01 o
   5   2   2         83.08        120.82         2.62 o
   6   2   2        383.78        394.56         4.97 o
   7   2   2         16.09         11.63         1.67 o
   8   2   2         17.94         13.54         1.85 o
   9   2   2        178.40        191.90         4.62 o
  10   2   2        328.54        366.44         7.08 o
  11   2   2          3.65          5.61         3.43 o
  12   2   2        362.04        352.33         8.36 o
  13   2   2          0.04         -2.99         2.99 o
  14   2   2         15.28         21.74         3.72 o
  15   2   2         26.01         30.38         4.49 o
  16   2   2         23.00         21.55         4.56 o
   1   3   2         20.04          7.17         1.40 o
   2   3   2          8.61         19.90         1.59 o
   3   3   2         96.17        111.00         2.52 o
   4   3   2       1152.49       1218.11        11.89 o
   5   3   2          0.18          1.23         1.15 o
   6   3   2       1461.54       1573.84        16.03 o
   7   3   2        118.16        141.89         3.34 o
   8   3   2        201.42        205.48         4.19 o
   9   3   2          7.49          5.82         1.90 o
  10   3   2        489.38        482.77         8.33 o
  11   3   2         45.83         51.88         3.67 o
  12   3   2        109.57        116.56         5.02 o
  13   3   2         16.77         12.17         3.19 o
  14   3   2          0.61          0.94         3.22 o
  15   3   2         38.65         32.98         4.45 o
  16   3   2         38.06         46.75         5.31 o
   0   4   2        310.27        272.44        11.76 o
   1   4   2          0.05          3.66         4.88 o
   2   4   2        240.14        229.73         5.69 o
   3   4   2       1025.42        939.14        15.97 o
   4   4   2        154.45        114.56         3.12 o
   5   4   2         67.92         68.93         2.54 o
   6   4   2         23.89         20.91         2.11 o
   7   4   2         46.26         47.31         2.29 o
   8   4   2          6.62          3.76         1.93 o
   9   4   2        206.14        228.17         5.70 o
  10   4   2         16.77         22.73         3.09 o
  11   4   2         22.43         14.99         3.24 o
  12   4   2        181.67        152.23         5.51 o
  13   4   2         31.11         26.79         3.82 o
  14   4   2        100.60         80.24         5.18 o
  15   4   2         23.16         26.87         4.74 o
   1   5   2        350.40        324.16        11.72 o
   2   5   2        545.08        598.78        16.43 o
   3   5   2         29.26         27.79         3.92 o
   4   5   2         32.30         41.86         2.68 o
   5   5   2        496.03        509.41         8.69 o
   6   5   2          0.89          4.88         2.15 o
   7   5   2         18.69         22.46         2.81 o
   8   5   2          0.09         -2.52         2.52 o
   9   5   2          1.71         -2.32         2.90 o
  10   5   2         10.35          8.92         3.71 o
  11   5   2         57.83         50.22         4.95 o
  12   5   2         78.00         65.08         5.34 o
  13   5   2          2.79          5.31         4.53 o
  14   5   2         10.81          7.81         5.34 o
  15   5   2        114.06        141.59        12.83 o
   1   6   2        113.57        138.21        13.59 o
   2   6   2        108.66        115.72        13.59 o
   3   6   2          4.69         10.47         4.37 o
   4   6   2          5.95         17.77         3.36 o
   5   6   2          3.29         -0.28         2.37 o
   6   6   2        298.26        297.78         8.73 o
   7   6   2         32.00         26.36         3.62 o
   8   6   2         59.29         52.52         4.41 o
   9   6   2         31.16         32.65         3.85 o
  10   6   2          0.26          0.80         3.74 o
  11   6   2         11.03          9.94         4.02 o
  12   6   2          0.00         -1.76         4.49 o
  13   6   2         64.40         59.66         7.24 o
  14   6   2         26.39         22.65         6.82 o
   1   7   2         91.54         98.39        12.65 o
   2   7   2        175.31        168.66        17.80 o
   3   7   2          7.71          6.03         4.89 o
   4   7   2         54.05         40.58         6.93 o
   5   7   2         55.50         68.95         7.45 o
   6   7   2        389.92        368.23        12.54 o
   7   7   2        175.65        191.54        11.03 o
   8   7   2        305.49        315.07        10.00 o
   9   7   2        131.92        124.03         6.86 o
  10   7   2        140.05        125.52         7.38 o
  11   7   2         28.56         38.60         6.27 o
  12   7   2         98.01         74.42         8.12 o
  13   7   2         18.51         17.21         7.28 o
   2   8   2         35.56         52.47        11.71 o
   3   8   2         81.73         83.40        25.53 o
   4   8   2          0.20         -5.81         5.81 o
   5   8   2         45.47         49.66         6.68 o
   6   8   2         24.63         34.52         6.94 o
   7   8   2          0.21          9.73         7.47 o
   8   8   2         67.36         65.13         8.15 o
   9   8   2         48.67         73.37         9.14 o
  10   8   2         21.83         19.98         6.79 o
  11   8   2          0.52         -4.40         5.92 o
  12   8   2         11.05         10.46         8.22 o
   3   9   2        513.42        500.83        35.61 o
   4   9   2         96.29        128.37        19.21 o
   5   9   2         13.89         26.36         9.40 o
   6   9   2         30.32         66.71        18.27 o
   7   9   2        431.89        467.29        27.62 o
   8   9   2          6.64         14.87         9.37 o
   9   9   2        165.54        161.33        16.48 o
  10   9   2          1.20         28.95         9.75 o
   4  10   2          0.81        -12.18        12.18 o
   5  10   2         70.25         73.80        13.34 o
   6  10   2          5.89         34.88        13.12 o
   7  10   2        114.35        113.45        16.55 o
   8  10   2         38.88         65.12        15.38 o
   4  11   2         32.49         21.08        16.40 o
   5  11   2         15.26         -0.94        15.46 o
   1   1   3       5017.99       4900.09        39.96 o
   2   1   3         74.98         69.92         1.46 o
   3   1   3         80.60         75.47         1.55 o
   4   1   3          5.07         11.53         0.95 o
   5   1   3       3316.36       3411.85        28.24 o
   6   1   3        152.51        179.47         3.40 o
   8   1   3         59.01         63.20         2.69 o
   9   1   3        388.34        364.45         5.82 o
  10   1   3          0.05         11.11         2.49 o
  11   1   3        164.25        171.68         5.29 o
  12   1   3          5.00         11.25         2.98 o
  13   1   3         34.17         31.35         3.89 o
  14   1   3         78.97         81.43         5.33 o
  15   1   3         11.65         13.22         4.06 o
  16   1   3          3.72         15.59         4.53 o
   0   2   3      27945.81      25975.27       593.63 o
   1   2   3      10730.91      10395.12       131.91 o
   2   2   3      13861.74      12805.91       119.08 o
   3   2   3          8.93          6.10         0.93 o
   4   2   3       1037.26       1034.36         8.94 o
   5   2   3          5.18          2.95         1.07 o
   6   2   3       1730.83       2038.67        19.09 o
   7   2   3        342.92        359.38         5.31 o
   8   2   3         14.83         16.12         1.89 o
   9   2   3         15.26         20.49         2.22 o
  10   2   3         39.17         54.65         3.18 o
  11   2   3         56.63         55.98         3.71 o
  12   2   3         58.56         58.29         4.06 o
  13   2   3         64.31         58.18         4.32 o
  14   2   3        235.08        259.84         8.32 o
  15   2   3          5.28          7.34         3.83 o
  16   2   3        343.52        336.82        11.14 o
   1   3   3          9.68          5.29         1.43 o
   2   3   3       1423.32       1465.34        17.08 o
   3   3   3        654.80        591.26         6.71 o
   4   3   3       1598.55       1657.35        17.17 o
   5   3   3        265.83        263.37         3.90 o
   6   3   3         38.99         38.21         1.96 o
   7   3   3          0.06         -1.41         1.41 o
   8   3   3         75.30         69.01         2.64 o
   9   3   3         41.54         52.42         2.73 o
  10   3   3         36.20         32.44         2.95 o
  11   3   3       1562.35       1466.86        18.87 o
  12   3   3        279.32        265.89         7.97 o
  13   3   3          0.50         -2.18         2.96 o
  14   3   3          0.71          1.51         3.31 o
  15   3   3         33.27         35.94         4.56 o
  16   3   3          3.23          0.43         4.68 o
   0   4   3        947.31        871.83        31.30 o
   1   4   3       2630.40       2813.82        49.88 o
   2   4   3        641.29        574.07        11.88 o
   3   4   3        106.96        111.55         3.44 o
   4   4   3        474.02        513.97         7.28 o
   5   4   3          5.67          4.11         2.01 o
   6   4   3        183.27        180.50         3.95 o
   7   4   3        333.67        335.47         5.49 o
   8   4   3         60.71         73.45         3.02 o
   9   4   3        109.06        111.19         4.19 o
  10   4   3        407.82        408.61         8.65 o
  11   4   3        277.08        267.91         7.10 o
  12   4   3         14.74         14.50         3.51 o
  13   4   3          2.46         -0.82         3.55 o
  14   4   3         10.05         16.42         4.11 o
  15   4   3         17.43         29.87         6.18 o
   1   5   3       1755.32       1854.35        39.89 o
   2   5   3        253.48        277.30         8.61 o
   3   5   3          4.62          6.95         2.09 o
   4   5   3        784.93        765.46        12.73 o
   5   5   3        290.88        303.41         6.41 o
   6   5   3          0.56          1.20         2.23 o
   7   5   3        285.89        299.87         6.92 o
   8   5   3        107.55        108.47         4.58 o
   9   5   3         47.19         45.65         3.81 o
  10   5   3         27.17         14.04         3.52 o
  11   5   3          0.08         -2.36         3.40 o
  12   5   3         51.81         49.30         4.52 o
  13   5   3         23.54          8.77         4.62 o
  14   5   3         16.10         10.69         5.90 o
  15   5   3         17.36         31.80         6.88 o
   0   6   3         77.43        121.34        13.12 o
   1   6   3        110.24        130.74         9.61 o
   2   6   3        152.19        151.17         6.60 o
   3   6   3          3.18          6.72         3.15 o
   4   6   3         28.90         27.98         3.44 o
   5   6   3        539.08        566.12        11.82 o
   6   6   3         11.01          5.95         3.11 o
   7   6   3         11.35         11.97         3.59 o
   8   6   3         40.88         46.51         4.31 o
   9   6   3          0.31          5.36         3.37 o
  10   6   3         24.64         16.59         4.11 o
  11   6   3         32.87         35.37         4.66 o
  12   6   3        119.83         92.22         7.37 o
  13   6   3         11.25         13.20         6.02 o
  14   6   3          0.29         -2.39         6.07 o
   1   7   3        186.15        197.96        10.16 o
   2   7   3          1.25         -2.91         4.34 o
   3   7   3        242.15        237.12        13.52 o
   4   7   3         18.53         21.92         3.78 o
   5   7   3        127.68        117.48         6.72 o
   6   7   3        576.41        598.20        15.06 o
   7   7   3        165.87        168.70         7.47 o
   8   7   3        371.38        355.02        11.32 o
   9   7   3         58.97         56.38         5.48 o
  10   7   3         27.16         30.23         4.79 o
  11   7   3         94.16         82.78         6.74 o
  12   7   3          0.07          0.97         7.62 o
  13   7   3          1.12          2.29         6.63 o
   0   8   3        331.00        329.82        23.89 o
   1   8   3        117.74        169.13        18.74 o
   2   8   3        127.23        137.27        18.27 o
   3   8   3        187.49        200.94        22.76 o
   4   8   3          0.46          5.69         5.21 o
   5   8   3        154.99        181.17        11.58 o
   6   8   3          4.50         15.86         6.41 o
   7   8   3          1.15          3.14         6.24 o
   8   8   3         20.77         10.81         6.36 o
   9   8   3         11.95          0.40         5.74 o
  10   8   3         57.36         61.38         7.87 o
  11   8   3          3.46          3.56         5.96 o
  12   8   3         19.74         16.10         7.40 o
   3   9   3        129.81        159.29        20.61 o
   4   9   3        312.77        358.43        22.69 o
   5   9   3         98.79        107.37        20.34 o
   6   9   3        116.53        159.25        14.10 o
   7   9   3         30.98         54.40        25.77 o
   8   9   3         64.76         69.18        12.04 o
   9   9   3          0.46         -0.52        15.80 o
  10   9   3        101.25        110.82        17.44 o
   3  10   3          8.81         -0.47        12.65 o
   4  10   3          2.74         17.33        13.12 o
   5  10   3         54.66         39.35        17.33 o
   6  10   3         45.83         54.68        13.14 o
   7  10   3         71.99         86.56        15.38 o
   8  10   3          1.48          4.39        11.76 o
   4  11   3         29.18         38.89        17.80 o
   5  11   3        113.17        138.68        24.36 o
   0   0   4      13885.07      13269.80       223.37 o
   1   0   4       8050.57       7524.72        82.47 o
   2   0   4       5006.47       5095.01        53.35 o
   3   0   4       1872.79       1718.31        19.92 o
   4   0   4      12055.65      12282.82       134.63 o
   5   0   4       1732.51       1887.47        25.35 o
   6   0   4       7552.71       8068.20       111.35 o
   7   0   4       3020.54       3450.33        52.00 o
   8   0   4        650.24        517.36        10.75 o
   9   0   4       1528.59       1462.64        24.57 o
  10   0   4       2351.20       2306.42        38.91 o
  11   0   4        847.27        815.75        18.49 o
  12   0   4       2148.27       2038.78        38.35 o
  13   0   4         66.72         68.69         6.33 o
  14   0   4         59.19         46.96         6.63 o
  15   0   4         89.40         79.74         7.62 o
  16   0   4         51.66         55.17         8.22 o
   1   1   4       5415.12       5011.59        38.52 o
   2   1   4       4224.56       4069.98        31.99 o
   3   1   4        245.63        251.94         2.88 o
   4   1   4        110.86        136.23         2.26 o
   5   1   4         19.82         10.43         1.23 o
   6   1   4       1293.93       1389.24        14.11 o
   7   1   4        263.26        229.81         4.45 o
   8   1   4         91.51        122.81         3.57 o
   9   1   4        142.54        150.14         4.29 o
  10   1   4          4.27         13.15         2.80 o
  11   1   4        335.68        345.66         7.81 o
  12   1   4        100.76        102.80         5.06 o
  13   1   4         10.92          9.64         3.47 o
  14   1   4         22.98         20.85         4.18 o
  15   1   4         24.26         31.48         4.46 o
  16   1   4         62.26         76.91         5.85 o
   0   2   4      47757.34      46109.01      1490.56 o
   1   2   4      43143.51      40952.86       703.79 o
   2   2   4       4580.57       4328.24        41.73 o
   3   2   4         57.68         37.01         1.40 o
   4   2   4         52.17         69.87         1.78 o
   5   2   4       4290.10       4580.20        39.42 o
   6   2   4        627.91        715.10         8.01 o
   7   2   4        395.64        431.18         5.87 o
   8   2   4         34.34         35.73         2.08 o
   9   2   4          0.40         -0.90         1.85 o
  10   2   4        833.01        776.29        10.64 o
  11   2   4        915.63        811.26        13.21 o
  12   2   4        288.24        287.27         8.52 o
  13   2   4        137.85        136.36         5.82 o
  14   2   4         25.60         37.19         4.37 o
  15   2   4         21.49         30.96         5.26 o
  16   2   4         91.55        112.88         6.68 o
   1   3   4        107.16         89.37         2.55 o
   2   3   4        694.19        732.58         9.45 o
   3   3   4       1714.14       1668.85        18.11 o
   4   3   4        172.99        173.68         3.42 o
   5   3   4        628.58        603.33         7.22 o
   6   3   4         42.03         36.75         2.04 o
   7   3   4        143.16        153.80         3.71 o
   8   3   4        129.13        158.78         3.76 o
   9   3   4         31.85         48.48         2.61 o
  10   3   4        134.19        144.37         4.72 o
  11   3   4         12.81         17.64         2.87 o
  12   3   4        192.77        202.83         6.62 o
  13   3   4          9.18          6.63         3.51 o
  14   3   4          0.24          3.88         3.40 o
  15   3   4          2.43          1.14         3.86 o
  16   3   4         61.76         54.38         6.00 o
   0   4   4       1104.43       1188.17        24.10 o
   1   4   4        505.98        552.92        10.25 o
   2   4   4       1044.72       1089.32        17.46 o
   3   4   4       1096.68       1154.42        15.53 o
   4   4   4        988.24       1090.38        12.86 o
   5   4   4        668.24        645.12         8.81 o
   6   4   4        403.78        432.06         6.63 o
   7   4   4         33.99         20.41         2.12 o
   8   4   4         34.50         31.02         2.55 o
   9   4   4         56.95         67.43         3.61 o
  10   4   4          7.47         19.79         3.23 o
  11   4   4        342.82        352.17         8.82 o
  12   4   4          4.42         13.63         3.50 o
  13   4   4        101.91        107.49         5.96 o
  14   4   4          0.09         -0.62         4.15 o
  15   4   4         29.09         29.15         5.46 o
   1   5   4          5.46         13.40         2.87 o
   2   5   4        349.70        323.96         7.64 o
   3   5   4         10.38         12.60         2.28 o
   4   5   4         91.25        112.51         3.79 o
   5   5   4         28.19         34.48         2.98 o
   6   5   4          2.87          3.65         2.28 o
   7   5   4         22.72         28.46         3.13 o
   8   5   4          3.49         -1.11         2.90 o
   9   5   4          2.41         -0.06         2.98 o
  10   5   4        179.56        179.58         7.21 o
  11   5   4         13.52         12.95         3.56 o
  12   5   4        203.18        185.49         7.26 o
  13   5   4         14.68         15.08         4.37 o
  14   5   4          0.31         -0.30         4.80 o
  15   5   4         41.95         49.05        11.44 o
   0   6   4         12.69          8.02         4.39 o
   1   6   4         48.69         57.63         4.52 o
   2   6   4         23.26         27.97         3.83 o
   3   6   4         42.15         51.40         6.73 o
   4   6   4        131.44        132.52         4.63 o
   5   6   4       1661.66       1612.72        23.89 o
   6   6   4        476.06        523.97        10.82 o
   7   6   4       1470.39       1470.94        25.07 o
   8   6   4        125.17        137.41         6.24 o
   9   6   4         49.82         52.37         4.68 o
  10   6   4          5.18         10.54         4.06 o
  11   6   4          4.73          4.59         4.48 o
  12   6   4         39.49         35.06         5.94 o
  13   6   4         78.80         77.19         7.56 o
  14   6   4         20.94         23.20         6.61 o
   1   7   4          5.29         11.71         3.60 o
   2   7   4         16.02          9.94         3.72 o
   3   7   4         46.33         50.75         7.51 o
   4   7   4         48.89         54.47         5.14 o
   5   7   4         99.60        106.86         5.65 o
   6   7   4        316.53        345.78         9.26 o
   7   7   4        279.39        287.04         9.44 o
   8   7   4         53.30         55.05         6.09 o
   9   7   4        209.07        197.08         8.96 o
  10   7   4         21.46         20.13         4.79 o
  11   7   4          7.35         12.93         5.19 o
  12   7   4          0.62          0.07         5.99 o
  13   7   4         15.11          8.38         7.21 o
   0   8   4         25.82         35.80         9.60 o
   1   8   4        544.21        586.47        27.52 o
   2   8   4          0.21         -4.32         5.24 o
   3   8   4          1.62         14.57         4.42 o
   4   8   4        618.41        694.72        21.92 o
   5   8   4        120.50        122.89         7.78 o
   6   8   4        692.65        698.29        20.29 o
   7   8   4          4.10         13.29         5.07 o
   8   8   4         34.67         44.42         7.08 o
   9   8   4          9.99         22.15         6.30 o
  10   8   4         17.58         11.73         6.65 o
  11   8   4         31.59         25.10         7.11 o
  12   8   4         72.17         67.26         9.20 o
   2   9   4          3.27         15.46        12.18 o
   3   9   4         84.89         93.51        12.75 o
   4   9   4          0.14         -7.43         7.43 o
   5   9   4          3.13          5.32         9.00 o
   6   9   4         20.12         19.78         8.33 o
   7   9   4         49.65         60.19        10.46 o
   8   9   4          0.97          6.43         9.27 o
   9   9   4          2.32          7.22        10.89 o
  10   9   4          5.40         21.61         8.61 o
   2  10   4          1.05         12.18        14.06 o
   3  10   4          2.53        -12.65        13.12 o
   4  10   4        144.70        111.97        21.55 o
   5  10   4          7.96         14.99        16.40 o
   6  10   4        184.63        214.98        20.54 o
   7  10   4         44.67         73.11        15.01 o
   8  10   4          7.66         17.63        10.16 o
   2  11   4          4.41        -13.59        13.59 o
   3  11   4         17.89          8.43        15.46 o
   4  11   4         20.51         26.24        15.93 o
   5  11   4          1.87         -5.15        15.93 o
   1   1   5       2525.27       2427.26        19.03 o
   2   1   5        313.09        288.47         2.95 o
   3   1   5        134.11        127.16         2.01 o
   4   1   5        359.21        338.09         3.77 o
   5   1   5       1614.66       1664.31        15.43 o
   6   1   5          0.03          1.33         1.34 o
   7   1   5          1.15          0.85         1.54 o
   8   1   5        134.31        163.34         4.88 o
   9   1   5        229.92        244.11         5.51 o
  10   1   5       1554.34       1436.69        18.46 o
  11   1   5        105.05        120.79         4.92 o
  12   1   5        485.04        445.78         9.36 o
  13   1   5         21.31         21.77         5.09 o
  14   1   5          0.35         -1.57         3.56 o
  15   1   5          4.66          0.84         3.83 o
  16   1   5         12.84         20.69         4.66 o
   0   2   5       7879.44       7098.15       102.36 o
   1   2   5      12900.53      12243.31       130.68 o
   2   2   5       3250.50       3235.40        29.51 o
   3   2   5        115.14        103.23         2.53 o
   4   2   5        651.92        724.09         7.08 o
   5   2   5        300.70        307.74         4.09 o
   6   2   5       1287.52       1303.76        13.65 o
   7   2   5        460.56        515.54         6.94 o
   8   2   5         10.50          4.51         1.49 o
   9   2   5        187.19        215.83         5.00 o
  10   2   5         37.76         55.34         3.48 o
  11   2   5         84.15         91.82         4.60 o
  12   2   5          0.25          9.40         3.17 o
  13   2   5        293.20        285.69         8.29 o
  14   2   5        119.51        116.56         5.90 o
  15   2   5         94.92         97.68         6.11 o
  16   2   5        139.66        150.90         8.95 o
   1   3   5          0.11          2.95         1.36 o
   2   3   5         64.04         68.22         2.26 o
   3   3   5        222.37        208.19         3.58 o
   4   3   5          6.23         11.31         1.45 o
   5   3   5        440.63        460.15         6.07 o
   6   3   5          0.66         -0.02         1.52 o
   7   3   5          2.72         -0.22         1.64 o
   8   3   5        603.46        616.17         8.02 o
   9   3   5         24.77         29.41         2.46 o
  10   3   5         94.92        102.04         4.30 o
  11   3   5        854.24        803.85        12.80 o
  12   3   5          7.83          9.72         3.26 o
  13   3   5          2.47         -1.77         3.24 o
  14   3   5          8.51          5.81         3.70 o
  15   3   5          0.02          0.25         3.94 o
   0   4   5       3961.94       4144.84        86.74 o
   1   4   5       4321.73       4546.57        70.54 o
   2   4   5        178.12        173.17         4.57 o
   3   4   5         53.14         33.94         2.03 o
   4   4   5        567.27        514.01         7.76 o
   5   4   5         11.78          5.38         1.73 o
   6   4   5        525.77        563.04         8.32 o
   7   4   5        358.88        381.48         6.25 o
   8   4   5          3.56         -2.15         2.27 o
   9   4   5        304.57        286.29         7.19 o
  10   4   5        724.83        693.98        11.97 o
  11   4   5        406.84        403.73         9.29 o
  12   4   5        263.85        248.57         7.83 o
  13   4   5          9.91          2.65         4.09 o
  14   4   5          4.50         11.60         4.66 o
  15   4   5         51.40         53.96         6.07 o
   1   5   5        437.92        428.77         9.28 o
   2   5   5        111.68        125.42         4.52 o
   3   5   5        174.31        155.34         7.26 o
   4   5   5        658.17        658.60        10.58 o
   5   5   5         24.78         19.94         2.80 o
   6   5   5        339.31        354.22         6.95 o
   7   5   5        926.57        907.40        13.65 o
   8   5   5        379.44        348.56         8.29 o
   9   5   5        112.93        109.68         5.19 o
  10   5   5        603.78        594.92        11.30 o
  11   5   5        108.49         98.08         5.28 o
  12   5   5        113.97        116.81         6.10 o
  13   5   5          3.04          6.59         4.16 o
  14   5   5         17.70         18.70         5.12 o
   0   6   5        102.99         93.86         8.58 o
   1   6   5          0.36          3.25         2.85 o
   2   6   5         34.72         40.22         3.67 o
   3   6   5          2.41          4.37         2.30 o
   4   6   5        386.89        383.43        10.96 o
   5   6   5        306.61        324.57         8.03 o
   6   6   5        709.34        719.07        14.20 o
   7   6   5         31.97         53.55         4.59 o
   8   6   5         16.34         24.21         3.97 o
   9   6   5          3.55          3.07         3.55 o
  10   6   5         48.95         55.98         5.41 o
  11   6   5         19.30         20.18         5.08 o
  12   6   5         74.10         59.60         6.56 o
  13   6   5         20.14         24.68         6.89 o
  14   6   5          3.88          0.13         6.12 o
   1   7   5          4.53          0.22         3.54 o
   2   7   5         25.72         31.90         4.14 o
   3   7   5          3.83          2.60         3.32 o
   4   7   5        166.34        171.35         7.05 o
   5   7   5        129.78        141.24         6.03 o
   6   7   5         46.68         45.85         4.55 o
   7   7   5          6.30         15.34         4.35 o
   8   7   5          2.64          2.62         4.58 o
   9   7   5          1.13          3.66         4.65 o
  10   7   5          9.86          6.85         4.53 o
  11   7   5        158.20        172.66         9.59 o
  12   7   5         16.02         26.69         6.28 o
  13   7   5         12.21         11.75         8.35 o
   0   8   5        257.24        227.86        12.71 o
   1   8   5         28.71         23.23         4.85 o
   2   8   5        181.11        176.05         9.57 o
   3   8   5        526.58        508.01        17.34 o
   4   8   5         48.45         54.27         5.89 o
   5   8   5        579.94        581.82        14.91 o
   6   8   5         30.14         48.73         5.93 o
   7   8   5        110.22         92.92         6.84 o
   8   8   5         52.46         64.74         8.07 o
   9   8   5          0.38          2.82         6.40 o
  10   8   5         14.87          8.77         6.62 o
  11   8   5         54.35         59.20         7.70 o
   1   9   5          1.12         -6.64         6.64 o
   2   9   5         12.04          9.14         7.45 o
   3   9   5          9.16         -4.55         8.40 o
   4   9   5         12.63         -3.94         8.44 o
   5   9   5         21.08         28.43        10.54 o
   6   9   5          5.70          6.25        11.74 o
   7   9   5          3.20          8.97         7.04 o
   8   9   5         39.68         49.23        10.84 o
   9   9   5          1.53          4.11         8.42 o
  10   9   5         30.76         27.28         9.83 o
   0  10   5         98.19         96.98        18.74 o
   1  10   5         10.94        -11.24        13.12 o
   2  10   5         53.37         32.33        15.93 o
   3  10   5         20.03         -4.69        14.52 o
   4  10   5          3.92        -13.59        13.59 o
   5  10   5         23.93         10.78        16.87 o
   6  10   5          1.42          9.53        13.82 o
   7  10   5         36.11         31.94        13.23 o
   8  10   5          0.12          7.57        11.87 o
   2  11   5         15.83         35.61        17.80 o
   3  11   5          5.24         14.52        16.87 o
   4  11   5          2.73         -7.03        15.46 o
   5  11   5         53.35         33.26        19.21 o
   0   0   6        447.53        467.99         8.57 o
   1   0   6       2492.09       2256.78        25.42 o
   2   0   6       3005.66       2802.50        30.71 o
   3   0   6        665.97        611.68         8.34 o
   4   0   6       3062.35       2871.33        33.75 o
   5   0   6         45.47         54.99         2.91 o
   6   0   6         52.92         57.78         4.61 o
   7   0   6        702.37        680.58        12.20 o
   8   0   6        153.68        167.32         8.40 o
   9   0   6       1194.13       1097.45        18.62 o
  10   0   6         21.25         24.55         4.17 o
  11   0   6        127.71        122.83         7.99 o
  12   0   6        372.65        397.10        13.81 o
  13   0   6        101.74        106.84         8.86 o
  14   0   6         15.39          1.54         5.15 o
  15   0   6        157.87        159.56         9.83 o
  16   0   6          0.01         -0.96         6.41 o
   1   1   6        462.97        401.62         3.77 o
   2   1   6          0.78         -0.09         0.74 o
   3   1   6          1.53         -0.87         0.87 o
   4   1   6       1903.49       1982.87        17.68 o
   5   1   6       1026.16        981.25        10.13 o
   6   1   6        967.58       1022.72        10.93 o
   7   1   6        669.69        739.43         9.41 o
   8   1   6          0.37          1.30         1.80 o
   9   1   6        107.83        117.91         4.66 o
  10   1   6         93.54         93.22         4.20 o
  11   1   6       1151.28       1095.98        16.26 o
  12   1   6        103.96         88.41         4.82 o
  13   1   6         11.96         11.26         3.62 o
  14   1   6          6.96          8.97         3.95 o
  15   1   6          6.27         12.23         4.19 o
  16   1   6        108.42        121.19         7.18 o
   0   2   6       4136.64       4035.95        58.66 o
   1   2   6       1171.85       1210.32        12.03 o
   2   2   6        271.57        297.66         3.81 o
   3   2   6        128.89        155.18         2.56 o
   4   2   6          0.31         -0.33         1.03 o
   5   2   6        307.19        342.68         4.62 o
   6   2   6        221.81        220.95         3.93 o
   7   2   6          0.90         -1.35         1.52 o
   8   2   6         20.89         19.21         2.16 o
   9   2   6         41.33         36.37         2.61 o
  10   2   6         12.89         17.39         2.83 o
  11   2   6         13.41         14.99         3.16 o
  12   2   6         36.44         31.14         3.75 o
  13   2   6          1.46          3.49         3.36 o
  14   2   6         78.96         98.52         5.79 o
  15   2   6         21.93         28.37         4.65 o
  16   2   6        152.87        181.39        12.82 o
   1   3   6        420.42        370.37         7.78 o
   2   3   6         14.22          7.62         1.34 o
   3   3   6        450.57        429.19         5.50 o
   4   3   6          1.53          2.41         1.25 o
   5   3   6         26.23         17.58         1.67 o
   6   3   6         28.01         39.63         2.09 o
   7   3   6         13.34          7.36         1.80 o
   8   3   6          8.58         12.44         2.07 o
   9   3   6         18.03         11.62         2.26 o
  10   3   6          2.34          9.91         2.69 o
  11   3   6        202.08        219.36         6.54 o
  12   3   6          1.74          0.15         3.13 o
  13   3   6          1.90         -0.06         3.27 o
  14   3   6         18.91         15.11         3.93 o
  15   3   6         58.85         83.75         6.12 o
   0   4   6       3011.75       3465.85        81.75 o
   1   4   6         31.15         44.83         2.69 o
   2   4   6         52.35         63.44         3.37 o
   3   4   6       1443.46       1370.47        18.43 o
   4   4   6        139.98        124.42         3.64 o
   5   4   6          7.07          3.06         1.79 o
   6   4   6        159.64        180.57         4.88 o
   7   4   6        181.80        184.33         4.89 o
   8   4   6        109.53        121.48         4.38 o
   9   4   6          0.06          0.47         2.67 o
  10   4   6         32.98         36.73         3.72 o
  11   4   6        124.19        127.94         6.05 o
  12   4   6         66.37         70.87         5.17 o
  13   4   6         25.51         28.23         4.73 o
  14   4   6         23.89         29.46         5.25 o
  15   4   6          1.11          9.29         4.93 o
   1   5   6        205.87        188.66         4.91 o
   2   5   6         51.22         39.89         2.95 o
   3   5   6         88.06         77.61         3.38 o
   4   5   6          1.42          4.69         1.95 o
   5   5   6        253.30        269.27         6.18 o
   6   5   6        666.03        668.00        10.26 o
   7   5   6          8.49         22.82         2.99 o
   8   5   6        570.22        548.02        10.26 o
   9   5   6        113.33        123.51         5.44 o
  10   5   6          0.75          9.09         3.21 o
  11   5   6          7.10         18.31         3.82 o
  12   5   6         18.37         24.84         4.25 o
  13   5   6          3.83         -2.67         4.15 o
  14   5   6          1.57          4.10         4.73 o
   0   6   6         22.08         20.89         5.08 o
   1   6   6         19.31         16.29         3.46 o
   2   6   6        217.37        207.83         6.44 o
   3   6   6        142.65        147.41         5.69 o
   4   6   6         85.68         85.13         4.86 o
   5   6   6          8.45          9.75         3.09 o
   6   6   6         72.49         73.64         4.72 o
   7   6   6        254.91        245.79         8.82 o
   8   6   6          1.76         10.15         3.49 o
   9   6   6          8.04          7.71         3.81 o
  10   6   6          7.03         16.31         4.27 o
  11   6   6          0.12         -4.38         4.38 o
  12   6   6         36.31         21.84         5.32 o
  13   6   6         79.08         90.17         7.76 o
   1   7   6          0.08         -3.35         3.35 o
   2   7   6        149.22        172.29        11.62 o
   3   7   6        936.40        968.11        29.55 o
   4   7   6        391.49        417.78        12.36 o
   5   7   6        405.96        444.04        11.18 o
   6   7   6        121.94        129.28         6.61 o
   7   7   6         44.64         40.12         5.18 o
   8   7   6          4.25          7.49         4.52 o
   9   7   6          0.78          3.59         5.02 o
  10   7   6         16.40         20.24         5.14 o
  11   7   6          3.40          7.87         5.25 o
  12   7   6          0.79          3.14         6.49 o
   0   8   6        126.15        121.43         8.93 o
   1   8   6         44.57         50.29         5.50 o
   2   8   6          9.67         -0.12         4.04 o
   3   8   6        168.55        181.37        11.77 o
   4   8   6         52.31         51.71         5.86 o
   5   8   6         31.00         35.88         7.28 o
   6   8   6        248.41        218.79         9.67 o
   7   8   6         28.61         21.68         5.27 o
   8   8   6          6.49         12.30         5.14 o
   9   8   6         16.69          8.64         6.61 o
  10   8   6         19.95         29.14         7.76 o
  11   8   6         16.61         11.67         7.82 o
   1   9   6        146.08        147.40         9.01 o
   2   9   6        126.86        137.70        17.13 o
   3   9   6         57.56         47.97         7.23 o
   4   9   6         33.07         22.94        10.39 o
   5   9   6         12.26          9.39         8.18 o
   6   9   6          7.99         -3.12         6.72 o
   7   9   6          4.22         10.99         7.54 o
   8   9   6         20.95         16.25         9.71 o
   9   9   6         34.86         38.84        12.14 o
  10   9   6          1.82          0.43         8.96 o
   0  10   6         40.35         53.88        17.33 o
   1  10   6         98.37         76.37        13.58 o
   2  10   6          4.95         -8.82         9.59 o
   3  10   6         32.20         32.81        12.06 o
   4  10   6          6.53         -8.65        18.04 o
   5  10   6          7.93          7.24        16.40 o
   6  10   6         18.45         13.43        11.73 o
   7  10   6          5.46         15.77         9.63 o
   8  10   6          3.93         -7.35        12.73 o
   1  11   6          0.91         -5.15        15.46 o
   2  11   6          0.00        -14.52        14.52 o
   3  11   6          0.01        -14.99        14.99 o
   4  11   6          2.00         -6.56        16.40 o
   1   1   7        197.02        183.07         2.36 o
   2   1   7        571.01        600.92         5.46 o
   3   1   7        679.77        660.74         6.59 o
   4   1   7       1338.73       1392.08        13.10 o
   5   1   7         98.80        120.39         3.74 o
   6   1   7        336.36        362.41         5.39 o
   7   1   7        208.57        238.55         5.55 o
   8   1   7          2.78          3.82         1.96 o
   9   1   7         41.21         38.15         2.84 o
  10   1   7        617.08        628.31        10.44 o
  11   1   7        154.08        137.25         5.63 o
  12   1   7         93.01        101.06         5.54 o
  13   1   7         27.80         37.15         4.77 o
  14   1   7         58.11         38.86         4.74 o
  15   1   7         17.03         14.74         4.29 o
  16   1   7         14.88         23.91         5.00 o
   0   2   7        458.39        458.13         7.22 o
   1   2   7         69.64         74.42         1.94 o
   2   2   7        333.28        311.97         4.08 o
   3   2   7          0.80          3.41         1.10 o
   4   2   7        683.97        780.68         8.21 o
   5   2   7       1965.55       1999.43        20.34 o
   6   2   7        147.99        132.01         3.60 o
   7   2   7          1.54         -1.55         1.55 o
   8   2   7          2.17          0.28         1.93 o
   9   2   7         52.31         57.93         3.44 o
  10   2   7         43.83         51.02         3.66 o
  11   2   7        135.08        149.82         6.25 o
  12   2   7         73.31         74.74         4.66 o
  13   2   7        256.95        262.23         8.33 o
  14   2   7          3.11          0.73         3.61 o
  15   2   7          0.01          4.66         4.69 o
   1   3   7       1316.44       1262.34        15.69 o
   2   3   7       4721.62       4768.13        52.03 o
   3   3   7         35.56         23.92         1.86 o
   4   3   7         91.06         78.86         3.07 o
   5   3   7          0.85         -0.56         1.43 o
   6   3   7         76.02         69.83         2.65 o
   7   3   7         12.22         13.55         2.02 o
   8   3   7         78.66         68.02         2.96 o
   9   3   7        231.13        251.65         6.33 o
  10   3   7         19.21         33.12         3.17 o
  11   3   7        205.56        200.69         6.70 o
  12   3   7        316.95        282.27         8.18 o
  13   3   7         13.06          4.86         3.33 o
  14   3   7         44.01         28.47         4.44 o
  15   3   7          1.20         11.06         4.21 o
   0   4   7       9742.56       9870.75       228.09 o
   1   4   7        314.11        291.27         6.68 o
   2   4   7       2038.89       2054.17        26.65 o
   3   4   7        515.55        516.34         7.57 o
   4   4   7          4.29         -1.65         1.65 o
   5   4   7        973.54        954.22        12.68 o
   6   4   7         59.66         81.73         3.46 o
   7   4   7          0.26         -1.89         1.89 o
   8   4   7         10.04          2.93         2.57 o
   9   4   7          9.17          9.16         2.96 o
  10   4   7        187.41        178.79         6.14 o
  11   4   7          1.13          5.71         3.58 o
  12   4   7         41.82         34.44         4.63 o
  13   4   7         73.24         74.41         5.79 o
  14   4   7         39.87         43.41         5.62 o
  15   4   7         49.10         43.63         6.41 o
   1   5   7        278.39        261.41         6.20 o
   2   5   7        366.72        333.27         7.28 o
   3   5   7         43.63         32.07         2.90 o
   4   5   7          4.58          6.83         2.06 o
   5   5   7        270.55        271.00         6.37 o
   6   5   7         81.35         92.12         4.21 o
   7   5   7       1805.58       1787.51        23.92 o
   8   5   7          2.78          8.09         3.01 o
   9   5   7        465.19        419.32         9.62 o
  10   5   7        373.95        379.29         9.10 o
  11   5   7        449.15        439.12        10.50 o
  12   5   7        155.75        147.78         6.80 o
  13   5   7         12.36          3.66         4.49 o
  14   5   7         22.96         22.35         5.60 o
   0   6   7         25.04         29.67         4.87 o
   1   6   7         22.55         16.38         3.00 o
   2   6   7         33.53         25.73         3.27 o
   3   6   7        133.15        131.38         6.48 o
   4   6   7        166.12        177.78         7.55 o
   5   6   7         20.58         12.56         3.48 o
   6   6   7         34.68         41.70         4.19 o
   7   6   7         28.06         26.48         4.48 o
   8   6   7         36.94         45.07         4.06 o
   9   6   7         39.59         32.79         4.85 o
  10   6   7         15.11         23.71         4.61 o
  11   6   7        102.53        109.52         7.03 o
  12   6   7          4.96         14.57         5.20 o
  13   6   7          7.45          9.59         5.65 o
   1   7   7         21.34         13.23         5.12 o
   2   7   7         90.62         82.64         6.90 o
   3   7   7          1.33          8.89         3.73 o
   4   7   7        616.40        675.37        15.24 o
   5   7   7          5.98         14.21         3.61 o
   6   7   7         59.70         64.46         5.49 o
   7   7   7         19.96         28.00         4.99 o
   8   7   7        196.92        211.39         9.55 o
   9   7   7          4.31          8.18         5.42 o
  10   7   7        137.83        144.37         8.94 o
  11   7   7          4.63         18.41         6.04 o
  12   7   7        155.91        167.85        10.75 o
   0   8   7          0.54         -5.72         5.72 o
   1   8   7         73.94         52.06         5.90 o
   2   8   7         14.52          5.94         4.56 o
   3   8   7          0.59         -2.94         4.45 o
   4   8   7         28.62         15.71         5.54 o
   5   8   7          1.90          0.02         4.29 o
   6   8   7        126.09        132.50         8.60 o
   7   8   7          2.03          3.98         4.64 o
   8   8   7          4.17          3.99         4.86 o
   9   8   7          0.26          4.29         6.04 o
  10   8   7         14.66         14.57         7.82 o
  11   8   7          3.12          6.92         7.85 o
   1   9   7         12.12          7.31         5.62 o
   2   9   7          8.84         13.99         6.34 o
   3   9   7         78.10         68.06         8.39 o
   4   9   7          5.63          4.72         6.13 o
   5   9   7         14.21         13.24         9.30 o
   6   9   7          0.07         -6.45         6.45 o
   7   9   7          4.79         -0.28         7.28 o
   8   9   7         45.40         48.02         9.72 o
   9   9   7          0.24         -6.01         9.48 o
   0  10   7          6.50        -13.59        13.59 o
   1  10   7         65.59         31.39        12.26 o
   2  10   7         11.65         -7.57        10.07 o
   3  10   7         36.68         31.79        12.01 o
   4  10   7         13.48          5.32        17.10 o
   5  10   7          1.39          5.00        13.12 o
   6  10   7          6.17          6.44        14.52 o
   7  10   7          0.78          0.05         9.98 o
   1  11   7         16.94         -2.41        10.92 o
   2  11   7          9.12         -8.81        11.58 o
   3  11   7          5.26         12.18        17.33 o
   0   0   8       2009.11       2204.11        38.58 o
   1   0   8       1313.10       1298.63        15.93 o
   2   0   8        318.63        289.86         4.99 o
   3   0   8          8.07          0.58         1.49 o
   4   0   8        383.89        383.77         7.26 o
   5   0   8      11341.14      12329.48       169.73 o
   6   0   8       1723.95       1746.72        27.72 o
   7   0   8       1151.85       1228.40        19.78 o
   8   0   8         73.32         53.37         3.86 o
   9   0   8          1.51         -1.39         3.61 o
  10   0   8         60.52         70.43         5.50 o
  11   0   8        409.31        375.54        13.50 o
  12   0   8         13.71          9.39         5.00 o
  13   0   8        160.48        158.74        11.51 o
  14   0   8         34.38         29.96         7.36 o
  15   0   8        206.84        174.72        11.38 o
  16   0   8         44.24         41.23        19.21 o
   1   1   8       3019.54       2968.55        25.65 o
   2   1   8          0.77          6.16         1.11 o
   3   1   8         26.80         45.94         1.66 o
   4   1   8        601.00        600.69         7.08 o
   5   1   8         19.86          9.17         1.41 o
   6   1   8        199.55        224.53         4.44 o
   7   1   8        688.18        717.35         9.83 o
   8   1   8        714.23        764.56        10.35 o
   9   1   8         91.91         90.96         3.82 o
  10   1   8        100.14        106.06         4.68 o
  11   1   8         83.83         85.69         5.69 o
  12   1   8          5.57          2.88         3.40 o
  13   1   8         16.89         14.77         3.74 o
  14   1   8         12.24         13.39         4.15 o
  15   1   8          0.00         -3.15         4.04 o
   0   2   8       7705.30       7845.14        95.30 o
   1   2   8       1167.43       1274.41        11.81 o
   2   2   8       2179.12       2276.65        22.09 o
   3   2   8        923.54        930.92         9.69 o
   4   2   8        135.42        127.50         3.25 o
   5   2   8        466.92        449.66         6.01 o
   6   2   8       2060.27       2061.43        21.76 o
   7   2   8         77.73         83.59         3.18 o
   8   2   8         43.30         39.28         2.80 o
   9   2   8         63.23         59.97         3.51 o
  10   2   8       1796.11       1720.37        22.96 o
  11   2   8        111.31        120.30         5.53 o
  12   2   8        157.35        142.12         6.14 o
  13   2   8        251.79        255.60         8.21 o
  14   2   8         30.68         21.37         4.13 o
  15   2   8          2.87         -3.56         3.96 o
   1   3   8        517.85        439.66         6.18 o
   2   3   8          5.30          5.39         1.46 o
   3   3   8          0.29          3.41         1.23 o
   4   3   8         49.57         39.11         2.09 o
   5   3   8        119.43        116.06         3.43 o
   6   3   8          6.66          5.69         1.75 o
   7   3   8          0.46         -1.05         1.96 o
   8   3   8          0.19         -2.05         2.05 o
   9   3   8        243.55        250.65         6.61 o
  10   3   8        135.30        149.81         5.42 o
  11   3   8          3.97          3.61         2.86 o
  12   3   8        121.96        104.34         5.23 o
  13   3   8         37.69         38.78         4.42 o
  14   3   8          7.24         20.39         4.31 o
  15   3   8         52.12         58.66         5.88 o
   0   4   8        407.86        342.57        11.09 o
   1   4   8       6967.35       6433.44        82.41 o
   2   4   8          9.27          2.71         3.03 o
   3   4   8        376.90        380.00         7.20 o
   4   4   8        172.78        169.10         4.26 o
   5   4   8        411.95        372.84         6.41 o
   6   4   8        961.58        915.50        12.75 o
   7   4   8        354.48        331.89         6.27 o
   8   4   8         17.24         13.02         2.87 o
   9   4   8         90.08        103.56         4.99 o
  10   4   8         88.31         90.96         5.20 o
  11   4   8        170.72        201.35         7.46 o
  12   4   8         18.66         21.28         4.37 o
  13   4   8          0.02          1.39         4.16 o
  14   4   8          1.09         12.71         5.25 o
   1   5   8         61.09         73.25         3.90 o
   2   5   8        190.63        208.00         5.92 o
   3   5   8        143.72        128.34         4.59 o
   4   5   8          2.05         -2.10         2.10 o
   5   5   8          9.38         11.57         2.61 o
   6   5   8        734.37        728.13        12.62 o
   7   5   8        345.50        348.29         8.67 o
   8   5   8        548.00        500.90         9.92 o
   9   5   8        284.94        279.75         9.48 o
  10   5   8          0.00          3.57         3.86 o
  11   5   8          0.34         10.51         3.72 o
  12   5   8         46.72         50.28         5.08 o
  13   5   8          2.58         -2.26         4.52 o
  14   5   8          5.48          5.01         5.11 o
   0   6   8       1023.45       1061.15        28.49 o
   1   6   8         10.84          8.85         2.47 o
   2   6   8         69.82         72.28         4.26 o
   3   6   8        127.52        124.25         5.46 o
   4   6   8       1961.68       2014.94        29.49 o
   5   6   8        862.82        883.73        16.64 o
   6   6   8        869.64        869.12        16.71 o
   7   6   8        110.57        117.10         6.18 o
   8   6   8         80.25         79.62         5.11 o
   9   6   8          1.12          5.03         3.61 o
  10   6   8        221.90        197.05         7.94 o
  11   6   8          9.92         19.52         4.65 o
  12   6   8        370.32        365.12        15.38 o
  13   6   8         11.47         16.77         7.41 o
   1   7   8          0.66         -3.67         3.67 o
   2   7   8         20.32         15.12         4.34 o
   3   7   8        253.06        274.61        12.37 o
   4   7   8        124.71        136.37         7.30 o
   5   7   8         63.80         72.95         5.30 o
   6   7   8         21.13         19.78         4.64 o
   7   7   8          1.61          3.81         3.88 o
   8   7   8         12.23         14.55         4.57 o
   9   7   8         64.10         80.39         6.51 o
  10   7   8         13.95         17.47         5.38 o
  11   7   8          1.50          4.78         5.17 o
  12   7   8         12.07         21.11         7.06 o
   0   8   8        264.19        248.22        27.04 o
   1   8   8        118.62        113.45        10.31 o
   2   8   8          8.88          0.50         4.74 o
   3   8   8        114.01         95.56         8.20 o
   4   8   8        119.59        128.06        10.89 o
   5   8   8         39.80         26.68         5.61 o
   6   8   8          3.34          9.65         4.74 o
   7   8   8        127.16        118.62        10.17 o
   8   8   8          6.36         -4.03         5.61 o
   9   8   8          0.97          0.64         6.16 o
  10   8   8          0.41          3.91         9.36 o
  11   8   8         20.32         38.28        10.44 o
   1   9   8          8.86          1.78         5.09 o
   2   9   8         37.79         33.21         9.32 o
   3   9   8          1.27         -6.10         6.10 o
   4   9   8         34.77         24.17         7.29 o
   5   9   8         11.83          5.61         7.30 o
   6   9   8          0.03         -4.40         6.71 o
   7   9   8          0.87         -7.38         7.38 o
   8   9   8          7.91         18.49        15.01 o
   9   9   8         29.69         26.28        11.19 o
   0  10   8        191.27        196.30        27.17 o
   1  10   8         37.91         27.48        13.35 o
   2  10   8         32.01         -0.01        11.25 o
   3  10   8          1.86        -10.59        10.59 o
   4  10   8          6.58         -8.66        10.73 o
   5  10   8         28.11         39.92        13.20 o
   6  10   8          3.81         10.27         8.97 o
   7  10   8         42.36         20.15        11.16 o
   1  11   8          3.17        -10.76        10.76 o
   2  11   8          6.78         -7.50        16.63 o
   1   1   9        414.26        405.67         5.06 o
   2   1   9         29.36         27.48         1.46 o
   3   1   9        257.50        261.70         3.92 o
   4   1   9       1221.41       1235.42        12.66 o
   5   1   9        276.91        289.08         4.68 o
   6   1   9        635.35        642.87         8.72 o
   7   1   9          6.16          5.28         1.91 o
   8   1   9         36.36         38.21         2.88 o
   9   1   9          6.51          2.57         2.48 o
  10   1   9         24.18         23.14         3.30 o
  11   1   9        153.96        146.83         6.13 o
  12   1   9          1.18         -3.06         3.40 o
  13   1   9          7.35          8.48         3.91 o
  14   1   9         17.77         14.99         4.22 o
  15   1   9         26.79         19.86         4.76 o
   0   2   9       1301.03       1354.77        18.48 o
   1   2   9       1160.14       1226.65        11.97 o
   2   2   9         53.98         76.57         2.08 o
   3   2   9        634.40        647.48         7.27 o
   4   2   9         72.90         70.94         2.57 o
   5   2   9       1166.46       1231.57        13.71 o
   6   2   9         28.06         51.19         2.36 o
   7   2   9         12.14         13.58         2.13 o
   8   2   9         12.90         12.21         2.41 o
   9   2   9         69.86         82.32         4.24 o
  10   2   9         58.53         55.59         4.03 o
  11   2   9         22.94         34.04         3.63 o
  12   2   9         30.05         29.35         3.89 o
  13   2   9          8.86         11.22         3.68 o
  14   2   9          4.35         -1.95         3.71 o
  15   2   9         11.35          9.23         4.51 o
   1   3   9       1196.29       1181.23        14.55 o
   2   3   9       1163.09       1200.10        15.36 o
   3   3   9         34.82         31.60         1.95 o
   4   3   9          5.16          3.64         1.52 o
   5   3   9         74.52         63.71         2.52 o
   6   3   9        398.54        389.21         6.20 o
   7   3   9          4.83          3.17         2.16 o
   8   3   9        438.95        396.31         7.65 o
   9   3   9        763.34        727.77        12.18 o
  10   3   9        229.89        204.22         6.26 o
  11   3   9        255.23        256.07         7.24 o
  12   3   9        220.17        202.56         6.94 o
  13   3   9          7.62          3.07         3.73 o
  14   3   9         14.14         12.74         4.00 o
  15   3   9          6.93          3.02         4.96 o
   0   4   9      12415.17      12542.68       259.76 o
   1   4   9          9.90         25.18         5.96 o
   2   4   9       1890.43       1961.23        26.22 o
   3   4   9          2.24         -1.77         1.77 o
   4   4   9        374.90        337.12         6.15 o
   5   4   9       1031.98        978.76        12.85 o
   6   4   9       1086.48       1060.16        14.30 o
   7   4   9         55.29         64.19         3.44 o
   8   4   9         74.31         88.47         4.23 o
   9   4   9          6.78          9.65         3.31 o
  10   4   9        626.15        602.71        12.61 o
  11   4   9          1.94          7.42         3.78 o
  12   4   9         43.36         44.33         5.04 o
  13   4   9         66.07         46.48         5.62 o
  14   4   9         87.38         83.74         6.68 o
   1   5   9        168.22        163.39         6.95 o
   2   5   9        108.81        101.20         4.87 o
   3   5   9        502.28        499.14         9.49 o
   4   5   9          1.01         -0.69         2.23 o
   5   5   9        731.47        740.24        12.53 o
   6   5   9         33.17         32.12         3.82 o
   7   5   9          8.04          1.11         3.16 o
   8   5   9         41.81         29.54         3.62 o
   9   5   9         56.04         62.21         4.61 o
  10   5   9        157.11        176.25         7.46 o
  11   5   9        116.41        122.41         6.28 o
  12   5   9         79.39         85.69         6.00 o
  13   5   9          5.07          6.07         4.98 o
  14   5   9         27.30         27.90         6.60 o
   0   6   9         27.89         23.33         5.61 o
   1   6   9        307.68        309.99         9.41 o
   2   6   9         23.80         29.94         3.97 o
   3   6   9         88.47         88.04         5.06 o
   4   6   9        843.74        857.59        15.41 o
   5   6   9        118.33        115.63         5.77 o
   6   6   9        410.02        421.75        10.15 o
   7   6   9         49.42         54.12         4.94 o
   8   6   9          5.20          7.01         4.03 o
   9   6   9        222.76        221.45         8.05 o
  10   6   9         69.62         79.04         6.06 o
  11   6   9         52.74         50.08         5.50 o
  12   6   9         71.21         72.05         6.68 o
  13   6   9          0.93          0.99         5.88 o
   1   7   9          0.58         -2.94         4.12 o
   2   7   9         13.39         12.52         4.63 o
   3   7   9        126.98        128.43         9.49 o
   4   7   9          4.03          3.71         4.30 o
   5   7   9        158.73        177.23         7.74 o
   6   7   9         59.45         59.52         5.25 o
   7   7   9          1.81          7.98         4.05 o
   8   7   9         23.20         21.25         5.17 o
   9   7   9          9.26         17.67         5.05 o
  10   7   9          2.24         15.95         5.38 o
  11   7   9         27.03         36.37         6.72 o
  12   7   9          0.14         -0.47         5.73 o
   0   8   9        178.13        152.48        12.62 o
   1   8   9         68.88         46.89         6.57 o
   2   8   9         47.76         30.20         6.32 o
   3   8   9          9.57          4.20         5.13 o
   4   8   9         34.29         33.62         5.74 o
   5   8   9          1.29         -2.78         4.70 o
   6   8   9         42.12         39.50         5.94 o
   7   8   9          7.80          4.84         5.14 o
   8   8   9          1.34          3.75         5.41 o
   9   8   9          4.12         11.25         6.31 o
  10   8   9          0.11         10.12         8.51 o
   1   9   9         28.22         25.46         5.98 o
   2   9   9         35.23         31.36         6.75 o
   3   9   9          6.32         -6.18         6.18 o
   4   9   9          0.45         -2.84         5.52 o
   5   9   9          0.84         -0.45         5.97 o
   6   9   9          3.06         17.08         7.92 o
   7   9   9         19.37         14.90         8.72 o
   8   9   9          7.08         10.01         8.59 o
   9   9   9          9.69          0.02         8.53 o
   0  10   9         11.47         17.33        16.40 o
   1  10   9         57.11         23.75        13.24 o
   2  10   9          1.90         -7.03        11.59 o
   3  10   9         74.21         54.60        21.79 o
   4  10   9          5.72          0.94        11.59 o
   5  10   9          1.04         12.28        13.16 o
   6  10   9          5.47         25.89        22.45 o
   0   0  10        900.33        718.68        16.04 o
   1   0  10        234.29        277.87         5.51 o
   2   0  10        794.50        713.01        10.87 o
   3   0  10        213.38        210.74         5.09 o
   4   0  10         72.32         70.70         3.45 o
   5   0  10        588.85        631.83        11.48 o
   6   0  10        167.98        191.99         7.92 o
   7   0  10         16.85         27.14         3.35 o
   8   0  10          1.42          2.15         3.04 o
   9   0  10          0.15         -3.20         3.20 o
  10   0  10         76.74         69.64         6.50 o
  11   0  10        212.15        218.20        14.15 o
  12   0  10         33.75         24.58         5.83 o
  13   0  10        155.68        136.02         9.92 o
  14   0  10          0.71         -5.79         5.79 o
  15   0  10         15.02         22.24         7.63 o
   1   1  10          2.32          5.48         1.25 o
   2   1  10         54.60         84.07         2.42 o
   3   1  10          8.71         -0.09         1.21 o
   4   1  10        489.94        445.14         5.91 o
   5   1  10        457.91        407.56         6.16 o
   6   1  10         78.42         80.00         3.08 o
   7   1  10         33.89         41.79         2.84 o
   8   1  10         35.41         37.93         3.05 o
   9   1  10        146.18        144.28         5.80 o
  10   1  10         15.22          5.46         3.05 o
  11   1  10         41.62         34.17         4.06 o
  12   1  10         56.45         48.25         4.88 o
  13   1  10         89.51         83.44         5.72 o
  14   1  10          1.41         -3.50         3.94 o
  15   1  10         32.70         43.04         5.61 o
   0   2  10        118.04        136.83         4.02 o
   1   2  10        822.96        844.75         9.11 o
   2   2  10         60.06         37.17         1.70 o
   3   2  10        578.16        525.08         6.45 o
   4   2  10        157.52        143.36         3.44 o
   5   2  10          1.37          3.26         1.48 o
   6   2  10        437.72        413.79         6.30 o
   7   2  10        153.55        149.97         4.38 o
   8   2  10          7.16          3.44         2.45 o
   9   2  10        254.98        251.89         7.15 o
  10   2  10        369.85        357.20         8.75 o
  11   2  10         44.77         48.51         4.50 o
  12   2  10          0.38         -3.20         3.20 o
  13   2  10         97.13         94.50         5.54 o
  14   2  10          4.65          4.49         3.88 o
  15   2  10         47.64         52.50         9.89 o
   1   3  10         19.89         21.28         1.81 o
   2   3  10          5.11          4.66         1.46 o
   3   3  10        199.07        204.09         4.98 o
   4   3  10         28.54         23.36         1.98 o
   5   3  10         51.69         49.09         2.47 o
   6   3  10        430.66        441.38         7.08 o
   7   3  10        377.82        357.39         7.23 o
   8   3  10        351.83        367.45         7.41 o
   9   3  10        160.67        137.07         5.53 o
  10   3  10        400.36        404.56         9.11 o
  11   3  10          4.44         10.83         3.17 o
  12   3  10         79.45         82.05         5.09 o
  13   3  10          1.50          3.82         3.60 o
  14   3  10          2.28         -2.50         4.07 o
   0   4  10         75.23         82.71         5.07 o
   1   4  10        697.43        710.54        11.01 o
   2   4  10          0.28         -0.88         1.69 o
   3   4  10         52.29         50.07         2.61 o
   4   4  10        129.27        116.84         4.24 o
   5   4  10        125.58        127.03         4.32 o
   6   4  10        243.95        267.73         6.55 o
   7   4  10        260.80        292.60         7.23 o
   8   4  10          8.66          3.71         2.96 o
   9   4  10          5.99         10.26         3.42 o
  10   4  10         12.76         15.79         3.89 o
  11   4  10          4.39          8.32         3.95 o
  12   4  10          9.44         16.27         4.73 o
  13   4  10         12.52         15.51         5.97 o
  14   4  10         59.38         60.89         6.37 o
   1   5  10         10.41          7.21         3.14 o
   2   5  10        238.35        244.72         7.88 o
   3   5  10         26.80         30.17         2.78 o
   4   5  10        865.48        856.18        13.89 o
   5   5  10          1.79          2.85         3.03 o
   6   5  10         49.64         49.38         4.15 o
   7   5  10         60.45         60.47         4.47 o
   8   5  10          2.34          0.55         3.05 o
   9   5  10         83.41         88.63         5.21 o
  10   5  10         18.27         16.20         4.25 o
  11   5  10        117.05        137.40         7.09 o
  12   5  10         62.71         92.77         6.44 o
  13   5  10         19.64         24.66         5.41 o
   0   6  10          0.81         -3.81         4.70 o
   1   6  10         96.26        107.29         6.60 o
   2   6  10        579.30        565.23        12.79 o
   3   6  10        164.83        159.89         7.31 o
   4   6  10        492.87        482.24        11.20 o
   5   6  10        229.96        246.31         8.76 o
   6   6  10         30.72         24.85         4.10 o
   7   6  10         34.32         36.57         4.58 o
   8   6  10          3.88          4.93         4.08 o
   9   6  10         51.40         59.00         4.94 o
  10   6  10        138.38        151.01         7.63 o
  11   6  10         15.62         17.32         4.93 o
  12   6  10         91.35        119.13         8.89 o
   1   7  10        187.98        170.85         8.13 o
   2   7  10         41.01         49.68         5.52 o
   3   7  10         76.10         64.26         5.79 o
   4   7  10         37.97         32.61         5.36 o
   5   7  10          1.31         -3.35         3.67 o
   6   7  10          2.41         -0.68         3.96 o
   7   7  10         49.39         44.87         5.22 o
   8   7  10         30.56         38.09         5.07 o
   9   7  10        363.95        377.64        13.52 o
  10   7  10         34.22         44.05         6.39 o
  11   7  10         55.05         60.95         7.09 o
   0   8  10        105.50         80.59        10.60 o
   1   8  10         34.25         17.66         6.05 o
   2   8  10        191.42        210.44        11.75 o
   3   8  10         15.03         15.99         7.30 o
   4   8  10          1.09          0.18         5.00 o
   5   8  10          1.69          2.39         4.78 o
   6   8  10          2.52          0.32         4.90 o
   7   8  10         27.82         24.73         6.10 o
   8   8  10         17.70         18.13         6.36 o
   9   8  10          1.24         21.06         7.39 o
  10   8  10          6.78         20.51         8.66 o
   1   9  10          5.32          0.37         5.40 o
   2   9  10          8.64          3.26         7.92 o
   3   9  10          0.01         -5.96         5.96 o
   4   9  10         29.66         34.64         7.34 o
   5   9  10          0.00         -2.27         6.05 o
   6   9  10          0.43         11.28         7.95 o
   7   9  10          0.00         -4.36         8.39 o
   8   9  10          1.93          3.04         8.90 o
   0  10  10         45.92         29.98        18.27 o
   1  10  10         13.48        -11.58        11.58 o
   2  10  10          0.03         -9.00         9.00 o
   3  10  10          6.06         -0.73        11.76 o
   4  10  10          0.10          7.87         8.78 o
   5  10  10         20.07         18.23         9.41 o
   6  10  10          0.82         16.21        12.88 o
   1   1  11        480.45        466.98         6.16 o
   2   1  11        822.10        813.15         9.14 o
   3   1  11         28.37         24.76         1.75 o
   4   1  11         49.62         61.96         2.49 o
   5   1  11        532.22        498.08         7.00 o
   6   1  11        100.66        129.65         4.02 o
   7   1  11         25.03         23.25         2.62 o
   8   1  11          0.92         -2.49         2.49 o
   9   1  11         47.10         47.26         3.76 o
  10   1  11          0.79         -2.95         2.95 o
  11   1  11          7.63         11.64         3.68 o
  12   1  11         71.89         60.93         5.05 o
  13   1  11         44.24         38.97         4.84 o
  14   1  11          0.36          3.37         4.26 o
  15   1  11         12.83         19.92         5.49 o
   0   2  11        435.52        437.49         7.89 o
   1   2  11          3.78          4.97         1.28 o
   2   2  11        133.48        143.83         3.19 o
   3   2  11         12.54         14.49         1.70 o
   4   2  11         12.63         21.58         1.78 o
   5   2  11         12.41         11.84         1.80 o
   6   2  11        115.27        108.33         3.47 o
   7   2  11         29.58         27.86         2.81 o
   8   2  11          3.13          0.43         2.74 o
   9   2  11          4.31         -2.38         2.95 o
  10   2  11        134.50        132.51         5.81 o
  11   2  11         12.59         13.51         3.76 o
  12   2  11          4.02          0.34         3.44 o
  13   2  11         40.91         37.72         4.54 o
  14   2  11         11.16         12.12         4.35 o
   1   3  11         87.76         74.53         2.81 o
   2   3  11         10.59          5.92         1.57 o
   3   3  11        261.93        245.39         4.80 o
   4   3  11         17.30         16.88         2.06 o
   5   3  11          0.78          6.77         1.98 o
   6   3  11       1715.13       1771.78        20.94 o
   7   3  11       1412.44       1420.11        18.59 o
   8   3  11       1042.59        968.75        14.95 o
   9   3  11         55.31         37.63         3.71 o
  10   3  11        542.85        550.95        12.55 o
  11   3  11        181.80        185.05         6.80 o
  12   3  11        185.43        177.15         7.65 o
  13   3  11          6.04          6.96         3.98 o
  14   3  11          0.42         -4.19         4.19 o
   0   4  11         24.38         25.43         4.02 o
   1   4  11         38.41         40.97         2.38 o
   2   4  11         66.74         79.97         3.34 o
   3   4  11         54.14         50.53         3.00 o
   4   4  11        684.63        700.67        10.56 o
   5   4  11        145.04        151.99         4.59 o
   6   4  11        661.34        649.61        10.77 o
   7   4  11          3.74          2.97         2.80 o
   8   4  11         43.08         50.88         4.06 o
   9   4  11          2.75          8.26         3.48 o
  10   4  11         48.13         47.41         4.77 o
  11   4  11          0.05          3.40         3.79 o
  12   4  11        310.63        305.37        15.48 o
  13   4  11          5.11          0.17         4.81 o
  14   4  11         43.86         28.67         6.10 o
   1   5  11         11.30          3.90         3.08 o
   2   5  11         88.09         99.02         5.00 o
   3   5  11        359.36        371.43         8.03 o
   4   5  11        174.97        180.96         5.99 o
   5   5  11        479.61        499.49        10.45 o
   6   5  11        117.68        133.78         6.02 o
   7   5  11         39.95         40.70         4.32 o
   8   5  11          0.38         -3.22         3.22 o
   9   5  11         50.23         57.70         4.85 o
  10   5  11          7.21         17.24         4.49 o
  11   5  11         45.73         58.66         5.83 o
  12   5  11         18.21         31.62         5.92 o
  13   5  11          0.75          9.77         7.42 o
   0   6  11        476.77        452.88        17.60 o
   1   6  11        301.93        313.82        10.98 o
   2   6  11          0.34          1.78         5.70 o
   3   6  11         84.93         77.86         5.91 o
   4   6  11         13.78          3.22         3.66 o
   5   6  11         11.76          2.07         3.48 o
   6   6  11         63.72         71.18         5.36 o
   7   6  11          0.01         -1.10         3.89 o
   8   6  11          2.15          1.19         4.05 o
   9   6  11          1.21          2.56         3.93 o
  10   6  11         23.58         22.49         5.10 o
  11   6  11         21.64          9.82         5.17 o
  12   6  11         14.45         21.98         5.88 o
   1   7  11        170.79        147.26         7.92 o
   2   7  11        214.18        166.97         8.38 o
   3   7  11        152.68        123.11         8.61 o
   4   7  11         61.29         47.85         5.00 o
   5   7  11         25.76         32.16         4.81 o
   6   7  11         59.20         55.08         5.58 o
   7   7  11         12.84          8.58         4.44 o
   8   7  11          3.06          1.72         4.80 o
   9   7  11          0.04          4.00         5.55 o
  10   7  11         58.66         44.18         7.52 o
  11   7  11          1.82         12.13         6.96 o
   0   8  11          7.25          0.53         6.92 o
   1   8  11          2.91          2.62         4.68 o
   2   8  11         18.76         15.97         5.52 o
   3   8  11          1.86         -4.73         4.73 o
   4   8  11         64.90         57.50         6.96 o
   5   8  11          9.27          9.71         5.18 o
   6   8  11         44.56         29.89         6.07 o
   7   8  11          0.04          4.63         5.70 o
   8   8  11          1.40         -5.74         5.74 o
   9   8  11          0.06         10.69         6.59 o
  10   8  11         58.66         67.44        14.85 o
   1   9  11         36.15         25.13         6.63 o
   2   9  11          1.88          7.08         6.66 o
   3   9  11         13.37         12.17         6.46 o
   4   9  11          2.83         -1.51         6.95 o
   5   9  11          4.53         11.78         6.24 o
   6   9  11          6.84         16.35         7.05 o
   7   9  11         30.86         45.69         9.95 o
   8   9  11         18.30         11.71        11.36 o
   0  10  11          3.04         28.11        19.21 o
   1  10  11         12.12          4.09        10.77 o
   2  10  11          0.17        -13.61        13.61 o
   3  10  11          4.34          4.45        12.26 o
   4  10  11          0.75          2.08         9.14 o
   5  10  11         40.49         43.76        12.06 o
   0   0  12        670.43        806.03        18.30 o
   1   0  12       3857.91       4115.57        53.04 o
   2   0  12        144.19        163.49         6.13 o
   3   0  12       3467.44       3511.63        45.69 o
   4   0  12          4.75          4.10         2.34 o
   5   0  12          2.92          1.23         2.40 o
   6   0  12          3.25         -0.49         2.73 o
   7   0  12         25.16         20.59         3.72 o
   8   0  12         88.82         83.22         7.45 o
   9   0  12        457.76        424.02        14.51 o
  10   0  12        192.22        189.56         9.86 o
  11   0  12        103.16        118.42         8.37 o
  12   0  12         35.88         39.28         6.83 o
  13   0  12         35.60         36.57         7.30 o
  14   0  12          6.71          3.06         6.58 o
   1   1  12          0.39         -1.37         1.37 o
   2   1  12        158.01        187.70         4.39 o
   3   1  12         86.61        109.03         3.17 o
   4   1  12        857.29        890.52        10.69 o
   5   1  12         18.32         16.87         2.09 o
   6   1  12          0.20          0.91         1.96 o
   7   1  12        201.76        204.65         7.39 o
   8   1  12        219.52        241.25         7.81 o
   9   1  12          0.84         -2.91         2.91 o
  10   1  12        103.68         77.71         4.88 o
  11   1  12         98.22         92.36         5.64 o
  12   1  12         42.60         38.92         4.73 o
  13   1  12          6.44          9.46         6.36 o
  14   1  12          0.00          3.58         4.49 o
   0   2  12         27.17         30.96         2.52 o
   1   2  12         64.74         73.87         2.41 o
   2   2  12        199.25        219.31         4.11 o
   3   2  12        134.80        146.55         4.18 o
   4   2  12       1406.89       1396.15        15.44 o
   5   2  12         62.82         74.09         2.87 o
   6   2  12       3089.68       3118.03        32.99 o
   7   2  12          6.82         15.03         2.64 o
   8   2  12         13.49         16.34         3.18 o
   9   2  12         53.22         50.53         4.23 o
  10   2  12          0.32         -2.43         3.18 o
  11   2  12         11.81         10.23         4.43 o
  12   2  12          0.35         -3.39         3.39 o
  13   2  12          3.09          7.05         3.90 o
  14   2  12         21.02         17.79         4.73 o
   1   3  12          0.89          0.68         1.43 o
   2   3  12        103.10        106.41         3.29 o
   3   3  12         12.27         16.49         2.07 o
   4   3  12          0.26          1.72         1.99 o
   5   3  12         27.38         20.91         2.61 o
   6   3  12        686.99        725.62        11.02 o
   7   3  12         24.75         30.47         3.31 o
   8   3  12        261.04        251.59        10.01 o
   9   3  12         37.44         40.37         3.98 o
  10   3  12          0.12          3.98         3.49 o
  11   3  12          1.57          6.33         3.37 o
  12   3  12          0.03          4.77         3.49 o
  13   3  12          0.10         -1.83         3.99 o
  14   3  12          0.21         -4.13         5.78 o
   0   4  12         56.88         42.67         3.42 o
   1   4  12         64.94         71.05         2.84 o
   2   4  12          1.20         -1.16         1.96 o
   3   4  12        883.48        894.03        12.78 o
   4   4  12         70.62         75.42         3.54 o
   5   4  12        221.63        233.30         6.06 o
   6   4  12         36.32         46.32         3.64 o
   7   4  12         37.48         33.12         3.73 o
   8   4  12         19.89         15.84         3.55 o
   9   4  12        275.67        274.91         8.43 o
  10   4  12        104.12        117.46         6.25 o
  11   4  12         24.53         33.87         4.85 o
  12   4  12          0.45         15.61         4.70 o
  13   4  12          3.04          2.86         4.73 o
   1   5  12        340.22        288.53         8.75 o
   2   5  12        216.27        194.42         6.94 o
   3   5  12        803.07        789.43        13.77 o
   4   5  12        138.78        163.45         5.96 o
   5   5  12          0.53         -1.28         3.19 o
   6   5  12          0.10          0.69         3.11 o
   7   5  12        204.73        214.44         6.66 o
   8   5  12         12.48         12.32         3.79 o
   9   5  12         67.10         62.31         5.04 o
  10   5  12         87.80         95.11         6.31 o
  11   5  12          9.46          7.75         5.32 o
  12   5  12        126.14        145.94         9.07 o
  13   5  12        100.09        133.24        12.67 o
   0   6  12       3477.02       3238.14        79.81 o
   1   6  12        396.36        407.30        12.96 o
   2   6  12       1220.20       1108.11        24.61 o
   3   6  12        261.06        273.79         8.77 o
   4   6  12         18.80         18.84         4.13 o
   5   6  12         10.03          3.29         3.84 o
   6   6  12         43.75         46.81         5.39 o
   7   6  12          0.08         -2.38         3.99 o
   8   6  12          5.50          5.63         4.26 o
   9   6  12         90.28         94.35         6.17 o
  10   6  12         43.80         43.22         5.88 o
  11   6  12         27.28         32.40         6.42 o
  12   6  12         67.57         77.37         8.19 o
   1   7  12          6.34          8.62         4.75 o
   2   7  12         57.82         50.79         6.24 o
   3   7  12          3.26          3.53         4.67 o
   4   7  12          9.42         15.73         4.60 o
   5   7  12          0.69          0.91         4.08 o
   6   7  12          0.46         -5.28         5.31 o
   7   7  12         12.34         16.01         4.81 o
   8   7  12        168.55        184.58         9.69 o
   9   7  12         47.83         55.83         7.69 o
  10   7  12         37.08         25.55         7.75 o
   0   8  12        111.56        109.76         9.98 o
   1   8  12         15.97         19.40         5.51 o
   2   8  12          6.44          1.75         4.72 o
   3   8  12         49.31         52.78         6.92 o
   4   8  12         27.73         20.20         6.26 o
   5   8  12         51.85         57.56         6.90 o
   6   8  12          0.63          3.22         5.51 o
   7   8  12         42.71         34.69         9.43 o
   8   8  12         16.96         23.68         7.04 o
   9   8  12         73.47        103.89        10.14 o
   1   9  12          2.88          3.21         5.96 o
   2   9  12          1.09         -5.94         5.94 o
   3   9  12         18.56         13.80         6.77 o
   4   9  12         37.86         26.60         7.26 o
   5   9  12          6.37          6.36         6.95 o
   6   9  12          0.34         12.63         7.97 o
   7   9  12          1.57          6.50         8.68 o
   0  10  12          7.03          9.95        27.17 o
   1  10  12          7.61         -3.13        10.23 o
   2  10  12          2.99         -3.17        10.27 o
   3  10  12         65.95         63.77        16.04 o
   4  10  12          5.45         12.95        10.27 o
   1   1  13          3.40          1.49         1.49 o
   2   1  13        889.12        860.65        10.89 o
   3   1  13        132.02        139.07         3.76 o
   4   1  13         19.85         18.51         2.08 o
   5   1  13         90.99         98.71         3.48 o
   6   1  13         39.65         44.22         3.05 o
   7   1  13        159.76        167.72         5.54 o
   8   1  13         62.14         80.55         4.59 o
   9   1  13        178.70        172.57         7.78 o
  10   1  13          2.87          2.41         3.34 o
  11   1  13          9.22          4.03         3.72 o
  12   1  13         11.42          7.15         4.01 o
  13   1  13          6.12          3.53         4.34 o
  14   1  13          0.31         -5.00         5.00 o
   0   2  13        270.93        280.51         6.45 o
   1   2  13        516.82        570.19         7.45 o
   2   2  13          0.85          0.58         1.52 o
   3   2  13          8.34          6.46         1.78 o
   4   2  13        139.71        145.04         3.95 o
   5   2  13        284.03        264.69         5.37 o
   6   2  13         37.30         56.74         3.12 o
   7   2  13        132.48        135.50         4.95 o
   8   2  13         30.36         35.26         3.59 o
   9   2  13         13.40         14.46         3.56 o
  10   2  13         58.10         60.18         5.01 o
  11   2  13        108.57         95.24         5.73 o
  12   2  13          9.56          8.70         4.20 o
  13   2  13         39.29         31.79         4.70 o
  14   2  13          7.88          2.55         5.05 o
   1   3  13          1.27         -0.12         1.56 o
   2   3  13        121.38        130.01         3.76 o
   3   3  13         28.26         33.97         2.81 o
   4   3  13        580.62        560.07         9.01 o
   5   3  13          3.70         -2.28         2.28 o
   6   3  13        720.75        723.75        11.19 o
   7   3  13        372.94        359.62         8.53 o
   8   3  13         23.69         22.29         3.59 o
   9   3  13        179.66        156.79         6.21 o
  10   3  13         18.06         16.27         4.08 o
  11   3  13          0.15          0.14         3.76 o
  12   3  13         34.37         30.32         5.21 o
  13   3  13          6.45          5.21         4.66 o
   0   4  13          0.56         -2.55         2.55 o
   1   4  13          2.82         -0.43         2.12 o
   2   4  13         82.17         77.04         3.59 o
   3   4  13         53.14         59.83         3.41 o
   4   4  13       2474.22       2452.56        32.89 o
   5   4  13         61.47         70.13         4.07 o
   6   4  13       1567.86       1552.19        22.69 o
   7   4  13          3.38          4.84         3.33 o
   8   4  13          2.21         -1.06         3.43 o
   9   4  13         37.93         35.27         4.25 o
  10   4  13        122.53        146.33         8.62 o
  11   4  13         15.93         16.47         4.84 o
  12   4  13        348.77        368.13        15.37 o
  13   4  13          0.37          9.94         5.27 o
   1   5  13        103.21         86.68         4.76 o
   2   5  13        210.19        188.10         6.61 o
   3   5  13         97.23         91.64         4.72 o
   4   5  13         47.34         48.21         4.31 o
   5   5  13          7.37          5.07         2.99 o
   6   5  13          2.48          5.67         3.16 o
   7   5  13         27.37         31.95         4.23 o
   8   5  13        107.45        103.68         5.76 o
   9   5  13          7.00          5.56         4.22 o
  10   5  13        188.89        190.38         8.46 o
  11   5  13         16.74          7.56         5.33 o
  12   5  13          3.99         10.18         5.76 o
   0   6  13       1111.09       1145.59        36.25 o
   1   6  13        111.54        133.10         7.15 o
   2   6  13        177.75        168.27         7.42 o
   3   6  13         20.30         19.45         4.23 o
   4   6  13          0.65         -2.71         3.89 o
   5   6  13          4.47         -0.02         3.79 o
   6   6  13          7.80          0.39         4.02 o
   7   6  13          6.25          7.74         4.67 o
   8   6  13         14.21         12.54         4.62 o
   9   6  13          0.04          2.58         4.70 o
  10   6  13        116.20        112.69        10.87 o
  11   6  13         16.88         24.27         6.66 o
   1   7  13         71.26         63.02         6.01 o
   2   7  13         19.39         27.76         5.37 o
   3   7  13        137.13        117.02         7.31 o
   4   7  13          3.39          1.32         4.52 o
   5   7  13          0.00         -1.50         4.79 o
   6   7  13          0.30          2.66         4.87 o
   7   7  13         12.27         17.66         5.90 o
   8   7  13          6.52          1.87         5.66 o
   9   7  13         11.00         18.31         6.68 o
  10   7  13         76.74         92.86        10.50 o
   0   8  13         26.02         46.95        23.56 o
   1   8  13         16.50         15.89         5.19 o
   2   8  13         33.91         28.63         6.02 o
   3   8  13         26.01         25.20         5.70 o
   4   8  13          1.70         -4.72         5.49 o
   5   8  13        120.75        120.83         8.85 o
   6   8  13          0.67         -2.71         5.96 o
   7   8  13         13.17          8.07         6.50 o
   8   8  13        135.36        166.64        12.28 o
   1   9  13          8.69          9.49         6.53 o
   2   9  13         10.76          4.99         6.23 o
   3   9  13          9.12          9.54         8.87 o
   4   9  13          7.16         12.73         6.96 o
   5   9  13         14.66         15.88         7.68 o
   6   9  13          0.79          4.28         8.49 o
   0  10  13         17.59         14.02        31.62 o
   1  10  13         11.80          4.94        11.08 o
   2  10  13          0.02        -10.61        10.61 o
   0   0  14         58.66         76.68         5.04 o
   1   0  14       1001.58       1021.10        16.02 o
   2   0  14          6.01         10.12         2.23 o
   3   0  14         19.11         15.73         2.75 o
   4   0  14        191.08        214.25         7.89 o
   5   0  14         76.27         81.77         5.27 o
   6   0  14        346.19        386.96        11.77 o
   7   0  14         43.24         45.20         5.41 o
   8   0  14         60.43         81.84         7.03 o
   9   0  14         83.84        102.23         7.86 o
  10   0  14         87.39         86.95         7.57 o
  11   0  14        134.21        130.82         9.86 o
  12   0  14         77.84         96.29         9.00 o
  13   0  14          0.35         -1.19         5.93 o
  14   0  14         16.72         23.33         8.09 o
   1   1  14         11.61         10.25         1.91 o
   2   1  14          0.00          1.20         1.70 o
   3   1  14         14.12         18.63         2.11 o
   4   1  14         18.23         19.13         2.18 o
   5   1  14        102.41        122.69         4.18 o
   6   1  14         10.10         16.76         2.81 o
   7   1  14        603.25        589.23        11.08 o
   8   1  14        303.06        304.36        11.46 o
   9   1  14        259.94        301.12         9.00 o
  10   1  14        109.92        115.75         8.34 o
  11   1  14        112.84         98.71         6.19 o
  12   1  14         24.18         19.10         4.44 o
  13   1  14         11.58         13.49         4.50 o
   0   2  14         62.36         49.24         3.27 o
   1   2  14          3.97          8.02         1.79 o
   2   2  14         63.25         52.77         2.57 o
   3   2  14        146.74        130.60         3.98 o
   4   2  14        216.48        222.33         5.12 o
   5   2  14         22.81         26.22         2.64 o
   6   2  14        768.85        784.93        12.10 o
   7   2  14          7.01          6.75         2.86 o
   8   2  14         26.45         29.90         3.86 o
   9   2  14          6.10          2.30         3.27 o
  10   2  14          2.66          0.18         3.52 o
  11   2  14         10.50         11.93         4.23 o
  12   2  14         10.51          7.37         4.88 o
  13   2  14         19.07         13.72         4.74 o
   1   3  14        117.79        100.91         3.65 o
   2   3  14        205.05        189.75         4.91 o
   3   3  14        152.10        168.48         5.14 o
   4   3  14        369.89        395.49         7.57 o
   5   3  14         18.46         19.64         3.02 o
   6   3  14         68.32         79.55         5.10 o
   7   3  14          0.69         -3.14         3.14 o
   8   3  14         33.26         26.31         3.88 o
   9   3  14         19.73         15.07         4.04 o
  10   3  14          2.02         -2.90         3.65 o
  11   3  14         19.15         17.56         4.59 o
  12   3  14         20.18         18.49         5.76 o
  13   3  14         60.67         72.87         6.73 o
   0   4  14        123.42        120.97         7.18 o
   1   4  14         18.86         12.32         2.68 o
   2   4  14         59.95         55.70         3.64 o
   3   4  14         52.84         61.23         3.78 o
   4   4  14          0.04          6.27         2.85 o
   5   4  14        117.79        104.99         4.77 o
   6   4  14        268.03        299.31        10.31 o
   7   4  14          9.90         10.13         3.54 o
   8   4  14        100.61        103.77         7.27 o
   9   4  14          0.92          8.84         4.31 o
  10   4  14        100.47        101.51         6.14 o
  11   4  14          0.84         -2.43         4.40 o
  12   4  14         37.68         40.39         5.70 o
   1   5  14          3.24         -2.05         2.84 o
   2   5  14        107.85         87.20         4.75 o
   3   5  14          1.44          0.46         2.99 o
   4   5  14          8.38          4.86         3.51 o
   5   5  14          3.56          3.57         3.05 o
   6   5  14          0.07         -2.97         2.97 o
   7   5  14          0.56          0.77         3.39 o
   8   5  14        154.08        149.55         7.10 o
   9   5  14          2.27          8.79         4.47 o
  10   5  14        373.20        421.23        16.68 o
  11   5  14         11.50         18.41         6.10 o
  12   5  14         21.48         17.12         6.85 o
   0   6  14        577.89        568.89        18.34 o
   1   6  14         82.21         96.02         8.23 o
   2   6  14        446.05        405.94        10.71 o
   3   6  14         16.58          4.15         4.18 o
   4   6  14         19.16         16.34         4.36 o
   5   6  14          0.59         -0.72         3.86 o
   6   6  14         20.74         21.75         4.70 o
   7   6  14          1.73         -2.90         4.58 o
   8   6  14         59.80         71.38         6.42 o
   9   6  14         23.96         21.99         6.08 o
  10   6  14          4.23         24.49        11.47 o
  11   6  14          0.10          3.20         6.43 o
   1   7  14         11.56         10.40         5.25 o
   2   7  14         45.90         52.76         6.33 o
   3   7  14          8.79         -0.29         4.89 o
   4   7  14          2.63          2.30         4.93 o
   5   7  14          0.49          1.76         4.77 o
   6   7  14         16.54         13.66         5.66 o
   7   7  14          0.46         -0.28         5.55 o
   8   7  14         17.22          6.75         8.02 o
   9   7  14          2.46          4.77         6.32 o
   0   8  14         84.07         78.50         9.67 o
   1   8  14          9.70         -2.38         4.86 o
   2   8  14         56.32         67.88         7.87 o
   3   8  14         33.06         47.61         6.72 o
   4   8  14         38.02         29.04         7.25 o
   5   8  14          8.29          4.56         5.83 o
   6   8  14         15.67         21.52         6.82 o
   7   8  14         31.19         49.57         8.11 o
   8   8  14          0.65         17.16         7.41 o
   1   9  14          0.51         -0.32         6.48 o
   2   9  14         47.82         80.80        11.52 o
   3   9  14          2.84         14.02         8.58 o
   4   9  14          3.33         -0.65         7.11 o
   5   9  14          0.77         -6.73         6.73 o
   1   1  15         26.46         21.90         2.22 o
   2   1  15          3.59          4.83         2.34 o
   3   1  15         69.23         74.67         3.52 o
   4   1  15         96.74        105.05         4.23 o
   5   1  15          0.20          1.05         2.53 o
   6   1  15        619.25        666.42        11.27 o
   7   1  15          0.68          2.68         3.21 o
   8   1  15        974.02        939.73        15.20 o
   9   1  15          1.64         -3.02         3.54 o
  10   1  15         11.34          1.34         3.72 o
  11   1  15          9.82          3.84         3.83 o
  12   1  15         15.21          8.42         4.34 o
  13   1  15          0.04          2.33         4.54 o
   0   2  15         33.65         33.16         3.27 o
   1   2  15          7.76          6.81         1.87 o
   2   2  15        121.46        129.37         3.99 o
   3   2  15         35.12         34.05         2.75 o
   4   2  15         84.62         99.69         4.95 o
   5   2  15          8.37         10.80         2.61 o
   6   2  15        143.21        150.60         5.67 o
   7   2  15          0.00         -2.95         2.95 o
   8   2  15         22.64         31.36         3.97 o
   9   2  15          5.15          0.24         3.64 o
  10   2  15          0.29         -3.85         3.85 o
  11   2  15          1.02          3.50         4.05 o
  12   2  15          1.81          2.28         4.31 o
  13   2  15         35.03         41.00         7.36 o
   1   3  15          4.06         -1.80         1.80 o
   2   3  15         39.70         40.92         2.62 o
   3   3  15        471.57        482.26         8.82 o
   4   3  15        253.54        262.62         7.61 o
   5   3  15         64.40         59.76         4.53 o
   6   3  15        437.95        460.72        10.62 o
   7   3  15        171.12        169.18         6.88 o
   8   3  15         10.36          8.89         3.75 o
   9   3  15          0.17         -1.48         3.70 o
  10   3  15          0.90         -4.13         4.13 o
  11   3  15         23.70         25.09         5.51 o
  12   3  15          4.18          9.54         4.90 o
   0   4  15        220.60        200.62         7.96 o
   1   4  15        112.18         92.25         4.32 o
   2   4  15          1.16         -2.49         2.49 o
   3   4  15         73.97         78.94         4.27 o
   4   4  15          4.73          2.47         2.69 o
   5   4  15        215.95        212.90        10.17 o
   6   4  15          5.42          2.60         3.41 o
   7   4  15         62.34         59.47         4.89 o
   8   4  15         25.93         35.10         4.73 o
   9   4  15         13.97         10.71         4.45 o
  10   4  15          2.54          2.52         4.53 o
  11   4  15          5.12          7.42         4.83 o
  12   4  15         37.30         43.84         6.65 o
   1   5  15         71.02         68.44         4.29 o
   2   5  15        247.08        204.97         7.31 o
   3   5  15         72.12         59.96         4.22 o
   4   5  15         10.53         13.84         3.64 o
   5   5  15        106.12         86.88         5.34 o
   6   5  15         57.18         56.02         5.35 o
   7   5  15         59.30         45.41         4.91 o
   8   5  15         44.91         37.63         5.05 o
   9   5  15          5.60         -4.42         4.42 o
  10   5  15          0.42          9.84         4.95 o
  11   5  15        102.33        110.76         8.51 o
   0   6  15         44.04         44.75         8.32 o
   1   6  15          7.85          4.91         3.71 o
   2   6  15          4.82          9.61         4.29 o
   3   6  15         35.24         39.68         5.15 o
   4   6  15          0.30         -2.17         4.22 o
   5   6  15          4.53          6.58         4.85 o
   6   6  15          8.62          3.90         4.76 o
   7   6  15          1.57         -3.85         4.66 o
   8   6  15         12.00         13.13         5.89 o
   9   6  15          6.38          2.30         5.64 o
  10   6  15          1.03          7.67         5.94 o
   1   7  15         68.33         59.62         6.41 o
   2   7  15          1.05         12.67         6.11 o
   3   7  15         28.80         15.94         5.27 o
   4   7  15          7.79          6.58         5.26 o
   5   7  15          0.96         -0.87         6.65 o
   6   7  15          0.02         -0.33         5.41 o
   7   7  15          3.69         15.29         6.35 o
   8   7  15         11.59         17.53         7.01 o
   9   7  15          0.94         14.87         7.33 o
   0   8  15        128.05        143.79        17.11 o
   1   8  15        136.83        120.15         8.34 o
   2   8  15         82.58        103.54         8.59 o
   3   8  15         31.69         23.68         6.24 o
   4   8  15         20.79         17.22         6.02 o
   5   8  15         43.84         33.52         7.69 o
   6   8  15          1.52         -2.13         6.45 o
   7   8  15          0.17         12.19         6.79 o
   1   9  15          2.16          9.78         7.13 o
   2   9  15         99.71        115.48        10.16 o
   3   9  15          5.62         15.24         8.05 o
   4   9  15         20.89          7.60         9.97 o
   0   0  16        455.52        449.49        22.72 o
   1   0  16         21.33         20.36         4.44 o
   2   0  16        107.46        115.37         8.00 o
   3   0  16         11.44         14.76         4.03 o
   4   0  16        551.18        577.05        14.19 o
   5   0  16       1000.24       1000.51        21.11 o
   6   0  16        534.42        642.93        23.03 o
   7   0  16        242.26        278.83        20.74 o
   8   0  16          2.19          8.29         4.95 o
   9   0  16          1.79          0.52         5.53 o
  10   0  16          0.94         -1.29         5.41 o
  11   0  16          4.99          2.02         5.73 o
  12   0  16         48.67         50.90         8.06 o
  13   0  16         63.65         71.57        10.26 o
   1   1  16        102.65        110.44         4.23 o
   2   1  16        102.62        102.13         4.44 o
   3   1  16         10.86         11.92         2.99 o
   4   1  16        411.58        434.22         8.50 o
   5   1  16        161.78        161.81         5.60 o
   6   1  16         88.46        105.41         4.99 o
   7   1  16        262.38        254.98         7.58 o
   8   1  16         58.24         63.32         4.95 o
   9   1  16          0.56         -1.01         3.57 o
  10   1  16         51.14         48.19         5.16 o
  11   1  16         26.46         20.71         4.51 o
  12   1  16         32.53         29.32         5.31 o
  13   1  16          3.51         -5.08         6.50 o
   0   2  16          2.65         -1.67         3.00 o
   1   2  16        132.79        133.60         4.27 o
   2   2  16        907.87        954.48        12.75 o
   3   2  16        380.41        387.88         7.53 o
   4   2  16        863.11        892.21        14.55 o
   5   2  16        534.67        546.04        10.74 o
   6   2  16         40.86         44.15         4.18 o
   7   2  16         43.17         31.64         4.17 o
   8   2  16        128.04        114.29         5.86 o
   9   2  16         56.98         59.98         5.21 o
  10   2  16          0.15          1.52         4.14 o
  11   2  16          0.13          2.38         4.08 o
  12   2  16         14.94         18.45         4.88 o
   1   3  16          1.93         -2.03         2.03 o
   2   3  16        432.94        418.66         8.36 o
   3   3  16         95.22         94.01         5.06 o
   4   3  16         30.32         33.40         3.92 o
   5   3  16          9.04          7.84         3.68 o
   6   3  16          1.14          7.18         3.75 o
   7   3  16         10.77         10.39         3.91 o
   8   3  16          2.80         -0.20         3.77 o
   9   3  16          0.22          2.58         3.90 o
  10   3  16          5.70         15.70         6.16 o
  11   3  16         15.84         15.52         5.06 o
  12   3  16         88.70         83.45         7.17 o
   0   4  16         94.20         82.51         6.28 o
   1   4  16        203.71        173.50         6.69 o
   2   4  16        137.98        129.33         5.42 o
   3   4  16          4.46          8.68         3.07 o
   4   4  16         65.87         66.15         4.78 o
   5   4  16          5.42          4.16         3.40 o
   6   4  16          4.91         -2.72         3.49 o
   7   4  16          0.94          0.24         4.02 o
   8   4  16         23.97         30.96         4.68 o
   9   4  16          0.87         -4.06         4.06 o
  10   4  16         52.61         50.74         5.99 o
  11   4  16          2.14          3.10         5.53 o
   1   5  16         70.70         55.75         4.55 o
   2   5  16         46.21         45.88         4.62 o
   3   5  16        143.78        114.00         5.50 o
   4   5  16         35.03         27.62         4.41 o
   5   5  16          0.00          0.76         3.55 o
   6   5  16         10.98         17.84         4.44 o
   7   5  16         62.18         65.15         5.74 o
   8   5  16         61.04         73.69         9.68 o
   9   5  16         28.19         39.08         5.58 o
  10   5  16         27.83         41.08         6.79 o
   0   6  16          1.03         -1.25         5.69 o
   1   6  16         31.88         15.24         4.71 o
   2   6  16          9.29          6.43         4.53 o
   3   6  16          1.18          4.35         4.49 o
   4   6  16          6.40         20.27         5.36 o
   5   6  16         95.74         77.03         6.35 o
   6   6  16         13.39          9.65         4.94 o
   7   6  16          2.94         -5.29         5.29 o
   8   6  16         42.60         64.17         9.18 o
   9   6  16         93.18         94.34         8.35 o
   1   7  16         20.16          9.40         5.26 o
   2   7  16        104.22        104.18         9.33 o
   3   7  16          6.13         -0.21         5.16 o
   4   7  16         46.29         48.81         7.18 o
   5   7  16          1.30         -2.17         5.85 o
   6   7  16         28.14         37.65         7.26 o
   7   7  16         14.95         11.51         7.09 o
   8   7  16         21.98         12.87        10.65 o
   0   8  16        337.48        356.11        26.44 o
   1   8  16          0.80          7.26         5.68 o
   2   8  16        265.48        268.40        12.00 o
   3   8  16          7.61         14.44         6.68 o
   4   8  16         10.12         -3.14         6.22 o
   5   8  16         30.10         52.92        20.98 o
   6   8  16          4.69         13.85         8.14 o
   1   9  16          1.93          5.76         7.20 o
   2   9  16         43.76         46.00        10.90 o
   1   1  17          1.39          1.99         2.64 o
   2   1  17          2.50          2.72         2.67 o
   3   1  17         73.38         81.67         4.41 o
   4   1  17          0.00          0.64         2.83 o
   5   1  17         39.71         46.75         3.86 o
   6   1  17        234.05        250.59         8.05 o
   7   1  17        331.22        365.83         9.66 o
   8   1  17        255.14        264.31         8.88 o
   9   1  17        344.45        339.08        12.10 o
  10   1  17         16.84         14.84         4.71 o
  11   1  17          3.65         -0.84         4.45 o
  12   1  17          0.00          3.12         4.84 o
   0   2  17        144.18        135.84         7.20 o
   1   2  17         57.05         40.82         3.46 o
   2   2  17         10.73         17.76         3.17 o
   3   2  17         77.91         83.89         4.40 o
   4   2  17        289.83        301.94         8.98 o
   5   2  17        566.07        581.63        12.37 o
   6   2  17        298.18        301.63         9.05 o
   7   2  17         54.28         46.72         4.87 o
   8   2  17          3.47          0.15         3.65 o
   9   2  17         11.91          6.29         4.62 o
  10   2  17         33.32         35.73         5.14 o
  11   2  17         66.83         71.91         5.98 o
  12   2  17         53.27         47.40         8.79 o
   1   3  17         83.75         76.64         4.33 o
   2   3  17         41.83         37.26         3.73 o
   3   3  17         20.73         20.71         3.60 o
   4   3  17         11.59          7.86         3.57 o
   5   3  17         35.61         31.17         4.38 o
   6   3  17         27.23         23.26         4.22 o
   7   3  17         13.15          3.77         3.87 o
   8   3  17          0.33         -3.94         4.08 o
   9   3  17         86.30         84.39         6.23 o
  10   3  17          2.04          2.16         4.45 o
  11   3  17         57.34         50.29         6.31 o
   0   4  17        152.20        129.50         8.02 o
   1   4  17          0.21         -1.60         3.15 o
   2   4  17         17.83          9.01         3.55 o
   3   4  17          5.06         -3.58         3.58 o
   4   4  17          5.22          1.51         3.28 o
   5   4  17        181.81        173.47         6.74 o
   6   4  17         26.79         22.11         4.27 o
   7   4  17          1.02         -1.08         3.70 o
   8   4  17          1.45         -1.34         4.04 o
   9   4  17          0.37         -2.42         4.25 o
  10   4  17         13.04         19.10         5.69 o
  11   4  17         12.76          8.23         7.85 o
   1   5  17          0.38         -3.44         3.44 o
   2   5  17          2.19          4.34         3.63 o
   3   5  17          0.57          3.78         3.57 o
   4   5  17         17.82         16.89         4.33 o
   5   5  17         79.92         77.81         6.48 o
   6   5  17         15.74         10.62         4.89 o
   7   5  17          0.47         -1.52         4.64 o
   8   5  17         61.06         56.75         6.25 o
   9   5  17         10.08         11.95         5.67 o
  10   5  17         42.01         43.73         7.60 o
   0   6  17          6.27         -1.50         5.97 o
   1   6  17         13.32         -1.75         4.57 o
   2   6  17          7.52          3.40         4.97 o
   3   6  17         18.91         25.97         5.64 o
   4   6  17         89.13         83.45         7.43 o
   5   6  17         76.71         86.91         7.15 o
   6   6  17         42.97         32.21         6.19 o
   7   6  17         74.89         87.99         7.78 o
   8   6  17          1.23          3.83         6.39 o
   9   6  17        117.84        142.29        11.29 o
   1   7  17         50.13         43.49         6.36 o
   2   7  17          0.11         -4.13         5.20 o
   3   7  17         40.41         26.91         6.60 o
   4   7  17          3.66          0.62         6.11 o
   5   7  17          0.42         -1.84         6.46 o
   6   7  17         24.85         19.23         6.56 o
   7   7  17          0.19         11.33         6.45 o
   0   8  17         36.26         52.38        10.39 o
   1   8  17        330.63        313.42        13.73 o
   2   8  17         21.99         20.23         7.08 o
   3   8  17         53.78         47.21         9.20 o
   4   8  17         42.29         38.81         7.90 o
   5   8  17          0.01          3.22         7.74 o
   0   0  18         38.55         38.02         7.28 o
   1   0  18         46.16         38.74         5.53 o
   2   0  18         19.68         14.24         4.54 o
   3   0  18          0.68          3.25         4.54 o
   4   0  18        241.29        250.55        12.59 o
   5   0  18       1027.67       1089.32        23.12 o
   6   0  18        112.68        121.58         7.98 o
   7   0  18        209.77        192.14        10.29 o
   8   0  18         17.90         23.17         5.89 o
   9   0  18         21.53         16.06         7.46 o
  10   0  18          0.00         -1.49         5.92 o
  11   0  18          6.47          4.02         6.34 o
   1   1  18        193.90        183.27         6.97 o
   2   1  18         24.65         28.01         3.44 o
   3   1  18        311.23        327.22         7.80 o
   4   1  18         26.30         29.74         3.65 o
   5   1  18        297.40        328.75        10.68 o
   6   1  18        118.31        118.44         5.59 o
   7   1  18         44.01         48.81         4.99 o
   8   1  18        184.88        211.42         8.74 o
   9   1  18         26.30         30.90         4.90 o
  10   1  18         42.05         41.19         5.73 o
  11   1  18          9.72          8.40         4.66 o
   0   2  18         75.05         79.08         6.49 o
   1   2  18        124.44        120.47         5.33 o
   2   2  18         16.32          4.71         3.33 o
   3   2  18        240.36        249.06         7.66 o
   4   2  18         58.93         54.96         4.54 o
   5   2  18         18.40         15.35         3.93 o
   6   2  18        162.54        158.69         7.28 o
   7   2  18         37.62         45.71         4.90 o
   8   2  18          6.58         10.81         4.10 o
   9   2  18         30.34         31.98         4.72 o
  10   2  18          1.04          1.13         4.43 o
  11   2  18          0.15          4.55         4.85 o
   1   3  18         18.21         22.23         3.46 o
   2   3  18         96.11         93.56         4.95 o
   3   3  18         83.14         80.92         4.93 o
   4   3  18         19.34          4.74         3.42 o
   5   3  18          8.44         10.07         3.84 o
   6   3  18          9.54          5.16         3.95 o
   7   3  18          0.94         -2.85         3.95 o
   8   3  18          0.00         -3.93         3.93 o
   9   3  18         10.70         15.63         5.01 o
  10   3  18          2.27          1.97         4.46 o
  11   3  18         13.17         19.52         5.99 o
   0   4  18         28.35         25.94         5.56 o
   1   4  18        163.43        133.30         5.93 o
   2   4  18        109.30        102.13         6.88 o
   3   4  18          0.04         -2.08         3.44 o
   4   4  18         74.65         61.89         5.16 o
   5   4  18          5.55          1.64         3.67 o
   6   4  18         15.85         12.14         4.20 o
   7   4  18         42.28         45.56         5.25 o
   8   4  18         39.37         39.28         5.31 o
   9   4  18          4.76          1.02         4.96 o
  10   4  18         10.16         22.18         6.21 o
   1   5  18          4.00          4.06         3.97 o
   2   5  18          1.33          0.97         4.10 o
   3   5  18          0.01         -0.09         5.10 o
   4   5  18         61.14         49.61         8.54 o
   5   5  18          4.45          9.48         5.00 o
   6   5  18          4.27         -3.87         4.89 o
   7   5  18         13.69         17.98         5.43 o
   8   5  18          0.52          7.83         6.15 o
   9   5  18          2.92          7.64         6.05 o
   0   6  18         26.38          1.24         7.22 o
   1   6  18         10.99          3.34         5.84 o
   2   6  18          0.25         -4.97         4.97 o
   3   6  18          7.06         13.61         6.30 o
   4   6  18          6.79          9.76         5.65 o
   5   6  18         65.11         73.24         7.59 o
   6   6  18         25.70         32.08         6.74 o
   7   6  18          7.69          9.93         6.12 o
   8   6  18          1.63          7.39         6.20 o
   1   7  18         28.64         35.38         7.00 o
   2   7  18          0.36         11.04        10.29 o
   3   7  18          1.07          7.81         6.65 o
   4   7  18         14.18          0.36         6.75 o
   5   7  18          0.07         -8.00         8.00 o
   6   7  18          1.95          2.09         6.43 o
   0   8  18         37.28         37.96        12.92 o
   1   8  18          0.01         -4.36         6.93 o
   2   8  18         36.14         26.45         7.00 o
   3   8  18          0.00         -6.22         6.32 o
   1   1  19         21.79         10.63         3.56 o
   2   1  19        171.35        177.66         6.31 o
   3   1  19         39.10         44.07         5.29 o
   4   1  19        156.02        164.67         6.66 o
   5   1  19          0.03          4.31         3.55 o
   6   1  19         34.39         33.28         4.58 o
   7   1  19         52.88         61.07         5.29 o
   8   1  19        151.80        157.79         7.91 o
   9   1  19        116.23        107.52         6.77 o
  10   1  19          0.06         -4.59         4.59 o
  11   1  19         16.07         11.84         5.99 o
   0   2  19        128.26        126.18         9.76 o
   1   2  19         26.03         25.37         3.72 o
   2   2  19         59.69         65.12         4.69 o
   3   2  19          0.87          3.89         3.32 o
   4   2  19          0.51          2.88         3.47 o
   5   2  19        134.69        160.05         9.66 o
   6   2  19         28.17         30.52         5.43 o
   7   2  19          0.32          3.39         4.32 o
   8   2  19         15.13         21.49         4.53 o
   9   2  19         34.34         42.55         5.21 o
  10   2  19          0.44          4.23         5.43 o
   1   3  19        109.07        102.89         5.06 o
   2   3  19         37.38         36.22         4.06 o
   3   3  19          2.26         -3.11         3.11 o
   4   3  19          0.20         -3.42         3.42 o
   5   3  19          0.54         -1.78         3.59 o
   6   3  19          2.42         -3.71         3.71 o
   7   3  19         52.84         48.59         5.47 o
   8   3  19          5.10          2.87         4.69 o
   9   3  19         14.61         11.01         5.23 o
  10   3  19          3.82         12.36         5.59 o
   0   4  19         57.59         44.12         6.39 o
   1   4  19         16.27         12.67         4.20 o
   2   4  19         39.00         37.83         4.79 o
   3   4  19        132.36        117.97         6.63 o
   4   4  19          7.47          2.95         3.87 o
   5   4  19          1.48         -3.74         3.74 o
   6   4  19          0.06          2.20         4.01 o
   7   4  19         32.53         28.43         4.96 o
   8   4  19         12.17         25.55         5.40 o
   9   4  19          0.37         -5.22         5.22 o
   1   5  19          7.96          1.76         4.34 o
   2   5  19          4.73         -4.53         4.53 o
   3   5  19          1.92          3.80         5.31 o
   4   5  19          3.51         -2.52         5.25 o
   5   5  19         49.62         52.53         6.75 o
   6   5  19          0.00         -5.13         5.13 o
   7   5  19         27.56         29.43         6.42 o
   8   5  19          0.03          3.38         5.91 o
   0   6  19          4.20         -7.04         7.04 o
   1   6  19         15.44         19.37         5.75 o
   2   6  19          0.21         -4.43         5.59 o
   3   6  19         24.92         28.90         7.28 o
   4   6  19          8.17          7.92         6.10 o
   5   6  19         21.58         30.15         7.17 o
   6   6  19          9.22          7.82         6.25 o
   7   6  19          6.12         -7.66         8.34 o
   1   7  19         58.32         69.15         7.45 o
   2   7  19         10.30          9.30         6.51 o
   3   7  19         41.78         59.67         8.11 o
   4   7  19         19.68          7.67         6.46 o
   5   7  19          5.16          7.95         6.60 o
   0   0  20          4.09         -4.41         7.82 o
   1   0  20         36.90         25.97         5.64 o
   2   0  20        252.66        268.11        13.60 o
   3   0  20        164.39        179.25         9.55 o
   4   0  20       1196.41       1327.57        31.71 o
   5   0  20         69.63         88.86         9.10 o
   6   0  20        564.74        597.14        20.40 o
   7   0  20          0.24          0.06         5.79 o
   8   0  20        126.03        114.46        11.93 o
   9   0  20         30.45         35.43        12.70 o
  10   0  20          2.40         -5.99         7.19 o
   1   1  20          9.99          4.22         3.57 o
   2   1  20         57.58         54.70         4.59 o
   3   1  20         17.12         22.83         3.94 o
   4   1  20          0.00          2.61         3.76 o
   5   1  20         42.96         51.02         5.15 o
   6   1  20        132.14        137.77         7.33 o
   7   1  20        352.76        356.91        14.75 o
   8   1  20         58.60         51.23         5.78 o
   9   1  20         62.69         61.53         6.15 o
  10   1  20          4.08         -3.57         5.32 o
   0   2  20         22.95         25.11         6.68 o
   1   2  20         27.36         26.78         3.86 o
   2   2  20          3.82          1.71         3.46 o
   3   2  20          9.70          5.89         3.39 o
   4   2  20          0.55          2.28         3.54 o
   5   2  20         41.10         43.43         5.13 o
   6   2  20         14.11         12.96         4.96 o
   7   2  20          0.00          2.28         4.49 o
   8   2  20          0.42          3.64         4.48 o
   9   2  20         13.07         15.67         4.98 o
  10   2  20          0.00          2.73         7.82 o
   1   3  20         48.65         46.72         4.21 o
   2   3  20        101.61         90.44         5.28 o
   3   3  20         25.21         25.39         3.98 o
   4   3  20         52.98         44.62         4.48 o
   5   3  20          0.73          1.67         3.90 o
   6   3  20          0.27          1.44         4.20 o
   7   3  20          4.13          4.18         4.44 o
   8   3  20         25.22         27.10         5.55 o
   9   3  20         13.14         14.29         5.63 o
   0   4  20        103.31         77.94         8.73 o
   1   4  20          3.31         -2.29         4.01 o
   2   4  20        138.91        135.33         7.89 o
   3   4  20         32.48         35.84         5.64 o
   4   4  20         43.70         45.04         5.17 o
   5   4  20          0.11         -4.13         4.13 o
   6   4  20          0.84         -4.13         4.13 o
   7   4  20          0.41         -4.58         4.58 o
   8   4  20         45.24         55.32         6.97 o
   1   5  20          1.65          2.97         5.01 o
   2   5  20          9.74          3.36         5.21 o
   3   5  20          0.70         15.48        10.30 o
   4   5  20          2.40          4.66         5.66 o
   5   5  20          8.75         10.47         6.17 o
   6   5  20          0.79         -5.66         5.66 o
   7   5  20          3.55         17.94         6.96 o
   0   6  20          7.05         10.35         8.14 o
   1   6  20          0.37          0.51         5.67 o
   2   6  20         25.76         35.25         6.83 o
   3   6  20          3.35          2.01         6.17 o
   4   6  20         21.47         14.50         6.51 o
   5   6  20          1.55          3.37         6.26 o
   1   7  20          8.69          6.82         6.22 o
   2   7  20         28.38         32.19         7.38 o
   3   7  20         51.83         42.92        19.44 o
   1   1  21         86.48         87.04         5.49 o
   2   1  21          0.58         -2.29         3.50 o
   3   1  21        356.68        381.20        10.30 o
   4   1  21          7.82         11.52         4.24 o
   5   1  21         69.86         69.67         5.77 o
   6   1  21         56.49         52.96         5.73 o
   7   1  21          3.51          6.27         4.12 o
   8   1  21         76.26         64.47         6.42 o
   9   1  21          0.76         -1.65         4.67 o
   0   2  21        216.75        221.56        10.66 o
   1   2  21          8.61          5.30         3.71 o
   2   2  21         46.68         47.45         4.57 o
   3   2  21          0.23         -2.94         3.91 o
   4   2  21        112.33        113.98         6.11 o
   5   2  21          0.19          2.21         3.88 o
   6   2  21        157.98        150.71         7.57 o
   7   2  21         12.34         13.17         5.12 o
   8   2  21          0.25         -4.55         5.03 o
   9   2  21          0.58         -2.58         5.69 o
   1   3  21          3.98          4.37         3.58 o
   2   3  21          0.88         -0.11         3.50 o
   3   3  21         78.56         83.44         5.07 o
   4   3  21          6.26          0.77         3.92 o
   5   3  21         12.47          9.49         4.58 o
   6   3  21          2.84          0.02         4.25 o
   7   3  21          5.90         -0.27         5.40 o
   8   3  21        123.91        123.57         8.40 o
   0   4  21         12.77         13.32         6.97 o
   1   4  21         27.15         28.05         5.27 o
   2   4  21          2.45          1.35         4.80 o
   3   4  21          2.36         -0.35         4.73 o
   4   4  21          8.53         13.33         7.04 o
   5   4  21         32.16         32.32         6.33 o
   6   4  21          8.07          3.35         5.48 o
   7   4  21         20.99         32.53         6.89 o
   1   5  21          0.03         -0.76         5.42 o
   2   5  21          8.26          7.84         5.60 o
   3   5  21          1.71          8.46         6.16 o
   4   5  21         20.40         11.88         6.26 o
   5   5  21          0.58         -2.56         6.00 o
   6   5  21          0.01         -6.31         6.31 o
   0   6  21         67.24         47.06        10.08 o
   1   6  21          0.31          1.71         6.25 o
   2   6  21         33.80         36.34         7.07 o
   3   6  21          0.05          1.06         7.53 o
   4   6  21         59.67         46.84         8.53 o
   0   0  22         28.71         24.54        12.08 o
   1   0  22         65.85         60.00         7.73 o
   2   0  22        152.70        154.42        12.85 o
   3   0  22          4.22          5.38         5.66 o
   4   0  22        552.53        627.75        26.76 o
   5   0  22         53.18         42.51         9.59 o
   6   0  22        180.80        168.76        13.18 o
   7   0  22         67.23         78.59         9.64 o
   8   0  22          0.11         -6.82         6.82 o
   1   1  22          7.74          8.30         3.86 o
   2   1  22         75.98         75.48         6.68 o
   3   1  22         28.82         24.71         4.57 o
   4   1  22         38.72         41.81         5.62 o
   5   1  22          0.03          0.88         4.04 o
   6   1  22         39.37         40.65         5.85 o
   7   1  22         10.64         12.41         5.04 o
   8   1  22          0.66         -5.54         5.54 o
   0   2  22         42.20         36.71         6.16 o
   1   2  22         32.60         35.17         4.66 o
   2   2  22          6.69          5.24         3.90 o
   3   2  22         95.28         94.34         5.64 o
   4   2  22          0.81          1.88         3.89 o
   5   2  22        139.10        156.09         7.57 o
   6   2  22         21.77         18.49         4.89 o
   7   2  22         52.77         46.25         6.16 o
   8   2  22          4.60         21.55        16.40 o
   1   3  22          0.41         -3.23         3.60 o
   2   3  22          8.81         10.66         4.09 o
   3   3  22          5.78          0.80         4.41 o
   4   3  22          1.93          2.05         4.51 o
   5   3  22          0.24         -0.83         4.42 o
   6   3  22         31.32         31.54         5.39 o
   7   3  22         46.74         56.42         6.57 o
   0   4  22         35.10         17.41         7.42 o
   1   4  22          2.26         -4.72         4.72 o
   2   4  22         32.75         36.69         5.87 o
   3   4  22          3.61          1.16         4.88 o
   4   4  22          5.85         10.41         6.22 o
   5   4  22         16.86          0.43         6.72 o
   6   4  22          0.97         -6.44         6.44 o
   1   5  22         21.35         18.13         8.52 o
   2   5  22          3.23          4.82         6.65 o
   3   5  22         11.23         25.01         9.22 o
   4   5  22          2.81         -4.84         6.85 o
   1   1  23          9.35         18.12         4.50 o
   2   1  23        119.87        117.38         6.60 o
   3   1  23          0.31          0.62         4.24 o
   4   1  23         28.55         23.19         4.83 o
   5   1  23         23.23         25.30         5.25 o
   6   1  23          5.04         -0.17         4.74 o
   7   1  23          1.71          2.80         5.06 o
   0   2  23         48.34         55.57         8.39 o
   1   2  23         47.65         41.42         4.85 o
   2   2  23         55.95         46.73         4.99 o
   3   2  23          8.53          7.15         4.16 o
   4   2  23          2.68          2.89         4.10 o
   5   2  23         37.74         26.37         5.14 o
   6   2  23          0.31          3.83         5.26 o
   1   3  23          1.69         -0.91         4.47 o
   2   3  23          1.20         -0.08         4.57 o
   3   3  23          0.22         -2.73         4.28 o
   4   3  23          0.01         -3.39         4.34 o
   5   3  23         14.82         14.19         5.33 o
   0   4  23          3.19          5.06         7.21 o
   1   4  23         11.40          6.88         5.30 o
   2   4  23          9.69         15.30         8.27 o
   3   4  23          6.65         10.74         6.52 o
   4   4  23          9.80         17.15         7.02 o
   1   5  23          8.42         -2.31         7.42 o
   0   0  24         64.96         79.26        12.27 o
   1   0  24         91.56        100.25         9.44 o
   2   0  24         11.78          8.51         6.71 o
   3   0  24          0.71         -3.57         6.02 o
   4   0  24          4.61         -5.89         5.89 o
   5   0  24         45.78         40.56         7.67 o
   1   1  24         38.03         39.81         5.30 o
   2   1  24          3.66          4.02         4.25 o
   3   1  24         50.18         53.88         6.19 o
   4   1  24          0.05         -4.34         4.34 o
   5   1  24          0.18         -4.42         4.42 o
   0   2  24          8.32          7.57         6.53 o
   1   2  24         17.55         17.77         4.44 o
   2   2  24          0.06          1.43         4.10 o
   3   2  24         97.82        110.50         7.57 o
   4   2  24         25.65         13.91         6.05 o
   1   3  24          2.16          7.37         5.77 o
   2   3  24          0.39         -4.76         6.18 o
   3   3  24         22.28         23.24         7.16 o
   1   1  25         33.45         39.60         5.99 o
   2   1  25          3.09          2.87         4.62 o
   0   2  25          0.84         -6.85         6.85 o
   1   2  25          1.22         -5.38         5.38 o
                                                
